# Supplementary material for: NICEdrug.ch, a workflow for rational drug design and systems-level analysis of drug metabolism
Source: eLife. 2021 Aug 3;10:e65543. doi: 10.7554/eLife.65543 (PMC8331181; doi:10.7554/eLife.65543)
Supplement: Supplementary file 6. — (A) NICEdrug druggability analysis of essential genes or enzymes in liver-stage Plasmodium: all drugs sharing reactive-site centric similarity with the Plasmodium metabolites and comparison with human metabolites. (B) NICEdrug druggability analysis of essential genes or enzymes in liver-stage Plasmodium: all prodrugs (up to three steps away of 346 drugs) sharing reactive-site centric similarity with the Plasmodium metabolites and comparison with human metabolites. (C) Description of drugs and prodrugs identified in the malaria analysis with NICEdrug.ch and validated in the study by Antonova-Koch et al., 2018 along with their similar Plasmodium metabolite and human metabolite. [file elife-65543-supp6.xlsx]

## Sheet: summary
Tab in Supplementary_File_6	Description of each tab/section in Supplementary_File_6, related to Figure 6
S6.1	NICEdrug druggability analysis of essential genes or enzymes in liver-stage Plasmodium: all drugs sharing reactive-site centric similarity with the Plasmodium metabolites and comparison with human metabolites
S6.2	NICEdrug druggability analysis of essential genes or enzymes in liver-stage Plasmodium: all prodrugs (up to three steps away of 346 drugs) sharing reactive-site centric similarity with the Plasmodium metabolites and comparison with human metabolites
S6.3	Description of drugs and prodrugs identified in the malaria analysis with NICEdrug.ch and validated in the study by Antonova-Koch et al along with their most similar Plasmodium metabolite and human metabolite (subset of results in Table S6.2)
Note: In Table S6.3 there are 95 unique small molecules from the study by Antonova-Koch et al. These molecules are metabolic neighbors (putative prodrugs) of 59 small molecules (drugs) in Table S6.1.
Note 2: All 50k drugs in NICEdrug.ch were used as input in the prodrug analysis and only a set of 346 drugs were found to have metabolic neighbors sharing reactive site-centric similarity with substrates of essential Plasmodium enzymes

## Sheet: S6.1
Drug name	Drug NICEdrug ID	Drug DrugBank ID	Drug KEGG ID	Drug ChEMBL ID	Plasmodium metabolite name	Plasmodium metabolite NICEdrug ID	Plasmodium metabolite KEGG ID	Plasmodium metabolite-linked EC number	Plasmodium metabolite-linked BNICE.ch enzymatic reaction rule	Plasmodium metabolite NICEdrug similarity score to drug	Human metabolite name	Human metabolite NICEdrug ID	Human metabolite KEGG ID	Human metabolite-linked EC number	Human metabolite-linked BNICE.ch enzymatic reaction rule	Human metabolite NICEdrug similarity score to drug	Ratio: (similarity score to parasite metabolite) / (similarity score to human metabolite)	Difference: (similarity score to parasite metabolite) - (similarity score to human metabolite)	Drug showing NICEdrug score with Plasmodium metabolite above 0.5 (as highlighted in main text)	Drug minimizing inhibition of essential human enzyme (as highlighted in main text)	TRUE (or 1) if this drug inhibits enzymes in the shikimate metabolism (shikimate metabolism in Plasmodium as defined in Table S4)	TRUE (or 1) if this drug was identified in Antonova-Koch et al study as inhibitory of Plasmodium liver stage (see Table S5.3)
Purine deoxyribonucleoside	1468045610		C20463		Deoxyinosine	1467910150	C05512	2.4.2.1,2.4.2.4	2.4.2A1	0.978571	5-Phospho-alpha-D-ribose 1-diphosphate	1467867132	C00119	2.4.2.8	,2.4.2B2	0.142857	6.85	0.835714	1	1	0	0
5-[2-[[3-[[(2R)-4-[[[(2R,3S,4R,5R)-5-(6-aminopurin-9-yl)-4-hydroxy-3-phosphonooxy-2-oxolanyl]methoxy-hydroxyphosphoryl]oxy-hydroxyphosphoryl]oxy-2-hydroxy-3,3-dimethyl-1-oxobutyl]amino]-1-oxopropyl]amino]ethylthio]-3-hydroxy-5-oxopentanoic acid	29762995				(S)-3-Hydroxybutanoyl-CoA	1467878105	C01144,C03561,C05116	1.1.1.36,1.1.1.100	1.2.1B2	0.936047	maltotetraose	1468080436		2.4.1.1	2.5.1B2,	0.153333	6.10467	0.782714	1	1	0	0
Hydroxymalonate	1467887730	DB03680,EXPT03129	C02287	CHEMBL1794676	Hydroxymalonate	1467887730	C02287	1.1.1.27	1.1.1A1	1	L-Serine	1467866388	C00065,C00716,C00740,D00016	2.3.1.50	,2.3.1F1	0.303371	3.29629	0.696629	1	1	0	0
3-Dehydroshikimate	1467890251	DB04347,EXPT01191	C02637		3-Dehydroshikimate,3-Dehydroshikimate,3-Dehydroshikimate,Phosphoenolpyruvate,3-Dehydroquinate,3-Dehydroquinate,Shikimate 3-phosphate,S-Adenosyl-L-methionine	1467890251,1467890251,1467890251,1467866507,1467876226,1467876226,1467894258,382536806	C02637,C02637,C02637,C00074,C00944,C00944,C03175,C00019	4.2.1.10,1.1.1.25,1.1.1.282,1.1.1.282,4.2.1.11,1.1.1.282,1.1.1.282,2.7.1.71,2.1.1.53,2.1.1.163	4.2.1A6,1.1.1A2,1.1.1A1,4.2.1A6,1.1.1A2,1.1.1A1,2.7.1A1,2.1.1A5	1,1,1,1,1,1,0.575419,0.153226	3-Methoxy-4-hydroxymandelate,maltotetraose	1467910604,1468080436	C05584	2.1.1.6,2.4.1.1	,2.5.1B2,	0.314607,0.272031	3.17857	0.685393	1	1	1	0
8-Oxodeoxycoformycin	1467892615		C02957		Deoxyinosine,5'-Methylthioadenosine	1467910150,1467867842	C05512,C00170	2.4.2.1,2.4.2.4,2.5.1.16,2.5.1.16,2.5.1.22	2.4.2A1,2.5.1A1	0.985714,0.307692	GMP	1467867475	C00144	2.4.2.7,2.4.2.8,2.4.2.22,3.6.1.10	2.4.2B1,	0.307985	3.20053	0.677729	1	1	0	0
2-(hydroxymethyl)-5-[6-[(phenylmethyl)amino]-9-purinyl]-3-oxolanol	4376063			ChEMBLE_NTD	Deoxyinosine,5'-Methylthioadenosine	1467910150,1467867842	C05512,C00170	2.4.2.1,2.4.2.4,2.5.1.16,2.5.1.16,2.5.1.22	2.4.2A1,2.5.1A1	0.985714,0.313008	5'-Methylthioadenosine	1467867842	C00170	2.5.1.16,2.5.1.22	2.5.1A1,	0.313008	3.14917	0.672706	1	1	0	0
[4-[[9-[4-hydroxy-5-(hydroxymethyl)tetrahydrofuran-2-yl]purin-6-yl]amino]-1,2,3,4-tetrahydrophenanthren-3-yl] acetate	6316446			ChEMBLE_NTD	Deoxyinosine,5'-Methylthioadenosine	1467910150,1467867842	C05512,C00170	2.4.2.1,2.4.2.4,2.5.1.16,2.5.1.16,2.5.1.22	2.4.2A1,2.5.1A1	0.985714,0.313008	5'-Methylthioadenosine	1467867842	C00170	2.5.1.16,2.5.1.22	2.5.1A1,	0.313008	3.14917	0.672706	1	1	0	0
N6-Methyl-2'-deoxyadenosine	1467898548		C03795	ChEMBLE_NTD,CHEMBL1875918	Deoxyinosine,5'-Methylthioadenosine	1467910150,1467867842	C05512,C00170	2.4.2.1,2.4.2.4,2.5.1.16,2.5.1.16,2.5.1.22	2.4.2A1,2.5.1A1	0.985714,0.313008	5'-Methylthioadenosine	1467867842	C00170	2.5.1.16,2.5.1.22	2.5.1A1,	0.313008	3.14917	0.672706	1	1	0	0
1-[4-hydroxy-5-(hydroxymethyl)-2-oxolanyl]-5-propan-2-ylpyrimidine-2,4-dione	432747		D07899	CHEMBL2104604	Deoxyinosine,5'-Methylthioadenosine	1467910150,1467867842	C05512,C00170	2.4.2.1,2.4.2.4,2.5.1.16,2.5.1.16,2.5.1.22	2.4.2A1,2.5.1A1	0.913669,0.242188	GMP	1467867475	C00144	2.4.2.7,2.4.2.8,2.4.2.22,3.6.1.10	2.4.2B1,	0.246324	3.70922	0.667345	1	1	0	0
17beta-Hydroxysteroid	1467893339		C03051,C03852,C07632,C12525	CHEMBL1317148,CHEMBL1524039,CHEMBL1908037,CHEMBL194532,CHEMBL194858,CHEMBL3138313,CHEMBL316048,CHEMBL335062,CHEMBL3391732,CHEMBL410494	Androstenediol,Androstenediol,Deoxyinosine,5'-Methylthioadenosine	1467902019,1467902019,1467910150,1467867842	C04295,D00179,C04295,D00179,C05512,C00170	1.1.1.51,1.1.1.51,2.4.2.1,2.4.2.4,2.5.1.16,2.5.1.16,2.5.1.22	1.1.1A2,1.1.1A1,2.4.2A1,2.5.1A1	0.700535,0.700535,0.058065,0.045249	Lauroyl-CoA	1467883918	C01832	2.3.1.51	2.3.1B1,,2.3.1C1	0.065056	10.7682	0.635479	1	1	0	0
cladribine	1468100787	APRD00260,DB00242	D01370	ChEMBLE_NTD,CHEMBL1619,CHEMBL17639	Deoxyguanosine	1467869751	C00330	2.4.2.1,2.4.2.4	2.4.2A1	0.944238	6-Thioinosine-5'-monophosphate,D-Fructose	1467904532,1467866805	C04646,C00095,C01719,C02336	2.4.2.8,1.1.1.11,1.1.1.67,1.1.1.14,1.1.1.15,1.1.1.12	,2.4.2B2,1.1.1A3,	0.310345,0.251256	3.04254	0.633893	1	1	0	0
2-Fluoro-2-Deoxyadenosine	1468159535	DB02947,EXPT00115		CHEMBL1229920	Deoxyguanosine	1467869751	C00330	2.4.2.1,2.4.2.4	2.4.2A1	0.944238	6-Thioinosine-5'-monophosphate,D-Fructose	1467904532,1467866805	C04646,C00095,C01719,C02336	2.4.2.8,1.1.1.11,1.1.1.67,1.1.1.14,1.1.1.15,1.1.1.12	,2.4.2B2,1.1.1A3,	0.310345,0.251256	3.04254	0.633893	1	1	0	0
3-Dehydroquinate	1467876226	DB03868,EXPT01264	C00944	CHEMBL1160497	3-Dehydroquinate,3-Dehydroquinate,3-Dehydroquinate,3-Dehydroquinate,Shikimate	1467876226,1467876226,1467876226,1467876226,1467871544	C00944,C00944,C00944,C00944,C00493	1.1.1.282,1.1.1.282,1.1.1.282,1.1.1.282,2.7.1.71	1.1.1A2,1.1.1A1,1.1.1A2,1.1.1A1,2.7.1A1	1,1,1,1,0.274827	Sedoheptulose 1,7-bisphosphate,Ribulose	1467871033,1467906853	C00447,C05052	4.1.2.13,1.1.1.9,1.1.1.15	4.1.2A2,,1.1.1A1,	0.367781,0.306452	2.71901	0.632219	1	1	1	0
Shikimate	1467871544		C00493	CHEMBL290345,CHEMBL3348832	3-Dehydroshikimate	1467890251	C02637	4.2.1.10	4.2.1A6	0.767857	Fumarate	1467867176	C00122,C01384,D02308	4.2.1.2,4.2.1.31,4.2.1.36	4.2.1A1,,4.2.1C1	0.139241	5.51459	0.628616	1	1	1	0
1-[(2R,3R,4R,5R)-3-chloro-4-hydroxy-5-(hydroxymethyl)-2-oxolanyl]pyrimidine-2,4-dione	2152457			ChEMBLE_NTD	Deoxyinosine,5'-Methylthioadenosine	1467910150,1467867842	C05512,C00170	2.4.2.1,2.4.2.4,2.5.1.16,2.5.1.16,2.5.1.22	2.4.2A1,2.5.1A1	0.869863,0.235741	D-Fructose	1467866805	C00095,C01719,C02336	1.1.1.11,1.1.1.67,1.1.1.14,1.1.1.15,1.1.1.12	1.1.1A3,	0.257732	3.37507	0.612131	1	1	0	0
1-[(2R,3S,4R,5R)-3-fluoro-4-hydroxy-5-(hydroxymethyl)-2-oxolanyl]-5-iodopyrimidine-2,4-dione	500071		D04181	CHEMBL213723,CHEMBL2311087,CHEMBL271475,CHEMBL493085	Deoxyinosine,5'-Methylthioadenosine	1467910150,1467867842	C05512,C00170	2.4.2.1,2.4.2.4,2.5.1.16,2.5.1.16,2.5.1.22	2.4.2A1,2.5.1A1	0.84106,0.231343	D-Fructose	1467866805	C00095,C01719,C02336	1.1.1.11,1.1.1.67,1.1.1.14,1.1.1.15,1.1.1.12	1.1.1A3,	0.25	3.36424	0.59106	1	1	0	0
1-[(2R,3S,4R,5R)-3-fluoro-4-hydroxy-5-(hydroxymethyl)-2-oxolanyl]-5-methylpyrimidine-2,4-dione	716796		D03537	CHEMBL105524,CHEMBL1256386,CHEMBL19062,CHEMBL458875,CHEMBL475717	Deoxyinosine,5'-Methylthioadenosine	1467910150,1467867842	C05512,C00170	2.4.2.1,2.4.2.4,2.5.1.16,2.5.1.16,2.5.1.22	2.4.2A1,2.5.1A1	0.84106,0.231343	D-Fructose	1467866805	C00095,C01719,C02336	1.1.1.11,1.1.1.67,1.1.1.14,1.1.1.15,1.1.1.12	1.1.1A3,	0.25	3.36424	0.59106	1	1	0	0
N-[1-[(2R,4S,5R)-4-hydroxy-5-(hydroxymethyl)-2-oxolanyl]-2-oxo-4-pyrimidinyl]-4-methoxybenzamide	2988944			ChEMBLE_NTD	Deoxyinosine,5'-Methylthioadenosine	1467910150,1467867842	C05512,C00170	2.4.2.1,2.4.2.4,2.5.1.16,2.5.1.16,2.5.1.22	2.4.2A1,2.5.1A1	0.85,0.266802	D-Fructose	1467866805	C00095,C01719,C02336	1.1.1.11,1.1.1.67,1.1.1.14,1.1.1.15,1.1.1.12	1.1.1A3,	0.274725	3.094	0.575275	1	1	0	0
16alpha-Hydroxysteroid	1467877568		C01090,C02159,C03050	CHEMBL3391749	Androstenediol,Androstenediol,Deoxyinosine,5'-Methylthioadenosine	1467902019,1467902019,1467910150,1467867842	C04295,D00179,C04295,D00179,C05512,C00170	1.1.1.51,1.1.1.51,2.4.2.1,2.4.2.4,2.5.1.16,2.5.1.16,2.5.1.22	1.1.1A2,1.1.1A1,2.4.2A1,2.5.1A1	0.59596,0.59596,0.058667,0.045402	Lauroyl-CoA	1467883918	C01832	2.3.1.51	2.3.1B1,,2.3.1C1	0.064639	9.21982	0.531321	1	1	0	0
Shikimate 3-phosphate	1467894258	DB04328,EXPT02832	C03175	CHEMBL95193	Shikimate 3-phosphate,3-Dehydroshikimate,Phosphoenolpyruvate,sn-Glycerol 3-phosphate,IMP,Estriol,Estriol	1467894258,1467890251,1467866507,1467866778,1467867285,1467907298,1467907298	C03175,C02637,C00074,C00093,C00623,C03189,C00130,C05141,D00185,C05141,D00185	2.7.1.71,4.2.1.10,4.2.1.11,2.3.1.15,2.4.2.8,1.1.1.62,1.1.1.62	2.7.1A1,4.2.1A6,4.2.1A6,2.3.1F1,2.4.2B1,1.1.1A2,1.1.1A1	1,0.597222,0.597222,0.288235,0.268065,0.0972364,0.0972364	all-trans-Undecaprenyl phosphate,D-Glucosamine 6-phosphate	1467869944,1467869989	C00348,C17556,C20420,C00352,C06377	2.4.1.54,2.4.1.83,2.7.1.147	2.5.1B2,,2.7.8A1,	0.479167,0.239024	2.08696	0.520833	1	1	1	0
(1S,3R,4R)-1,3,4-trihydroxy-5-hydroxyimino-cyclohexanecarboxylic acid	27168636	DB03739,EXPT01388		CHEMBL363381	2-Phospho-D-glycerate,3-Dehydroquinate,3-Dehydroquinate,Shikimate,Acetoacetyl-CoA	1467872997,1467876226,1467876226,1467871544,1467869780	C00631,C00944,C00944,C00493,C00332	4.2.1.11,1.1.1.282,1.1.1.282,2.7.1.71,1.1.1.36,1.1.1.100	4.2.1A6,1.1.1A2,1.1.1A1,2.7.1A1,1.2.1B2	0.695946,0.627119,0.627119,0.253731,0.07871	(9Z,11E)-(13S)-13-Hydroperoxyoctadeca-9,11-dienoic acid	1467905067	C04717	1.11.1.9	4.2.1A6,,4.2.1C1	0.226766	3.06901	0.46918	1	1	1	0
(3S,4R,5R)-3-amino-4,5-dihydroxy-1-cyclohexenecarboxylic acid	43154792	DB03746,EXPT01198		CHEMBL1794750	3-Dehydroshikimate,Phosphoenolpyruvate,Shikimate 3-phosphate,(1S,3R,4S)-3,4-Dihydroxycyclohexane-1-carboxylate,S-Adenosyl-L-methionine,Estriol,Adenosine	1467890251,1467866507,1467894258,1467904867,382536806,1467907298,1467868376	C02637,C00074,C03175,C04687,C00019,C05141,D00185,C00212,D00045	4.2.1.10,4.2.1.11,2.7.1.71,1.1.1.282,2.1.1.53,2.1.1.163,1.1.1.62,2.4.2.1	4.2.1A6,4.2.1A6,2.7.1A1,1.1.1A1,2.1.1A5,1.1.1A2,2.4.2A1	0.752212,0.752212,0.566667,0.339506,0.172131,0.105691,0.100127	3-Methoxy-4-hydroxymandelate,2-Deoxy-D-glucose	1467910604,1467872597	C05584,C00586,C02781	2.1.1.6,2.7.1.1,2.7.1.2	,2.7.8A1,	0.3,0.221122	2.50737	0.452212	1	1	1	0
(3S,8R,9S,10R,13S,14S)-17-(1-benzimidazolyl)-10,13-dimethyl-2,3,4,7,8,9,11,12,14,15-decahydro-1H-cyclopenta[a]phenanthren-3-ol	109552767	DB12415	D10125	CHEMBL2105738,CHEMBL75474	Testosterone,Androsterone,Androsterone,Estradiol-17beta	1467872060,1467871919,1467871919,1467876271	C00535,D00075,C00523,C04373,C07635,C00523,C04373,C07635,C00951,C02537,D00105	1.1.1.51,1.1.1.62,1.1.1.51,1.1.1.51,1.1.1.51,1.1.1.62	1.1.1A2,1.1.1A1,1.1.1A1,1.1.1A2	1,1,0.552846,0.383523	Androsterone	1467871919	C00523,C04373,C07635	1.1.1.50,1.1.1.209,1.1.1.213,1.1.1.105,3.6.1.10,1.1.1.184	1.1.1A2,	0.552846	1.80882	0.447154	1	0	0	0
1-Cyclohexenecarboxylic acid	1467977063		C12101	CHEMBL324173	3-Dehydroshikimate	1467890251	C02637	4.2.1.10	4.2.1A6	0.606061	Fumarate	1467867176	C00122,C01384,D02308	4.2.1.2,4.2.1.31,4.2.1.36	4.2.1A1,,4.2.1C1	0.177914	3.40648	0.428147	1	1	1	0
Ecdysone palmitate	1467890592		C02681		Androstenediol,Androstenediol	1467902019,1467902019	C04295,D00179,C04295,D00179	1.1.1.51,1.1.1.51	1.1.1A2,1.1.1A1	0.502614,0.502614	GMP	1467867475	C00144	2.4.2.7,2.4.2.8,2.4.2.22,3.6.1.10	2.4.2B1,	0.076586	6.56274	0.426028	1	1	0	0
(2R,3S,5R)-2-(hydroxymethyl)-5-(6-methyl-9-purinyl)-3-oxolanol	2108962	DB03735,EXPT02147		CHEMBL1234254	Deoxyinosine,Thymidine,5'-Methylthioadenosine,5'-Methylthioadenosine,sn-Glycerol 3-phosphate	1467910150,1467868402,1467867842,1467867842,1467866778	C05512,C00214,D06675,C00170,C00170,C00093,C00623,C03189	2.4.2.1,2.4.2.4,2.4.2.2,2.4.2.4,2.4.2.3,2.4.2.1,2.5.1.16,2.5.1.16,2.5.1.22,2.5.1.16,2.5.1.16,2.5.1.22,2.3.1.15	2.4.2A1,2.4.2A1,2.5.1A1,2.5.1A1,2.3.1F1	0.971631,0.971631,0.310345,0.310345,0.189041	IMP,5'-Methylthioadenosine	1467867285,1467867842	C00130,C00170	2.1.2.3, 3.5.4.10,3.5.4.10,2.5.1.16,2.5.1.22	,3.5.1A5,2.5.1A1,	0.546067,0.310345	1.77933	0.425564	1	0	0	0
3-amino-4-oxopentanoic acid	2982011			ChEMBLE_NTD	5-Aminolevulinate	1467870875	C00430,D07567	2.3.1.37	4.1.1A6	0.789474	L-Selenomethionine	1467908671	C05335,D05816	2.1.1.13,2.1.1.14		0.380952	2.07237	0.408522	1	1	0	0
(1S,3R,4R,5S)-1,3,4-trihydroxy-5-(3-phenoxypropyl)cyclohexanecarboxylic acid	58364966	DB04656			2-Phospho-D-glycerate,(1S,3R,4S)-3,4-Dihydroxycyclohexane-1-carboxylate,Estriol,Shikimate,Acetoacetyl-CoA	1467872997,1467904867,1467907298,1467871544,1467869780	C00631,C04687,C05141,D00185,C00493,C00332	4.2.1.11,1.1.1.282,1.1.1.62,2.7.1.71,1.1.1.36,1.1.1.100	4.2.1A6,1.1.1A1,1.1.1A2,2.7.1A1,1.2.1B2	0.65,0.505155,0.26087,0.226667,0.080745	Estriol,GMP	1467907298,1467867475	C05141,D00185,C00144	1.1.1.62,2.4.2.7,2.4.2.8,2.4.2.22,3.6.1.10	1.1.1A2,,2.4.2B1,	0.26087,0.092437	2.49166	0.38913	1	1	1	0
N7-Methylguanosine	1468047056	DB03493,EXPT02164	C20674	CHEMBL1234293	Adenosine	1467868376	C00212,D00045	2.4.2.1	2.4.2A1	0.937313	CTP,dCMP	1467866360,1467868718	C00063,C00239	2.7.1.40,2.1.1.45,2.1.1.54	2.7.8A1,	0.567227,0.228487	1.65245	0.370086	1	0	0	0
5-O-Caffeoylshikimic acid	1467959256		C10434		3-Dehydroshikimate	1467890251	C02637	4.2.1.10	4.2.1A6	0.609929	2-Deoxy-D-glucose	1467872597	C00586,C02781	2.7.1.1,2.7.1.2	2.7.8A1,	0.25	2.43972	0.359929	1	1	1	0
heptyl N-[5-[4-hydroxy-5-(hydroxymethyl)tetrahydrofuran-2-yl]-6-oxo-1,4-dihydro-1,3,5-triazin-2-yl]carbamate	111894898	DB05644			Deoxyinosine,Thymidine,5'-Methylthioadenosine,5'-Methylthioadenosine,sn-Glycerol 3-phosphate	1467910150,1467868402,1467867842,1467867842,1467866778	C05512,C00214,D06675,C00170,C00170,C00093,C00623,C03189	2.4.2.1,2.4.2.4,2.4.2.2,2.4.2.4,2.4.2.3,2.4.2.1,2.5.1.16,2.5.1.16,2.5.1.22,2.5.1.16,2.5.1.16,2.5.1.22,2.3.1.15	2.4.2A1,2.4.2A1,2.5.1A1,2.5.1A1,2.3.1F1	0.715232,0.715232,0.224409,0.224409,0.154583	Octanoic acid,D-Fructose	1467917646,1467866805	C06423,D05220,C00095,C01719,C02336	2.3.1.85,1.1.1.11,1.1.1.67,1.1.1.14,1.1.1.15,1.1.1.12	1.1.1A3,,1.1.1A3,	0.361446,0.274725	1.97881	0.353786	1	1	0	0
2-butyloct-2-enoic acid	6208070			ChEMBLE_NTD	3-Dehydroshikimate	1467890251	C02637	4.2.1.10	4.2.1A6	0.513761	Fumarate	1467867176	C00122,C01384,D02308	4.2.1.2,4.2.1.31,4.2.1.36	4.2.1A1,,4.2.1C1	0.165714	3.10029	0.348047	1	1	1	0
5-ethyl-1-[4-hydroxy-3-(hydroxymethyl)-2-oxolanyl]pyrimidine-2,4-dione	33635			ChEMBLE_NTD,CHEMBL2138464	Deoxyinosine,5'-Methylthioadenosine	1467910150,1467867842	C05512,C00170	2.4.2.1,2.4.2.4,2.5.1.16,2.5.1.16,2.5.1.22	2.4.2A1,2.5.1A1	0.549133,0.203008	GMP	1467867475	C00144	2.4.2.7,2.4.2.8,2.4.2.22,3.6.1.10	2.4.2B1,	0.20708	2.65179	0.342053	1	1	0	0
5-fluoro-1-[4-hydroxy-5-(hydroxymethyl)-2-oxolanyl]-4-(methylthio)-2-pyrimidinone	6339880			ChEMBLE_NTD	Deoxyinosine,5'-Methylthioadenosine	1467910150,1467867842	C05512,C00170	2.4.2.1,2.4.2.4,2.5.1.16,2.5.1.16,2.5.1.22	2.4.2A1,2.5.1A1	0.87234,0.256461	CDP-choline	1467869473	C00307,D00057	1.3.1.M12,2.7.8.3,2.7.8.2,2.7.8.22	1.1.1A3,	0.535714	1.62837	0.336626	1	0	0	0
4-(difluoromethoxy)-1-[4-hydroxy-5-(hydroxymethyl)-2-oxolanyl]-5-methyl-2-pyrimidinone	6287808			ChEMBLE_NTD,CHEMBL3143077	Deoxyinosine,5'-Methylthioadenosine	1467910150,1467867842	C05512,C00170	2.4.2.1,2.4.2.4,2.5.1.16,2.5.1.16,2.5.1.22	2.4.2A1,2.5.1A1	0.808219,0.256461	CDP-choline	1467869473	C00307,D00057	1.3.1.M12,2.7.8.3,2.7.8.2,2.7.8.22	1.1.1A3,	0.48	1.68379	0.328219	1	1	0	0
2-Hydroxy-3-oxopropanoate	1467878117		C01146		Hydroxymalonate	1467887730	C02287	1.1.1.27	1.1.1A1	0.78125	L-Arabinose	1467970739	C11476	2.7.1.1	2.7.1A1,	0.473684	1.64931	0.307566	1	1	0	0
D5-Estrene-3b,17b-diol	1468439650	DB01455		CHEMBL259126	Androstenediol,Androstenediol,Thymidine,Deoxyinosine	1467902019,1467902019,1467868402,1467910150	C04295,D00179,C04295,D00179,C00214,D06675,C05512	1.1.1.51,1.1.1.51,2.4.2.2,2.4.2.4,2.4.2.3,2.4.2.1,2.4.2.1,2.4.2.4	1.1.1A2,1.1.1A1,2.4.2A1,2.4.2A1	0.937107,0.937107,0.070588,0.060565	17beta-Hydroxysteroid,5-Phospho-alpha-D-ribose 1-diphosphate	1467893339,1467867132	C03051,C03852,C07632,C12525,C00119	1.1.1.53,1.1.1.105,2.4.2.8	1.1.1A1,,,2.4.2B2	0.655914,0.056604	1.4287	0.281193	1	0	0	0
5-Dehydroshikimate	1467890355		C02652		3-Dehydroshikimate,Shikimate 3-phosphate	1467890251,1467894258	C02637,C03175	4.2.1.10,2.7.1.71	4.2.1A6,2.7.1A1	0.596774,0.327059	Ribulose	1467906853	C05052	1.1.1.9,1.1.1.15	1.1.1A1,	0.318584	1.87321	0.27819	1	1	1	0
erythro-3-Hydroxy-Ls-aspartate	1467899636	DB02157,DB03640,EXPT00696	C03961,C11511,C19813,C19838	CHEMBL1231330,CHEMBL1256517,CHEMBL1356625,CHEMBL3039080,CHEMBL3317781,CHEMBL568192	(S)-Malate,(S)-Malate	1467867543,1467867543	C00149,C00497,C00711,C03668,D04843,C00149,C00497,C00711,C03668,D04843	1.1.1.299,1.1.1.37,1.1.1.37,1.1.1.299,1.1.1.27	1.1.1A2,1.1.1A1	0.804348,0.804348	D-2-Aminobutyrate,maltotetraose	1467887498,1468080436	C02261,C02356	6.3.2.2,2.4.1.1	6.3.2B2,,2.5.1B2,	0.543478,0.308642	1.48	0.26087	1	0	0	0
ancitabine	1468292429			ChEMBLE_NTD,CHEMBL1412614,CHEMBL1552021,CHEMBL1616063,CHEMBL1625829,CHEMBL2359922,CHEMBL3229490	Deoxyinosine	1467910150	C05512	2.4.2.1,2.4.2.4	2.4.2A1	0.506608	5'-Methylthioadenosine	1467867842	C00170	2.5.1.16,2.5.1.22	2.5.1A1,	0.247239	2.04906	0.259369	1	1	0	0
Uridine 2'-phosphate	1467893150		C03031	CHEMBL447360	Deoxyinosine,5'-Methylthioadenosine	1467910150,1467867842	C05512,C00170	2.4.2.1,2.4.2.4,2.5.1.16,2.5.1.16,2.5.1.22	2.4.2A1,2.5.1A1	0.686486,0.221477	GMP	1467867475	C00144	2.4.2.7,2.4.2.8,2.4.2.22,3.6.1.10	2.4.2B1,	0.447552	1.53387	0.238934	1	1	0	0
4-Coumaroylshikimate	1467892527		C02947	CHEMBL34615	3-Dehydroshikimate	1467890251	C02637	4.2.1.10	4.2.1A6	0.609929	Sinapate	1467871406	C00482	1.11.1.7,1.2.1.68,1.11.1.21,1.2.1	1.2.1A2,	0.381333	1.59947	0.228596	1	1	1	0
(2R,3R,9aR)-7-fluoro-2-(hydroxymethyl)-6-imino-2,3,3a,9a-tetrahydrofuro[1,2]oxazolo[3,4-a]pyrimidin-3-ol	708487		D04233	CHEMBL1732521,CHEMBL3229491,CHEMBL472561	Deoxyinosine,5'-Methylthioadenosine	1467910150,1467867842	C05512,C00170	2.4.2.1,2.4.2.4,2.5.1.16,2.5.1.16,2.5.1.22	2.4.2A1,2.5.1A1	0.496453,0.214176	CDP-choline	1467869473	C00307,D00057	1.3.1.M12,2.7.8.3,2.7.8.2,2.7.8.22	1.1.1A3,	0.264214	1.86006	0.227239	1	1	0	0
1-[4-hydroxy-5-(hydroxymethyl)-2-oxolanyl]-1,3-diazinane-2,4-dione	35210296	DB03562,EXPT03059			Deoxyinosine,Thymidine,UTP,Succinyl-CoA,5'-Methylthioadenosine,5'-Methylthioadenosine,sn-Glycerol 3-phosphate	1467910150,1467868402,1467866522,1467866749,1467867842,1467867842,1467866778	C05512,C00214,D06675,C00075,C00091,C00170,C00170,C00093,C00623,C03189	2.4.2.1,2.4.2.4,2.4.2.2,2.4.2.4,2.4.2.3,2.4.2.1,2.7.4.14,2.3.1.61,2.5.1.16,2.5.1.16,2.5.1.22,2.5.1.16,2.5.1.16,2.5.1.22,2.3.1.15	2.4.2A1,2.4.2A1,2.7.4B1,2.3.1D3,2.5.1A1,2.5.1A1,2.3.1F1	0.738255,0.738255,0.458537,0.291553,0.210117,0.210117,0.159341	dTTP,D-Fructose	1467871146,1467866805	C00459,C00095,C01719,C02336	2.7.4.6,1.1.1.11,1.1.1.67,1.1.1.14,1.1.1.15,1.1.1.12	2.7.4A1,,1.1.1A3,	0.502438,0.277778	1.44067	0.225817	1	0	0	0
5-Deoxy-5-aminoshikimic acid	1467977286		C12121		3-Dehydroshikimate	1467890251	C02637	4.2.1.10	4.2.1A6	0.590361	3,4-Dihydroxy-L-phenylalanine	1467870034	C00355,D00059	2.1.1.6	2.1.1A5	0.386046	1.52925	0.204315	1	1	1	0
4-(Cytidine 5'-diphospho)-2-C-methyl-D-erythritol	1467970431	DB03687,EXPT00873	C11435	CHEMBL1231708	4-(Cytidine 5'-diphospho)-2-C-methyl-D-erythritol,D-Fructose,Palmitoyl-CoA,sn-Glycerol 3-phosphate	1467970431,1467866805,1467867611,1467866778	C11435,C00095,C01719,C02336,C00154,C00093,C00623,C03189	2.7.1.148,2.7.1.11,6.2.1.3,2.3.1.15	2.7.1A1,2.7.1A1,6.2.1A2,2.3.1F1	1,1,0.746528,0.376923	(6S)-6beta-Hydroxy-1,4,5,6-tetrahydronicotinamide-adenine dinucleotide,5'-Methylthioadenosine	1467906099,1467867842	C04856,C20482,C00170	2.5.1.46,2.5.1.16,2.5.1.22	1.5.1B1,,2.5.1A1,	0.801688,0.327327	1.24737	0.198312	1	0	0	0
clofarabine	1468384732	APRD00878,DB00631,DB06189,DB07554	D03546	ChEMBLE_NTD,CHEMBL1434044,CHEMBL1750,CHEMBL277800,CHEMBL3142980	Deoxyguanosine	1467869751	C00330	2.4.2.1,2.4.2.4	2.4.2A1	0.885017	5'-Methylthioadenosine,1-(5-Phospho-D-ribosyl)-5-amino-4-imidazolecarboxylate	1467867842,1467905379	C00170,C04751	2.5.1.16,2.5.1.22,4.1.1.21	2.5.1A1,,4.1.1A6,	0.69526,0.475664	1.27293	0.189757	1	0	0	0
Entecavir	1468384263	APRD00948,DB00442	D07896	CHEMBL1873623,CHEMBL3348968,CHEMBL440792,CHEMBL713	Deoxyguanosine	1467869751	C00330	2.4.2.1,2.4.2.4	2.4.2A1	0.532468	Dihydrofolate	1467870719	C00415	2.1.1.45	2.4.2B1,	0.35514	1.49932	0.177328	1	1	0	0
5'-Dehydrouridine	1468050067		C21079		Deoxyinosine	1467910150	C05512	2.4.2.1,2.4.2.4	2.4.2A1	0.875	UTP	1467866522	C00075	2.7.1.36,2.7.1.40		0.7	1.25	0.175	1	0	0	0
trifluridine	1468098412	APRD01275,DB00432	D00391	ChEMBLE_NTD,CHEMBL1129,CHEMBL1355657,CHEMBL284025	Thymidine,Deoxyinosine,UTP	1467868402,1467910150,1467866522	C00214,D06675,C05512,C00075	2.4.2.2,2.4.2.4,2.4.2.3,2.4.2.1,2.4.2.1,2.4.2.4,2.7.4.14	2.4.2A1,2.4.2A1,2.7.4B1	0.977778,0.907143,0.699029	dTTP,D-Fructose	1467871146,1467866805	C00459,C00095,C01719,C02336	2.7.4.6,1.1.1.11,1.1.1.67,1.1.1.14,1.1.1.15,1.1.1.12	2.7.4A1,,1.1.1A3,	0.811224,0.260417	1.20531	0.166554	1	0	0	0
UDP-apiose	1467882122		C01623	ChEMBLE_NTD	4-(Cytidine 5'-diphospho)-2-C-methyl-D-erythritol	1467970431	C11435	2.7.1.148	2.7.1A1	0.72238	Lauroyl-CoA	1467883918	C01832	6.2.1.3		0.558233	1.29405	0.164147	1	0	0	0
Guanosine-2'-monophosphate	1468290859	DB01937,EXPT00121			Deoxyguanosine,sn-Glycerol 3-phosphate	1467869751,1467866778	C00330,C00093,C00623,C03189	2.4.2.1,2.4.2.4,2.3.1.15	2.4.2A1,2.3.1F1	0.818471,0.216169	1-(5-Phospho-D-ribosyl)-5-amino-4-imidazolecarboxylate,5'-Methylthioadenosine	1467905379,1467867842	C04751,C00170	4.1.1.21,2.5.1.16,2.5.1.22	4.1.1A6,,2.5.1A1,	0.655629,0.508137	1.24838	0.162842	1	0	0	0
1-[(4S,5R)-4-hydroxy-5-(hydroxymethyl)-2-oxolanyl]-5-iodo-2-pyrimidinone	2376043	DB06485	D08992	CHEMBL2103821	Deoxyinosine,Thymidine,5'-Methylthioadenosine,5'-Methylthioadenosine,sn-Glycerol 3-phosphate	1467910150,1467868402,1467867842,1467867842,1467866778	C05512,C00214,D06675,C00170,C00170,C00093,C00623,C03189	2.4.2.1,2.4.2.4,2.4.2.2,2.4.2.4,2.4.2.3,2.4.2.1,2.5.1.16,2.5.1.16,2.5.1.22,2.5.1.16,2.5.1.16,2.5.1.22,2.3.1.15	2.4.2A1,2.4.2A1,2.5.1A1,2.5.1A1,2.3.1F1	0.819444,0.819444,0.258517,0.258517,0.167582	CDP-choline,CMP	1467869473,1467866276	C00307,D00057,C00055	1.3.1.M12,2.7.8.3,2.7.8.2,2.7.8.22,3.1.4.17	1.1.1A3,,	0.670391,0.460784	1.22234	0.149053	1	0	0	0
ADP-D-ribose	1467884414		C01882		4-(Cytidine 5'-diphospho)-2-C-methyl-D-erythritol	1467970431	C11435	2.7.1.148	2.7.1A1	0.628387	D-Fructose	1467866805	C00095,C01719,C02336	1.1.1.11,1.1.1.67,1.1.1.14,1.1.1.15,1.1.1.12	1.1.1A3,	0.483444	1.29981	0.144943	1	1	0	0
Androstenediol	1467902019	DB01524	C04295,D00179	CHEMBL1079445,CHEMBL123295,CHEMBL2138987,CHEMBL3349681,CHEMBL440283	Androstenediol,Androstenediol,Thymidine,sn-Glycerol 3-phosphate,Deoxyinosine,5'-Methylthioadenosine,5'-Methylthioadenosine	1467902019,1467902019,1467868402,1467866778,1467910150,1467867842,1467867842	C04295,D00179,C04295,D00179,C00214,D06675,C00093,C00623,C03189,C05512,C00170,C00170	1.1.1.51,1.1.1.51,2.4.2.2,2.4.2.4,2.4.2.3,2.4.2.1,2.3.1.15,2.4.2.1,2.4.2.4,2.5.1.16,2.5.1.16,2.5.1.22,2.5.1.16,2.5.1.16,2.5.1.22	1.1.1A2,1.1.1A1,2.4.2A1,2.3.1F1,2.4.2A1,2.5.1A1,2.5.1A1	1,1,0.067416,0.065056,0.058065,0.045249,0.045249	Cholesterol,Lauroyl-CoA	1467868045,1467883918	C00187,D00040,C01832	1.14.15.6,2.3.1.51	1.14.15A1,,2.3.1B1,,2.3.1C1	0.870155,0.065056	1.14922	0.129845	1	0	0	0
N-Acetylglucosamine 4-sulfate	1467899571	DB04492,EXPT02336	C03953,C16265		D-Glucosamine 6-phosphate	1467869989	C00352,C06377	2.3.1.4	2.3.1D3	0.610345	D-Glucose	1467865936	C00031,C00124,C00159,C00221,C00267,C00737,C00738,C00936,C00962,C00984,C01487,C01825,C02209,C06464,C06465,C06466,C06467,C15923,C21032,C21050,D00009	1.1.1.330,1.1.1.120	1.1.1A3,	0.491429	1.24198	0.118916	1	1	0	0
L-Sorbose	1467868822		C00247,C00764,C00795,C05003,C06468,C08356	CHEMBL2325229,CHEMBL23954,CHEMBL3183898	D-Glucosamine 6-phosphate,4-(Cytidine 5'-diphospho)-2-C-methyl-D-erythritol	1467869989,1467970431	C00352,C06377,C11435	2.3.1.4,2.7.1.148	2.3.1D3,2.7.1A1	0.532995,0.201192	D-Glucosamine 6-phosphate	1467869989	C00352,C06377	2.6.1.16		0.417867	1.27551	0.115128	1	1	0	0
5-(2-bromoethenyl)-1-[4-hydroxy-5-(hydroxymethyl)-2-oxolanyl]pyrimidine-2,4-dione	33443	DB03312,EXPT00783	D07249	CHEMBL10165,CHEMBL1396298,CHEMBL2114374,CHEMBL261850,CHEMBL31634,CHEMBL3348930	Thymidine,Deoxyinosine,UTP,5'-Methylthioadenosine,5'-Methylthioadenosine,sn-Glycerol 3-phosphate,sn-Glycerol 3-phosphate	1467868402,1467910150,1467866522,1467867842,1467867842,1467866778,1467866778	C00214,D06675,C05512,C00075,C00170,C00170,C00093,C00623,C03189,C00093,C00623,C03189	2.4.2.2,2.4.2.4,2.4.2.3,2.4.2.1,2.4.2.1,2.4.2.4,2.7.4.14,2.5.1.16,2.5.1.16,2.5.1.22,2.5.1.16,2.5.1.16,2.5.1.22,2.3.1.15,2.7.1.30	2.4.2A1,2.4.2A1,2.7.4B1,2.5.1A1,2.5.1A1,2.3.1F1,2.7.1A1	0.992481,0.92029,0.753927,0.243137,0.243137,0.161465,0.154812	dTTP,D-Fructose	1467871146,1467866805	C00459,C00095,C01719,C02336	2.7.4.6,1.1.1.11,1.1.1.67,1.1.1.14,1.1.1.15,1.1.1.12	2.7.4A1,,1.1.1A3,	0.878453,0.26455	1.12981	0.114028	1	0	0	0
3-hydroxy-2-(hydroxymethyl)-2,3,3a,9a-tetrahydrofuro[1,2]oxazolo[3,4-a]pyrimidin-6-one	2127197	DB04627		CHEMBL3251336	Deoxyinosine,Thymidine,5'-Methylthioadenosine,5'-Methylthioadenosine,sn-Glycerol 3-phosphate	1467910150,1467868402,1467867842,1467867842,1467866778	C05512,C00214,D06675,C00170,C00170,C00093,C00623,C03189	2.4.2.1,2.4.2.4,2.4.2.2,2.4.2.4,2.4.2.3,2.4.2.1,2.5.1.16,2.5.1.16,2.5.1.22,2.5.1.16,2.5.1.16,2.5.1.22,2.3.1.15	2.4.2A1,2.4.2A1,2.5.1A1,2.5.1A1,2.3.1F1	0.513274,0.513274,0.216981,0.216981,0.167644	GMP,D-Fructose	1467867475,1467866805	C00144,C00095,C01719,C02336	3.1.4.17,3.1.4.35,1.1.1.11,1.1.1.67,1.1.1.14,1.1.1.15,1.1.1.12	,1.1.1A3,	0.4,0.256785	1.28319	0.113274	1	1	0	0
N-[1-[(2R,3S,4S,5R)-3-cyano-4-hydroxy-5-(hydroxymethyl)-2-oxolanyl]-2-oxo-4-pyrimidinyl]hexadecanamide	2652254		D09722	CHEMBL2105681	Deoxyinosine,5'-Methylthioadenosine	1467910150,1467867842	C05512,C00170	2.4.2.1,2.4.2.4,2.5.1.16,2.5.1.16,2.5.1.22	2.4.2A1,2.5.1A1	0.716867,0.241252	CDP-choline	1467869473	C00307,D00057	1.3.1.M12,2.7.8.3,2.7.8.2,2.7.8.22	1.1.1A3,	0.624454	1.14799	0.092413	1	0	0	0
viosamine	1469424776	DB02469,EXPT01106			D-Glucosamine 6-phosphate	1467869989	C00352,C06377	2.3.1.4	2.3.1D3	0.584488	D-Glucosamine 6-phosphate	1467869989	C00352,C06377	2.6.1.16	,2.3.1F1	0.495017	1.18074	0.089471	1	1	0	0
5'-Deoxy-5-fluorouridine	1467981815	DB12947	C12739,D01309	ChEMBLE_NTD,CHEMBL1130,CHEMBL1318173,CHEMBL3250640,CHEMBL3250643,CHEMBL6567	Deoxyinosine,Thymidine,UTP,5'-Methylthioadenosine,(1S,3R,4S)-3,4-Dihydroxycyclohexane-1-carboxylate,Estriol	1467910150,1467868402,1467866522,1467867842,1467904867,1467907298	C05512,C00214,D06675,C00075,C00170,C04687,C05141,D00185	2.4.2.1,2.4.2.4,2.4.2.2,2.4.2.4,2.4.2.3,2.4.2.1,2.7.4.14,2.5.1.16,2.5.1.16,2.5.1.22,1.1.1.282,1.1.1.62	2.4.2A1,2.4.2A1,2.7.4B1,2.5.1A1,1.1.1A1,1.1.1A2	1,1,0.882353,0.518349,0.105925,0.0548837	5-Fluorodeoxyuridine monophosphate,UTP	1467901632,1467866522	C04242,C00075	2.7.4.14,1.17.4.1,2.7.1.36,2.7.1.40	2.7.4A1,,	0.911765,0.721649	1.09677	0.088235	1	0	0	0
5-prop-2-ynoxypentan-2-one	6278218			ChEMBLE_NTD	5-Aminolevulinate	1467870875	C00430,D07567	2.3.1.37	4.1.1A6	0.5	Ribulose	1467906853	C05052	1.1.1.9,1.1.1.15	1.1.1A1,	0.415094	1.20455	0.084906	1	1	0	0
5-propa-1,2-dienoxypentan-2-one	6298341			ChEMBLE_NTD	5-Aminolevulinate	1467870875	C00430,D07567	2.3.1.37	4.1.1A6	0.5	Ribulose	1467906853	C05052	1.1.1.9,1.1.1.15	1.1.1A1,	0.415094	1.20455	0.084906	1	1	0	0
canrenoate	1468172364	DB09015		CHEMBL1616951,CHEMBL1623993,CHEMBL1625600	Androstenedione	1467869193	C00280,D00051	1.1.1.51	1.2.1B1	0.574751	Androstenedione	1467869193	C00280,D00051	1.1.1.51,1.1.1.64,1.1.1.184,1.1.1.62,1.1.1.239,3.6.1.10	1.1.1A2,,1.2.1B2	0.499338	1.15103	0.075413	1	1	0	0
Aldadiene	1468431419	DB12221	D03363	ChEMBLE_NTD,CHEMBL1463345,CHEMBL1559269,CHEMBL2140203	Androstenedione	1467869193	C00280,D00051	1.1.1.51	1.2.1B1	0.492877	11beta-Hydroxyandrost-4-ene-3,17-dione	1467908256	C05284	1.1.1.62	1.1.1A2,	0.41783	1.17961	0.075047	1	1	0	0
Capecitabine	1467981621		C12650,D01223	CHEMBL144071,CHEMBL1516281,CHEMBL1773	Deoxyinosine,5'-Methylthioadenosine	1467910150,1467867842	C05512,C00170	2.4.2.1,2.4.2.4,2.5.1.16,2.5.1.16,2.5.1.22	2.4.2A1,2.5.1A1	0.783133,0.608696	CTP	1467866360	C00063	2.7.1.40	2.7.8A1,	0.714286	1.09639	0.068847	1	0	0	0
5-ethyl-1-[4-hydroxy-5-(hydroxymethyl)-2-oxolanyl]pyrimidine-2,4-dione	19136	DB13421	D03956	CHEMBL1256320,CHEMBL261325,CHEMBL318153	Thymidine,Deoxyinosine,UTP,5'-Methylthioadenosine,5'-Methylthioadenosine,sn-Glycerol 3-phosphate,sn-Glycerol 3-phosphate	1467868402,1467910150,1467866522,1467867842,1467867842,1467866778,1467866778	C00214,D06675,C05512,C00075,C00170,C00170,C00093,C00623,C03189,C00093,C00623,C03189	2.4.2.2,2.4.2.4,2.4.2.3,2.4.2.1,2.4.2.1,2.4.2.4,2.7.4.14,2.5.1.16,2.5.1.16,2.5.1.22,2.5.1.16,2.5.1.16,2.5.1.22,2.3.1.15,2.7.1.30	2.4.2A1,2.4.2A1,2.7.4B1,2.5.1A1,2.5.1A1,2.3.1F1,2.7.1A1	0.992481,0.92029,0.791209,0.243137,0.243137,0.161465,0.154812	dTTP,D-Fructose	1467871146,1467866805	C00459,C00095,C01719,C02336	2.7.4.6,1.1.1.11,1.1.1.67,1.1.1.14,1.1.1.15,1.1.1.12	2.7.4A1,,1.1.1A3,	0.924419,0.265957	1.07363	0.068062	1	0	0	0
D-Glucose 6-phosphate	1467866763		C00092,C00275,C00668,C01113,C01172,C02962,C02965,C03735	CHEMBL1159525,CHEMBL257975,CHEMBL402001	D-Glucosamine 6-phosphate,GMP	1467869989,1467867475	C00352,C06377,C00144	2.3.1.4,2.4.2.7,2.4.2.8,2.4.2.22	2.3.1D3,2.4.2B1	0.766497,0.641791	D-Glucosamine 6-phosphate	1467869989	C00352,C06377	2.6.1.16	2.4.2B1,	0.701299	1.09297	0.065198	1	0	0	0
Guanosine	1467870385	DB02857,EXPT01622	C00387	CHEMBL2021379,CHEMBL2093064,CHEMBL240933,CHEMBL278434,CHEMBL375655,CHEMBL607672	Guanosine,Adenosine,S-Adenosyl-L-methionine	1467870385,1467868376,382536806	C00387,C00212,D00045,C00019	2.4.2.1,2.4.2.15,2.4.2.1,2.1.1.53,2.1.1.163	2.4.2A1,2.4.2A1,2.1.1A5	1,1,0.613208	Adenosine,IDP	1467868376,1467866932	C00212,D00045,C00104	2.3.1.85,2.7.1.1	2.7.8A1,,2.7.8A1,	0.965517,0.824645	1.03571	0.034483	1	0	0	0
(2S,4S,5R,6R)-4,5,6-trihydroxy-2-oxanecarboxylic acid	5465307	DB04548,EXPT01554			D-Glucosamine 6-phosphate,Shikimate,2-Phospho-D-glycerate,(S)-3-Hydroxybutanoyl-CoA	1467869989,1467871544,1467872997,1467878105	C00352,C06377,C00493,C00631,C01144,C03561,C05116	2.3.1.4,2.7.1.71,4.2.1.11,1.1.1.36,1.1.1.100	2.3.1D3,2.7.1A1,4.2.1A6,1.2.1B2	0.527919,0.32987,0.305389,0.103797	D-Glucosamine 6-phosphate,GMP	1467869989,1467867475	C00352,C06377,C00144	2.6.1.16,2.4.2.7,2.4.2.8,2.4.2.22,3.6.1.10	4.2.1A2,,2.4.2B1,	0.495268,0.205479	1.06593	0.032651	1	1	1	0
acetic acid [5-(5-bromo-2,4-dioxo-1-pyrimidinyl)-3,4-dihydroxy-2-oxolanyl]methyl ester	6301532			ChEMBLE_NTD	Deoxyinosine,5'-Methylthioadenosine	1467910150,1467867842	C05512,C00170	2.4.2.1,2.4.2.4,2.5.1.16,2.5.1.16,2.5.1.22	2.4.2A1,2.5.1A1	0.740741,0.44664	UTP	1467866522	C00075	2.7.1.36,2.7.1.40		0.708333	1.04575	0.032408	1	0	0	0
GDP-L-fucose	1467869690		C00325,C02977,C03117,C05386	CHEMBL1229250,CHEMBL1233001,CHEMBL3040639	4-(Cytidine 5'-diphospho)-2-C-methyl-D-erythritol	1467970431	C11435	2.7.1.148	2.7.1A1	0.586207	Lauroyl-CoA	1467883918	C01832	6.2.1.3		0.556714	1.05298	0.029493	1	0	0	0
4-Phospho-D-erythronate	1467895763	DB01756,EXPT01163	C03393,C21585	CHEMBL1160945,CHEMBL1161469	sn-Glycerol 3-phosphate,IMP,Shikimate 3-phosphate,3-Dehydroquinate,3-Dehydroquinate	1467866778,1467867285,1467894258,1467876226,1467876226	C00093,C00623,C03189,C00130,C03175,C00944,C00944	2.3.1.15,2.4.2.8,2.7.1.71,1.1.1.282,1.1.1.282	2.3.1F1,2.4.2B1,2.7.1A1,1.1.1A2,1.1.1A1	0.671233,0.459677,0.26087,0.184049,0.184049	D-Erythrose 4-phosphate,maltotetraose	1467869180,1468080436	C00279,C03109	1.2.1.12,2.4.1.1	2.5.1B2,,2.5.1B2,	0.642384,0.287234	1.04491	0.028849	1	0	0	0
Idoxuridine	1468100129	APRD00504,DB00249,DB03778,EXPT01835	D00342	ChEMBLE_NTD,CHEMBL1437827,CHEMBL268690,CHEMBL408518,CHEMBL788	Deoxyinosine,Thymidine,UTP	1467910150,1467868402,1467866522	C05512,C00214,D06675,C00075	2.4.2.1,2.4.2.4,2.4.2.2,2.4.2.4,2.4.2.3,2.4.2.1,2.7.4.14	2.4.2A1,2.4.2A1,2.7.4B1	0.927007,0.927007,0.847059	dUDP,D-Fructose	1467879916,1467866805	C01346,C00095,C01719,C02336	2.7.4.9,1.1.1.11,1.1.1.67,1.1.1.14,1.1.1.15,1.1.1.12	,1.1.1A3,	0.9,0.268817	1.03001	0.027007	1	0	0	0
Broxuridine	1468100525	DB12028	D01763	CHEMBL1255732,CHEMBL1354294,CHEMBL222280	Deoxyinosine,Thymidine,UTP	1467910150,1467868402,1467866522	C05512,C00214,D06675,C00075	2.4.2.1,2.4.2.4,2.4.2.2,2.4.2.4,2.4.2.3,2.4.2.1,2.7.4.14	2.4.2A1,2.4.2A1,2.7.4B1	0.927007,0.927007,0.847059	dUDP,D-Fructose	1467879916,1467866805	C01346,C00095,C01719,C02336	2.7.4.9,1.1.1.11,1.1.1.67,1.1.1.14,1.1.1.15,1.1.1.12	,1.1.1A3,	0.9,0.268817	1.03001	0.027007	1	0	0	0
Deoxyinosine	1467910150	DB02380,EXPT00134	C05512	CHEMBL1229971,CHEMBL1735783,CHEMBL275716	Deoxyinosine,Thymidine,5'-Methylthioadenosine,5'-Methylthioadenosine,sn-Glycerol 3-phosphate	1467910150,1467868402,1467867842,1467867842,1467866778	C05512,C00214,D06675,C00170,C00170,C00093,C00623,C03189	2.4.2.1,2.4.2.4,2.4.2.2,2.4.2.4,2.4.2.3,2.4.2.1,2.5.1.16,2.5.1.16,2.5.1.22,2.5.1.16,2.5.1.16,2.5.1.22,2.3.1.15	2.4.2A1,2.4.2A1,2.5.1A1,2.5.1A1,2.3.1F1	1,1,0.310345,0.310345,0.189041	IDP,GMP	1467866932,1467867475	C00104,C00144	2.7.1.1,2.4.2.7,2.4.2.8,2.4.2.22,3.6.1.10	2.7.8A1,,2.4.2B1,	0.973154,0.310476	1.02759	0.026846	1	0	0	0
(7R)-17-hydroxy-7,13-dimethyl-2,6,7,8,9,10,11,12,14,15,16,17-dodecahydro-1H-cyclopenta[a]phenanthren-3-one	200109	DB05830		CHEMBL66448	Testosterone,Testosterone,Androsterone,Estradiol-17beta,Androsterone	1467872060,1467872060,1467871919,1467876271,1467871919	C00535,D00075,C00535,D00075,C00523,C04373,C07635,C00951,C02537,D00105,C00523,C04373,C07635	1.1.1.51,1.1.1.62,1.1.1.51,1.1.1.62,1.1.1.51,1.1.1.51,1.1.1.62,1.1.1.51	1.2.1B2,1.1.1A2,1.1.1A1,1.1.1A2,1.1.1A1	0.968153,0.950233,0.950233,0.780702,0.780702	Testosterone,Dihydrotestosterone	1467872060,1467899341	C00535,D00075,C03917,C05293,D07456	1.1.1.62,1.1.1.53,1.1.1.105	1.1.1A2,,1.2.1B2,1.1.1A1,	0.950233,0.857778	1.01886	0.01792	1	0	0	0
5-Fluorodeoxyuridine	1467973290	APRD00692,DB00322	C11736,D04197	ChEMBLE_NTD,CHEMBL6628,CHEMBL917	Deoxyinosine,Thymidine,UTP,5'-Methylthioadenosine	1467910150,1467868402,1467866522,1467867842	C05512,C00214,D06675,C00075,C00170	2.4.2.1,2.4.2.4,2.4.2.2,2.4.2.4,2.4.2.3,2.4.2.1,2.7.4.14,2.5.1.16,2.5.1.16,2.5.1.22	2.4.2A1,2.4.2A1,2.7.4B1,2.5.1A1	1,1,0.847059,0.244094	5-Fluorodeoxyuridine monophosphate,GMP	1467901632,1467867475	C04242,C00144	2.7.4.14,1.17.4.1,2.4.2.7,2.4.2.8,2.4.2.22,3.6.1.10	,2.4.2B1,	0.99375,0.248148	1.00629	0.00625	1	0	0	0
Estradiol-17beta	1467876271	APRD00311,DB00783	C00951,C02537,D00105	ChEMBLE_NTD,CHEMBL135,CHEMBL1395196,CHEMBL1555366,CHEMBL286452,CHEMBL3526277,CHEMBL412	Estradiol-17beta,Androsterone,Testosterone,Androsterone	1467876271,1467871919,1467872060,1467871919	C00951,C02537,D00105,C00523,C04373,C07635,C00535,D00075,C00523,C04373,C07635	1.1.1.51,1.1.1.62,1.1.1.51,1.1.1.51,1.1.1.62,1.1.1.51	1.1.1A2,1.1.1A1,1.1.1A2,1.1.1A1	1,1,1,1	Estradiol-17beta	1467876271	C00951,C02537,D00105	1.1.1.62	1.1.1A2,,1.2.1B2	1	1	0	1	0	0	1
Estriol	1467907298	DB04573,DB05375,EXPT01361	C05141,D00185	ChEMBLE_NTD,CHEMBL1232445,CHEMBL1437142,CHEMBL1627346,CHEMBL1886122,CHEMBL1908074,CHEMBL193482,CHEMBL283081	Estriol,Estriol,(1S,3R,4S)-3,4-Dihydroxycyclohexane-1-carboxylate,Shikimate 3-phosphate	1467907298,1467907298,1467904867,1467894258	C05141,D00185,C05141,D00185,C04687,C03175	1.1.1.62,1.1.1.62,1.1.1.282,2.7.1.71	1.1.1A1,1.1.1A2,1.1.1A1,2.7.1A1	1,1,1,0.126728	Estriol	1467907298	C05141,D00185	1.1.1.62	1.1.1A2,	1	1	0	1	0	0	1
Lauroyl-CoA	1467883918	DB03264,EXPT01131	C01832	CHEMBL1949898	Palmitoyl-CoA,sn-Glycerol 3-phosphate,Succinyl-CoA,Acetoacetyl-CoA,Deoxyguanosine,5'-Methylthioadenosine,5'-Methylthioadenosine,7,8-Dihydrobiopterin	1467867611,1467866778,1467866749,1467869780,1467869751,1467867842,1467867842,1467892581	C00154,C00093,C00623,C03189,C00091,C00332,C00330,C00170,C00170,C02953,C20263	6.2.1.3,2.3.1.15,2.3.1.61,1.1.1.36,1.1.1.100,2.4.2.1,2.4.2.4,2.5.1.16,2.5.1.16,2.5.1.22,2.5.1.16,2.5.1.16,2.5.1.22,1.5.1.3	6.2.1A2,2.3.1F1,2.3.1D3,1.1.1A2,2.4.2A1,2.5.1A1,2.5.1A1,1.5.1B2	1,1,1,1,0.380902,0.262187,0.262187,0.098655	Lauroyl-CoA,Malonyl-CoA	1467883918,1467866633	C01832,C00083,C03188	2.3.1.51,2.3.1.199	2.3.1B1,,2.3.1C1,,2.3.1F1	1,1	1	0	1	0	0	0
Hexanoyl-CoA	1467908112	DB02563,EXPT01799	C05270	CHEMBL1949895	Palmitoyl-CoA,sn-Glycerol 3-phosphate,Succinyl-CoA,Acetoacetyl-CoA,Deoxyguanosine,5'-Methylthioadenosine,5'-Methylthioadenosine,7,8-Dihydrobiopterin	1467867611,1467866778,1467866749,1467869780,1467869751,1467867842,1467867842,1467892581	C00154,C00093,C00623,C03189,C00091,C00332,C00330,C00170,C00170,C02953,C20263	6.2.1.3,2.3.1.15,2.3.1.61,1.1.1.36,1.1.1.100,2.4.2.1,2.4.2.4,2.5.1.16,2.5.1.16,2.5.1.22,2.5.1.16,2.5.1.16,2.5.1.22,1.5.1.3	6.2.1A2,2.3.1F1,2.3.1D3,1.1.1A2,2.4.2A1,2.5.1A1,2.5.1A1,1.5.1B2	1,1,1,1,0.380902,0.262187,0.262187,0.098655	Lauroyl-CoA,Malonyl-CoA	1467883918,1467866633	C01832,C00083,C03188	2.3.1.51,2.3.1.199	2.3.1B1,,2.3.1C1,1.1.1A1,	1,1	1	0	1	0	0	0
Acetoacetyl-CoA	1467869780	DB03059,EXPT00820	C00332		sn-Glycerol 3-phosphate,Succinyl-CoA,Acetoacetyl-CoA,Palmitoyl-CoA,5'-Methylthioadenosine,5'-Methylthioadenosine,Deoxyguanosine,7,8-Dihydrobiopterin	1467866778,1467866749,1467869780,1467867611,1467867842,1467867842,1467869751,1467892581	C00093,C00623,C03189,C00091,C00332,C00154,C00170,C00170,C00330,C02953,C20263	2.3.1.15,2.3.1.61,1.1.1.36,1.1.1.100,6.2.1.3,2.5.1.16,2.5.1.16,2.5.1.22,2.5.1.16,2.5.1.16,2.5.1.22,2.4.2.1,2.4.2.4,1.5.1.3	2.3.1F1,2.3.1D3,1.1.1A2,6.2.1A2,2.5.1A1,2.5.1A1,2.4.2A1,1.5.1B2	1,1,1,0.874126,0.262187,0.262187,0.14261,0.098655	Lauroyl-CoA,Malonyl-CoA	1467883918,1467866633	C01832,C00083,C03188	2.3.1.51,2.3.1.199	1.1.1A2,,1.2.1B2,,2.3.1F1	1,1	1	0	1	0	0	0
Dihydrofolate	1467870719	DB02015,EXPT01190	C00415	CHEMBL1371525,CHEMBL3274194,CHEMBL46294	Dihydrofolate,Dihydrofolate,Dihydrofolate	1467870719,1467870719,1467870719	C00415,C00415,C00415	1.5.1.3,1.5.1.3,1.5.1.3	1.5.1B2,1.5.1B2,1.5.1B1	1,1,1	Folate,Tetrahydrofolate	1468387639,1467866885	C00504,D00070,C00101	1.5.1.3,6.3.2.17	,2.3.1E1,,2.3.1E1	1,1	1	0	1	0	0	0
Folate	1468387639	DB00158,NUTR00025	C00504,D00070	ChEMBLE_NTD,CHEMBL1622,CHEMBL277040	Folate,Dihydrofolate,Folate	1468387639,1467870719,1468387639	C00504,D00070,C00415,C00504,D00070	1.5.1.3,1.5.1.3,1.5.1.3	1.5.1B2,1.5.1B2,1.5.1B1	1,1,1	Folate,Tetrahydrofolate	1468387639,1467866885	C00504,D00070,C00101	1.5.1.3,6.3.2.17	1.5.1B1,,1.5.1B1,	1,1	1	0	1	0	0	0
GMP	1467867475	DB01972,EXPT00246	C00144	CHEMBL1242996,CHEMBL2364560,CHEMBL283807	GMP,IMP,5'-Methylthioadenosine,5'-Methylthioadenosine,sn-Glycerol 3-phosphate,Estriol,Estriol	1467867475,1467867285,1467867842,1467867842,1467866778,1467907298,1467907298	C00144,C00130,C00170,C00170,C00093,C00623,C03189,C05141,D00185,C05141,D00185	2.4.2.7,2.4.2.8,2.4.2.22,2.4.2.8,2.5.1.16,2.5.1.16,2.5.1.22,2.5.1.16,2.5.1.16,2.5.1.22,2.3.1.15,1.1.1.62,1.1.1.62	2.4.2B1,2.4.2B1,2.5.1A1,2.5.1A1,2.3.1F1,1.1.1A2,1.1.1A1	1,1,0.662393,0.662393,0.32626,0.0490272,0.0490272	GMP	1467867475	C00144	2.4.2.7,2.4.2.8,2.4.2.22,3.6.1.10	2.4.2B1,	1	1	0	1	0	0	0
Adenosine	1467868376	APRD00333,DB00194,EXPT02753	C00212,D00045	ChEMBLE_NTD,CHEMBL1090,CHEMBL11909,CHEMBL1236872,CHEMBL1413677,CHEMBL145188,CHEMBL20247,CHEMBL2051971,CHEMBL3248866,CHEMBL477,CHEMBL91573	Adenosine,Adenosine,S-Adenosyl-L-methionine	1467868376,1467868376,382536806	C00212,D00045,C00212,D00045,C00019	2.4.2.1,2.4.2.1,2.1.1.53,2.1.1.163	2.4.2A1,2.4.2A1,2.1.1A5	1,1,0.634615	Adenosine,Adenosine	1467868376,1467868376	C00212,D00045,C00212,D00045	2.3.1.85,2.3.1.85	2.7.8A1,,2.5.1A1,	1,1	1	0	1	0	0	0
5-Methyltetrahydrofolate	1467870978	DB11256	C00440,D09353	CHEMBL1221561,CHEMBL1231574,CHEMBL2358502	Folate,Dihydrofolate,Dihydrofolate	1468387639,1467870719,1467870719	C00504,D00070,C00415,C00415	1.5.1.3,1.5.1.3,1.5.1.3	1.5.1B2,1.5.1B2,1.5.1B1	1,1,0.627301	Folate,Tetrahydrofolate	1468387639,1467866885	C00504,D00070,C00101	1.5.1.3,6.3.2.17	1.5.1B1,,1.5.1B1,	1,1	1	0	1	0	0	0
Androsterone	1467871919	DB02854,EXPT00443	C00523,C04373,C07635	ChEMBLE_NTD,CHEMBL1257060,CHEMBL1326153,CHEMBL1395094,CHEMBL260526,CHEMBL272195,CHEMBL3138392,CHEMBL3138446,CHEMBL3138461,CHEMBL3391759,CHEMBL85799,CHEMBL87285	Androsterone,Androsterone,Testosterone,Estradiol-17beta	1467871919,1467871919,1467872060,1467876271	C00523,C04373,C07635,C00523,C04373,C07635,C00535,D00075,C00951,C02537,D00105	1.1.1.51,1.1.1.51,1.1.1.51,1.1.1.62,1.1.1.51,1.1.1.62	1.1.1A1,1.1.1A1,1.1.1A2,1.1.1A2	1,1,0.552846,0.524257	Androsterone	1467871919	C00523,C04373,C07635	1.1.1.50,1.1.1.209,1.1.1.213,1.1.1.105,3.6.1.10,1.1.1.184	1.1.1A2,	1	1	0	1	0	0	0
Pregnenolone	1467885032	DB02789,EXPT02608	C01953,D00143	ChEMBLE_NTD,CHEMBL14116,CHEMBL1435695,CHEMBL1455777,CHEMBL253363,CHEMBL383839,CHEMBL77462	Testosterone,Androsterone,Androsterone,Estradiol-17beta	1467872060,1467871919,1467871919,1467876271	C00535,D00075,C00523,C04373,C07635,C00523,C04373,C07635,C00951,C02537,D00105	1.1.1.51,1.1.1.62,1.1.1.51,1.1.1.51,1.1.1.51,1.1.1.62	1.1.1A2,1.1.1A1,1.1.1A1,1.1.1A2	1,1,0.552846,0.383523	Pregnenolone	1467885032	C01953,D00143	1.14.15.6	1.1.1A1,	1	1	0	1	0	0	0
(S)-3-Hydroxybutanoyl-CoA	1467878105	DB03612,EXPT00172	C01144,C03561,C05116		Palmitoyl-CoA,(S)-3-Hydroxybutanoyl-CoA,Adenosine,sn-Glycerol 3-phosphate	1467867611,1467878105,1467868376,1467866778	C00154,C01144,C03561,C05116,C00212,D00045,C00093,C00623,C03189	6.2.1.3,1.1.1.36,1.1.1.100,2.4.2.1,2.3.1.15	6.2.1A2,1.1.1A2,2.4.2A1,2.3.1F1	1,1,0.418672,0.201939	(S)-3-Hydroxybutanoyl-CoA,Malonyl-CoA	1467878105,1467866633	C01144,C03561,C05116,C00083,C03188	1.1.1.35,2.3.1.199	4.2.1A1,,4.2.1C1,,2.3.1F1	1,1	1	0	1	0	0	0
S-[2-[3-[[(2R)-4-[[[(2R,3S,4R,5R)-5-(6-aminopurin-9-yl)-4-hydroxy-3-phosphonooxy-tetrahydrofuran-2-yl]methoxy-hydroxy-phosphoryl]oxy-hydroxy-phosphoryl]oxy-2-hydroxy-3,3-dimethyl-butanoyl]amino]propanoylamino]ethyl] 2-methyl-3-oxo-pentanethioate	1156924859				Succinyl-CoA,Acetoacetyl-CoA,5'-Methylthioadenosine	1467866749,1467869780,1467867842	C00091,C00332,C00170	2.3.1.61,1.1.1.36,1.1.1.100,2.5.1.16,2.5.1.16,2.5.1.22	2.3.1D3,1.1.1A2,2.5.1A1	1,1,0.262187	Succinyl-CoA	1467866749	C00091	6.2.1.5	1.1.1A2,,1.2.1B2	1	1	0	1	0	0	0
Succinyl-CoA	1467866749	DB03699,EXPT02863	C00091	CHEMBL2338332	Acetoacetyl-CoA,Succinyl-CoA,sn-Glycerol 3-phosphate,Shikimate 3-phosphate	1467869780,1467866749,1467866778,1467894258	C00332,C00091,C00093,C00623,C03189,C03175	1.1.1.36,1.1.1.100,2.3.1.61,2.3.1.15,2.7.1.71	1.1.1A2,2.3.1D3,2.3.1F1,2.7.1A1	1,1,0.201939,0.130536	Succinyl-CoA,Malonyl-CoA	1467866749,1467866633	C00091,C00083,C03188	6.2.1.5,2.3.1.199	1.1.1A2,,1.2.1B2,	1,1	1	0	1	0	0	0
Deamino-NAD+	1467875359	DB04099,EXPT01234	C00857		Deamino-NAD+,Nicotinamide D-ribonucleotide,D-Fructose 6-phosphate	1467875359,1467871113,1467866662	C00857,C00455,C00085,C01097,C05345,C06312,C18096	1.1.1.37,1.1.1.299,1.1.1.27,1.1.1.27,1.1.1.51,1.1.1.282,1.1.1.62,1.1.1.51,2.3.1.37,1.1.1.62,1.1.1.37,1.1.1.337,1.1.1.51,1.1.1.62,1.1.1.51,1.1.1.27,1.1.1.282,2.7.1.11,2.7.1.56,2.7.1.144,2.7.1.11	1.1.1A1,1.1.1A1,2.7.1A1	1,1,0.187135	Deamino-NAD+	1467875359	C00857	1.1.1.1	1.1.1A1,	1	1	0	1	0	0	0
Malonyl-CoA	1467866633		C00083,C03188		Succinyl-CoA,Acetoacetyl-CoA,Shikimate 3-phosphate	1467866749,1467869780,1467894258	C00091,C00332,C03175	2.3.1.61,1.1.1.36,1.1.1.100,2.7.1.71	2.3.1D3,1.1.1A2,2.7.1A1	1,1,0.130536	Succinyl-CoA	1467866749	C00091	6.2.1.5	1.1.1A2,,1.2.1B2	1	1	0	1	0	0	0
3,6-Dimethylsalicylyl-CoA	1157831052		C21313		Succinyl-CoA,Acetoacetyl-CoA,Shikimate 3-phosphate	1467866749,1467869780,1467894258	C00091,C00332,C03175	2.3.1.61,1.1.1.36,1.1.1.100,2.7.1.71	2.3.1D3,1.1.1A2,2.7.1A1	1,1,0.126154	Succinyl-CoA	1467866749	C00091	6.2.1.5	1.1.1A2,,1.2.1B2	1	1	0	1	0	0	0
6-Methylsalicylyl-CoA	1157831041		C21312		Succinyl-CoA,Acetoacetyl-CoA,Shikimate 3-phosphate	1467866749,1467869780,1467894258	C00091,C00332,C03175	2.3.1.61,1.1.1.36,1.1.1.100,2.7.1.71	2.3.1D3,1.1.1A2,2.7.1A1	1,1,0.12395	Succinyl-CoA	1467866749	C00091	6.2.1.5	1.1.1A2,,1.2.1B2	1	1	0	1	0	0	0
3-Hydroxy-7,8-dimethoxy-6-isopropoxy-2-naphthoyl-CoA	1157831096		C21324		Succinyl-CoA,Acetoacetyl-CoA,Shikimate 3-phosphate	1467866749,1467869780,1467894258	C00091,C00332,C03175	2.3.1.61,1.1.1.36,1.1.1.100,2.7.1.71	2.3.1D3,1.1.1A2,2.7.1A1	1,1,0.110327	Succinyl-CoA	1467866749	C00091	6.2.1.5	1.1.1A2,,1.2.1B2	1	1	0	1	0	0	0
Folinic acid	1467896342	DB11596,EXPT01470	C03479,D07986	CHEMBL1232801,CHEMBL1679,CHEMBL1908841,CHEMBL224622,CHEMBL69905	Folate,Dihydrofolate	1468387639,1467870719	C00504,D00070,C00415	1.5.1.3,1.5.1.3	1.5.1B2,1.5.1B2	1,1	Folate,Tetrahydrofolate	1468387639,1467866885	C00504,D00070,C00101	1.5.1.3,6.3.2.17	1.5.1B1,,1.5.1B1,	1,1	1	0	1	0	0	0
[(13S,17S)-17-hydroxy-13-methyl-6,7,8,9,11,12,14,15,16,17-decahydrocyclopenta[a]phenanthren-3-yl] acetate	2680772		D04061	CHEMBL1200430	Estradiol-17beta,Androsterone	1467876271,1467871919	C00951,C02537,D00105,C00523,C04373,C07635	1.1.1.51,1.1.1.62,1.1.1.51	1.1.1A2,1.1.1A1	1,1	Estradiol-17beta	1467876271	C00951,C02537,D00105	1.1.1.62	1.1.1A2,,1.2.1B2	1	1	0	1	0	0	0
(17-hydroxy-13-methyl-6,7,8,9,11,12,14,15,16,17-decahydrocyclopenta[a]phenanthren-3-yl) methanesulfonate	4593047			ChEMBLE_NTD	Estradiol-17beta,Androsterone	1467876271,1467871919	C00951,C02537,D00105,C00523,C04373,C07635	1.1.1.51,1.1.1.62,1.1.1.51	1.1.1A2,1.1.1A1	1,1	Estradiol-17beta	1467876271	C00951,C02537,D00105	1.1.1.62	1.1.1A2,,1.2.1B2	1	1	0	1	0	0	0
D-Fructose	1467866805	DB04173,EXPT01495	C00095,C01719,C02336	CHEMBL604608	D-Fructose,D-Fructose	1467866805,1467866805	C00095,C01719,C02336,C00095,C01719,C02336	2.7.1.11,2.7.1.11	2.7.1A1,2.7.1A1	1,1	D-Fructose	1467866805	C00095,C01719,C02336	1.1.1.11,1.1.1.67,1.1.1.14,1.1.1.15,1.1.1.12	1.1.1A3,	1	1	0	1	0	0	0
[5-(4-amino-2-oxo-1-pyrimidinyl)-2-oxolanyl]methyl dihydrogen phosphate	4621822	DB02883,EXPT01242		CHEMBL1232305,CHEMBL82778	CMP,IMP	1467866276,1467867285	C00055,C00130	2.7.4.14,2.7.4.25,2.4.2.8	2.7.4A1,2.4.2B1	1,0.803279	dCTP,CDP-choline	1467871133,1467869473	C00458,C00307,D00057	2.7.4.6,1.3.1.M12,2.7.8.3,2.7.8.2,2.7.8.22	2.7.4A1,	1,0.883117	1	0	1	0	0	0
UTP	1467866522	DB04005,EXPT03210	C00075	CHEMBL336296	UTP,Deoxyinosine,Thymidine,5'-Methylthioadenosine,5'-Methylthioadenosine,sn-Glycerol 3-phosphate,Estriol,Estriol	1467866522,1467910150,1467868402,1467867842,1467867842,1467866778,1467907298,1467907298	C00075,C05512,C00214,D06675,C00170,C00170,C00093,C00623,C03189,C05141,D00185,C05141,D00185	2.7.4.14,2.4.2.1,2.4.2.4,2.4.2.2,2.4.2.4,2.4.2.3,2.4.2.1,2.5.1.16,2.5.1.16,2.5.1.22,2.5.1.16,2.5.1.16,2.5.1.22,2.3.1.15,1.1.1.62,1.1.1.62	2.7.4B1,2.4.2A1,2.4.2A1,2.5.1A1,2.5.1A1,2.3.1F1,1.1.1A2,1.1.1A1	1,0.721649,0.721649,0.437984,0.437984,0.070707,0.0519373,0.0519373	UTP	1467866522	C00075	2.7.4.6		1	1	0	1	0	0	0
P1-uridyl-P2-phenyl diphosphate	1469332978	DB02790,EXPT03199		CHEMBL1199734	UTP,Deoxyinosine,Thymidine,(1S,3R,4S)-3,4-Dihydroxycyclohexane-1-carboxylate,Estriol	1467866522,1467910150,1467868402,1467904867,1467907298	C00075,C05512,C00214,D06675,C04687,C05141,D00185	2.7.4.14,2.4.2.1,2.4.2.4,2.4.2.2,2.4.2.4,2.4.2.3,2.4.2.1,1.1.1.282,1.1.1.62	2.7.4B1,2.4.2A1,2.4.2A1,1.1.1A1,1.1.1A2	1,0.721649,0.721649,0.0906475,0.0519373	UTP,UMP	1467866522,1467866945	C00075,C00105	2.7.1.36,2.7.1.40,2.7.4.4	,2.7.4A1,	1,1	1	0	1	0	0	0
IMP	1467867285		C00130	ChEMBLE_NTD,CHEMBL1207374	GMP,5'-Methylthioadenosine,Deoxyinosine,Estriol,Estriol	1467867475,1467867842,1467910150,1467907298,1467907298	C00144,C00170,C05512,C05141,D00185,C05141,D00185	2.4.2.7,2.4.2.8,2.4.2.22,2.5.1.16,2.5.1.16,2.5.1.22,2.4.2.1,2.4.2.4,1.1.1.62,1.1.1.62	2.4.2B1,2.5.1A1,2.4.2A1,1.1.1A2,1.1.1A1	1,0.670996,0.50431,0.0495673,0.0495673	GMP	1467867475	C00144	2.4.2.7,2.4.2.8,2.4.2.22,3.6.1.10	2.4.2B1,	1	1	0	1	0	0	0
5-Phospho-alpha-D-ribose 1-diphosphate	1467867132	DB01632,EXPT02663	C00119	CHEMBL606077	5-Phospho-alpha-D-ribose 1-diphosphate,Thymidine,sn-Glycerol 3-phosphate,Deoxyinosine,5'-Methylthioadenosine,5'-Methylthioadenosine,Estriol,Estriol	1467867132,1467868402,1467866778,1467910150,1467867842,1467867842,1467907298,1467907298	C00119,C00214,D06675,C00093,C00623,C03189,C05512,C00170,C00170,C05141,D00185,C05141,D00185	2.4.2.7,2.4.2.8,2.4.2.8,2.4.2.7,2.4.2.8,2.4.2.22,2.4.2.10,2.4.2.7,2.4.2.2,2.4.2.4,2.4.2.3,2.4.2.1,2.3.1.15,2.4.2.1,2.4.2.4,2.5.1.16,2.5.1.16,2.5.1.22,2.5.1.16,2.5.1.16,2.5.1.22,1.1.1.62,1.1.1.62	2.4.2B1,2.4.2A1,2.3.1F1,2.4.2A1,2.5.1A1,2.5.1A1,1.1.1A2,1.1.1A1	1,0.651899,0.223744,0.200787,0.175258,0.175258,0.0592525,0.0592525	5-Phospho-alpha-D-ribose 1-diphosphate	1467867132	C00119	2.4.2.8	,2.4.2B2	1	1	0	1	0	0	0
2',5',10,13-tetramethyl-3-spiro[1,2,3,4,5,6,7,8,9,11,12,14,15,16-tetradecahydrocyclopenta[a]phenanthrene-17,4'-1,3,2-dioxaborolane]ol	6219519			ChEMBLE_NTD	Androsterone,Estradiol-17beta	1467871919,1467876271	C00523,C04373,C07635,C00951,C02537,D00105	1.1.1.51,1.1.1.51,1.1.1.62	1.1.1A1,1.1.1A2	1,0.524257	Androsterone	1467871919	C00523,C04373,C07635	1.1.1.50,1.1.1.209,1.1.1.213,1.1.1.105,3.6.1.10,1.1.1.184	1.1.1A2,	1	1	0	1	0	0	0
acetic acid [6-(3-acetyloxy-10,13-dimethyl-2,3,4,5,6,7,8,9,11,12,14,15,16,17-tetradecahydro-1H-cyclopenta[a]phenanthren-17-yl)-2-methylheptyl] ester	6287268			ChEMBLE_NTD	Androsterone,Estradiol-17beta	1467871919,1467876271	C00523,C04373,C07635,C00951,C02537,D00105	1.1.1.51,1.1.1.51,1.1.1.62	1.1.1A1,1.1.1A2	1,0.524257	Androsterone	1467871919	C00523,C04373,C07635	1.1.1.50,1.1.1.209,1.1.1.213,1.1.1.105,3.6.1.10,1.1.1.184	1.1.1A2,	1	1	0	1	0	0	0
3,5-dinitrobenzoic acid [10,13-dimethyl-17-(6-methylheptan-2-yl)-2,3,4,5,6,7,8,9,11,12,14,15,16,17-tetradecahydro-1H-cyclopenta[a]phenanthren-16-yl] ester	6300874			ChEMBLE_NTD,CHEMBL3260719	Androsterone,Estradiol-17beta	1467871919,1467876271	C00523,C04373,C07635,C00951,C02537,D00105	1.1.1.51,1.1.1.51,1.1.1.62	1.1.1A1,1.1.1A2	1,0.524257	Androsterone	1467871919	C00523,C04373,C07635	1.1.1.50,1.1.1.209,1.1.1.213,1.1.1.105,3.6.1.10,1.1.1.184	1.1.1A2,	1	1	0	1	0	0	0
[3-hydroxy-10,13-dimethyl-17-[1-(3-methyl-2,3,4,5-tetrahydropyridin-6-yl)ethyl]-2,3,4,5,6,7,8,9,11,12,14,15,16,17-tetradecahydro-1H-cyclopenta[a]phenanthren-16-yl] acetate	6308599			ChEMBLE_NTD	Androsterone,Estradiol-17beta	1467871919,1467876271	C00523,C04373,C07635,C00951,C02537,D00105	1.1.1.51,1.1.1.51,1.1.1.62	1.1.1A1,1.1.1A2	1,0.524257	Androsterone	1467871919	C00523,C04373,C07635	1.1.1.50,1.1.1.209,1.1.1.213,1.1.1.105,3.6.1.10,1.1.1.184	1.1.1A2,	1	1	0	1	0	0	0
(3S,5S,10R,13R,17R)-17-[(1S)-1-[tert-butyl(dimethyl)silyl]oxyethyl]-10,13-dimethyl-2,3,4,5,6,7,8,9,11,12,14,15,16,17-tetradecahydro-1H-cyclopenta[a]phenanthren-3-ol	60615711			ChEMBLE_NTD	Androsterone,Estradiol-17beta	1467871919,1467876271	C00523,C04373,C07635,C00951,C02537,D00105	1.1.1.51,1.1.1.51,1.1.1.62	1.1.1A1,1.1.1A2	1,0.524257	Androsterone	1467871919	C00523,C04373,C07635	1.1.1.50,1.1.1.209,1.1.1.213,1.1.1.105,3.6.1.10,1.1.1.184	1.1.1A2,	1	1	0	1	0	0	0
(3R,5'R,10S,13S,17R)-2',2',5',10,13-pentamethyl-3-spiro[1,2,3,4,5,6,7,8,9,11,12,14,15,16-tetradecahydrocyclopenta[a]phenanthrene-17,4'-1,3-dioxolane]ol	60655717			ChEMBLE_NTD	Androsterone,Estradiol-17beta	1467871919,1467876271	C00523,C04373,C07635,C00951,C02537,D00105	1.1.1.51,1.1.1.51,1.1.1.62	1.1.1A1,1.1.1A2	1,0.524257	Androsterone	1467871919	C00523,C04373,C07635	1.1.1.50,1.1.1.209,1.1.1.213,1.1.1.105,3.6.1.10,1.1.1.184	1.1.1A2,	1	1	0	1	0	0	0
16-Oxosteroid	1467885270		C01986	CHEMBL3108965,CHEMBL3108966,CHEMBL422795	Androsterone,Estradiol-17beta	1467871919,1467876271	C00523,C04373,C07635,C00951,C02537,D00105	1.1.1.51,1.1.1.51,1.1.1.62	1.1.1A1,1.1.1A2	1,0.524257	Androsterone	1467871919	C00523,C04373,C07635	1.1.1.50,1.1.1.209,1.1.1.213,1.1.1.105,3.6.1.10,1.1.1.184	1.1.1A2,	1	1	0	1	0	0	0
Taurolithocholate	1467889939		C02592	CHEMBL408701	Androsterone,Estradiol-17beta	1467871919,1467876271	C00523,C04373,C07635,C00951,C02537,D00105	1.1.1.51,1.1.1.51,1.1.1.62	1.1.1A1,1.1.1A2	1,0.524257	Androsterone	1467871919	C00523,C04373,C07635	1.1.1.50,1.1.1.209,1.1.1.213,1.1.1.105,3.6.1.10,1.1.1.184	1.1.1A2,	1	1	0	1	0	0	0
3beta-Hydroxysteroid	1467892507		C02945,C03072,C15638	CHEMBL198053,CHEMBL2311171,CHEMBL2311172	Androsterone,Estradiol-17beta	1467871919,1467876271	C00523,C04373,C07635,C00951,C02537,D00105	1.1.1.51,1.1.1.51,1.1.1.62	1.1.1A1,1.1.1A2	1,0.524257	Androsterone	1467871919	C00523,C04373,C07635	1.1.1.50,1.1.1.209,1.1.1.213,1.1.1.105,3.6.1.10,1.1.1.184	1.1.1A2,	1	1	0	1	0	0	0
Sarsasapogenin	1467899659		C03963,C08913,C08914,C16819	CHEMBL1171146,CHEMBL1475613,CHEMBL43871	Androsterone,Estradiol-17beta	1467871919,1467876271	C00523,C04373,C07635,C00951,C02537,D00105	1.1.1.51,1.1.1.51,1.1.1.62	1.1.1A1,1.1.1A2	1,0.524257	Androsterone	1467871919	C00523,C04373,C07635	1.1.1.50,1.1.1.209,1.1.1.213,1.1.1.105,3.6.1.10,1.1.1.184	1.1.1A2,	1	1	0	1	0	0	0
Lithocholic acid	1467899834		C03990,C17658	ChEMBLE_NTD,CHEMBL1315173,CHEMBL1449436,CHEMBL1478,CHEMBL1513128,CHEMBL1741749,CHEMBL270067,CHEMBL3137668,CHEMBL3138225,CHEMBL3138353,CHEMBL3348901,CHEMBL349105	Androsterone,Estradiol-17beta	1467871919,1467876271	C00523,C04373,C07635,C00951,C02537,D00105	1.1.1.51,1.1.1.51,1.1.1.62	1.1.1A1,1.1.1A2	1,0.524257	Androsterone	1467871919	C00523,C04373,C07635	1.1.1.50,1.1.1.209,1.1.1.213,1.1.1.105,3.6.1.10,1.1.1.184	1.1.1A2,	1	1	0	1	0	0	0
P1,P3-Bis(5'-adenosyl) triphosphate	1467915849	DB01690,EXPT00618	C06197	CHEMBL407938,CHEMBL591905	P1,P4-Bis(5'-adenosyl)tetraphosphate,5-Phospho-alpha-D-ribose 1-diphosphate,D-Fructose 6-phosphate	1467879210,1467867132,1467866662	C01260,C00119,C00085,C01097,C05345,C06312,C18096	1.1.1.37,1.1.1.299,1.1.1.27,1.1.1.27,2.4.2.7,2.4.2.8,2.4.2.8,2.4.2.7,2.4.2.8,2.4.2.22,2.4.2.10,2.4.2.7,2.7.1.11,2.7.1.56,2.7.1.144,2.7.1.11	1.1.1A1,2.4.2B1,2.7.1A1	1,0.406103,0.196704	P1,P3-Bis(5'-adenosyl) triphosphate,P1,P4-Bis(5'-adenosyl)tetraphosphate	1467915849,1467879210	C06197,C01260	1.1.1.244,1.1.1.1,1.1.1.95,1.1.1.399,1.1.1.272,3.6.1.10	1.1.1A1,,1.2.1B1,1.1.1A1,,1.2.1B1	1,1	1	0	1	0	0	0
Bis(5'-adenosyl) pentaphosphate	1467900317	DB01717,EXPT00535	C04058	CHEMBL437508	P1,P4-Bis(5'-adenosyl)tetraphosphate,5-Phospho-alpha-D-ribose 1-diphosphate,D-Fructose 6-phosphate	1467879210,1467867132,1467866662	C01260,C00119,C00085,C01097,C05345,C06312,C18096	1.1.1.37,1.1.1.299,1.1.1.27,1.1.1.27,2.4.2.7,2.4.2.8,2.4.2.8,2.4.2.7,2.4.2.8,2.4.2.22,2.4.2.10,2.4.2.7,2.7.1.11,2.7.1.56,2.7.1.144,2.7.1.11	1.1.1A1,2.4.2B1,2.7.1A1	1,0.366525,0.196704	P1,P3-Bis(5'-adenosyl) triphosphate,P1,P4-Bis(5'-adenosyl)tetraphosphate	1467915849,1467879210	C06197,C01260	1.1.1.244,1.1.1.1,1.1.1.95,1.1.1.399,1.1.1.272,3.6.1.10	1.1.1A1,,1.2.1B1,1.1.1A1,,1.2.1B1	1,1	1	0	1	0	0	0
10-Formyldihydrofolate	1467894490		C03204		Folate,Folate	1468387639,1468387639	C00504,D00070,C00504,D00070	1.5.1.3,1.5.1.3	1.5.1B2,1.5.1B1	1,0.34434	Folate	1468387639	C00504,D00070	1.5.1.3	1.5.1B1,	1	1	0	1	0	0	0
N6-(1,2-Dicarboxyethyl)-AMP	1467898532	DB04418,EXPT00146	C03794	CHEMBL1812061	IMP,Palmitoyl-CoA,Estriol,Estriol	1467867285,1467867611,1467907298,1467907298	C00130,C00154,C05141,D00185,C05141,D00185	2.4.2.8,2.3.1.15,2.3.1.20,1.1.1.62,1.1.1.62	2.4.2B1,2.3.1F1,1.1.1A2,1.1.1A1	1,0.315789,0.0491037,0.0491037	N6-(1,2-Dicarboxyethyl)-AMP	1467898532	C03794	4.3.2.2	6.3.4E1,	1	1	0	1	0	0	0
5'-Methylthioadenosine	1467867842	DB02282,EXPT02241	C00170	CHEMBL277041	5'-Methylthioadenosine,sn-Glycerol 3-phosphate,Estriol,Estriol	1467867842,1467866778,1467907298,1467907298	C00170,C00093,C00623,C03189,C05141,D00185,C05141,D00185	2.5.1.16,2.5.1.16,2.5.1.22,2.3.1.15,1.1.1.62,1.1.1.62	2.5.1A1,2.3.1F1,1.1.1A2,1.1.1A1	1,0.262187,0.0485597,0.0485597	5'-Methylthioadenosine	1467867842	C00170	2.5.1.16,2.5.1.22	2.5.1A1,	1	1	0	1	0	0	0
Butanoyl-CoA	1467867373		C00136	CHEMBL1949894	Acetoacetyl-CoA,5'-Methylthioadenosine	1467869780,1467867842	C00332,C00170	1.1.1.36,1.1.1.100,2.5.1.16,2.5.1.16,2.5.1.22	1.1.1A2,2.5.1A1	1,0.262187	Lauroyl-CoA	1467883918	C01832	2.3.1.51	1.1.1A2,,1.2.1B2	1	1	0	1	0	0	0
5,10-Methenyltetrahydrofolate	1467871009		C00445	CHEMBL46521	Folate,Folate	1468387639,1468387639	C00504,D00070,C00504,D00070	1.5.1.3,1.5.1.3	1.5.1B2,1.5.1B1	1,0.260927	Folate	1468387639	C00504,D00070	1.5.1.3	1.5.1B1,	1	1	0	1	0	0	0
5,10-Methylenetetrahydrofolate	1467867460	DB12676	C00143	CHEMBL117348,CHEMBL3274193	Dihydrofolate,Folate	1467870719,1468387639	C00415,C00504,D00070	1.5.1.3,1.5.1.3	1.5.1B2,1.5.1B1	1,0.249344	Folate,Tetrahydrofolate	1468387639,1467866885	C00504,D00070,C00101	1.5.1.3,6.3.2.17	1.5.1B1,,1.5.1B4,	1,1	1	0	1	0	0	0
D-Glucosamine 6-phosphate	1467869989	DB02657,EXPT01610	C00352,C06377	CHEMBL2448885,CHEMBL3426569	D-Glucosamine 6-phosphate,S-Adenosyl-L-methionine	1467869989,382536806	C00352,C06377,C00019	2.3.1.4,2.1.1.53,2.1.1.163	2.3.1D3,2.1.1A5	1,0.190789	D-Glucosamine 6-phosphate	1467869989	C00352,C06377	2.7.1.147	2.7.8A1,	1	1	0	1	0	0	0
Oxalyl-CoA	1467869559		C00313		Acetoacetyl-CoA,Shikimate 3-phosphate,3-Dehydroshikimate	1467869780,1467894258,1467890251	C00332,C03175,C02637	1.1.1.36,1.1.1.100,2.7.1.71,4.2.1.10	1.1.1A2,2.7.1A1,4.2.1A6	1,0.12892,0.074074	Lauroyl-CoA	1467883918	C01832	2.3.1.51	1.1.1A2,,1.2.1B2	1	1	0	1	0	0	0
p-Coumaroyl-CoA	1467868515		C00223	CHEMBL250086	Acetoacetyl-CoA,Shikimate 3-phosphate	1467869780,1467894258	C00332,C03175	1.1.1.36,1.1.1.100,2.7.1.71	1.1.1A2,2.7.1A1	1,0.126362	Lauroyl-CoA	1467883918	C01832	2.3.1.51	1.1.1A2,,1.2.1B2	1	1	0	1	0	0	0
4-(12-acetyloxy-3-hydroxy-10,13-dimethyl-2,3,4,5,6,7,8,9,11,12,14,15,16,17-tetradecahydro-1H-cyclopenta[a]phenanthren-17-yl)pentanoic acid methyl ester	6286157			ChEMBLE_NTD	Androsterone,Estradiol-17beta	1467871919,1467876271	C00523,C04373,C07635,C00951,C02537,D00105	1.1.1.51,1.1.1.51,1.1.1.62	1.1.1A1,1.1.1A2	0.969543,0.51926	Androsterone	1467871919	C00523,C04373,C07635	1.1.1.50,1.1.1.209,1.1.1.213,1.1.1.105,3.6.1.10,1.1.1.184	1.1.1A2,	0.969543	1	0	1	0	0	0
[2-[(3R,5S,8S,9S,10S,13S,14S,17S)-3-hydroxy-10,13-dimethyl-11-oxo-1,2,3,4,5,6,7,8,9,12,14,15,16,17-tetradecahydrocyclopenta[a]phenanthren-17-yl]-2-oxo-ethyl] acetate	250890			ChEMBLE_NTD,CHEMBL1473974,CHEMBL1874407	Androsterone,Estradiol-17beta	1467871919,1467876271	C00523,C04373,C07635,C00951,C02537,D00105	1.1.1.51,1.1.1.51,1.1.1.62	1.1.1A1,1.1.1A2	0.955,0.509893	Androsterone	1467871919	C00523,C04373,C07635	1.1.1.50,1.1.1.209,1.1.1.213,1.1.1.105,3.6.1.10,1.1.1.184	1.1.1A2,	0.955	1	0	1	0	0	0
4-(3-hydroxy-10-methyl-12-oxo-2,3,4,5,6,7,8,9,11,13,14,15,16,17-tetradecahydro-1H-cyclopenta[a]phenanthren-17-yl)pentanoic acid	6297108			ChEMBLE_NTD	Androsterone,Estradiol-17beta,5-Aminolevulinate	1467871919,1467876271,1467870875	C00523,C04373,C07635,C00951,C02537,D00105,C00430,D07567	1.1.1.51,1.1.1.51,1.1.1.62,2.3.1.37	1.1.1A1,1.1.1A2,4.1.1A6	0.953846,0.514019,0.04797	Androsterone	1467871919	C00523,C04373,C07635	1.1.1.50,1.1.1.209,1.1.1.213,1.1.1.105,3.6.1.10,1.1.1.184	1.1.1A2,	0.953846	1	0	1	0	0	0
[(2R,3S,4R,5S)-5-(1-benzimidazolyl)-3,4-dihydroxy-2-oxolanyl]methyl dihydrogen phosphate	5470596	DB03079,EXPT00084			IMP,5'-Methylthioadenosine,5'-Methylthioadenosine,Thymidine,Deoxyinosine,sn-Glycerol 3-phosphate,Acetoacetyl-CoA,(1S,3R,4S)-3,4-Dihydroxycyclohexane-1-carboxylate,Estriol	1467867285,1467867842,1467867842,1467868402,1467910150,1467866778,1467869780,1467904867,1467907298	C00130,C00170,C00170,C00214,D06675,C05512,C00093,C00623,C03189,C00332,C04687,C05141,D00185	2.4.2.8,2.5.1.16,2.5.1.16,2.5.1.22,2.5.1.16,2.5.1.16,2.5.1.22,2.4.2.2,2.4.2.4,2.4.2.3,2.4.2.1,2.4.2.1,2.4.2.4,2.3.1.15,1.1.1.36,1.1.1.100,1.1.1.282,1.1.1.62	2.4.2B1,2.5.1A1,2.5.1A1,2.4.2A1,2.4.2A1,2.3.1F1,1.2.1B2,1.1.1A1,1.1.1A2	0.942149,0.521912,0.521912,0.521912,0.408163,0.290576,0.290576,0.0859482,0.0503597	1-(5'-Phosphoribosyl)-5-amino-4-imidazolecarboxamide,GMP	1467904765,1467867475	C04677,C00144	2.4.2.7,2.4.2.7,2.4.2.8,2.4.2.22,3.6.1.10	2.4.2B1,,2.4.2B1,	0.942149,0.853211	1	0	1	0	0	0
N1-(5-Phospho-alpha-D-ribosyl)-5,6-dimethylbenzimidazole	1467905525	DB02030,EXPT02761	C04778		IMP,5'-Methylthioadenosine,5'-Methylthioadenosine,Thymidine,Deoxyinosine,sn-Glycerol 3-phosphate,(1S,3R,4S)-3,4-Dihydroxycyclohexane-1-carboxylate,Estriol,Estriol	1467867285,1467867842,1467867842,1467868402,1467910150,1467866778,1467904867,1467907298,1467907298	C00130,C00170,C00170,C00214,D06675,C05512,C00093,C00623,C03189,C04687,C05141,D00185,C05141,D00185	2.4.2.8,2.5.1.16,2.5.1.16,2.5.1.22,2.5.1.16,2.5.1.16,2.5.1.22,2.4.2.2,2.4.2.4,2.4.2.3,2.4.2.1,2.4.2.1,2.4.2.4,2.3.1.15,1.1.1.282,1.1.1.62,1.1.1.62	2.4.2B1,2.5.1A1,2.5.1A1,2.4.2A1,2.4.2A1,2.3.1F1,1.1.1A1,1.1.1A2,1.1.1A1	0.942149,0.511719,0.511719,0.511719,0.4,0.286822,0.0827858,0.0492572,0.0492572	1-(5'-Phosphoribosyl)-5-amino-4-imidazolecarboxamide,GMP	1467904765,1467867475	C04677,C00144	2.4.2.7,2.4.2.7,2.4.2.8,2.4.2.22,3.6.1.10	2.4.2B1,,2.4.2B1,	0.942149,0.845455	1	0	1	0	0	0
1-(3,9-dihydroxy-10,13-dimethyl-1,2,3,4,5,6,7,8,11,12,14,15,16,17-tetradecahydrocyclopenta[a]phenanthren-17-yl)ethanone	6308027			ChEMBLE_NTD	Androsterone,Estradiol-17beta,5-Aminolevulinate,Deoxyinosine,5'-Methylthioadenosine	1467871919,1467876271,1467870875,1467910150,1467867842	C00523,C04373,C07635,C00951,C02537,D00105,C00430,D07567,C05512,C00170	1.1.1.51,1.1.1.51,1.1.1.62,2.3.1.37,2.4.2.1,2.4.2.4,2.5.1.16,2.5.1.16,2.5.1.22	1.1.1A1,1.1.1A2,4.1.1A6,2.4.2A1,2.5.1A1	0.940887,0.512121,0.083333,0.039662,0.03166	Androsterone	1467871919	C00523,C04373,C07635	1.1.1.50,1.1.1.209,1.1.1.213,1.1.1.105,3.6.1.10,1.1.1.184	1.1.1A2,	0.940887	1	0	1	0	0	0
1-(3,9-dihydroxy-10,13-dimethyl-1,2,3,4,5,6,7,8,11,12,14,15-dodecahydrocyclopenta[a]phenanthren-17-yl)ethanone	6308089			ChEMBLE_NTD	Androsterone,Estradiol-17beta,Deoxyinosine,5'-Methylthioadenosine	1467871919,1467876271,1467910150,1467867842	C00523,C04373,C07635,C00951,C02537,D00105,C05512,C00170	1.1.1.51,1.1.1.51,1.1.1.62,2.4.2.1,2.4.2.4,2.5.1.16,2.5.1.16,2.5.1.22	1.1.1A1,1.1.1A2,2.4.2A1,2.5.1A1	0.940887,0.512121,0.039662,0.03166	Androsterone	1467871919	C00523,C04373,C07635	1.1.1.50,1.1.1.209,1.1.1.213,1.1.1.105,3.6.1.10,1.1.1.184	1.1.1A2,	0.940887	1	0	1	0	0	0
3-hydroxy-10,13-dimethyl-2,3,4,5,7,8,9,11,12,14,15,16-dodecahydro-1H-cyclopenta[a]phenanthrene-6,17-dione	6263924			ChEMBLE_NTD	Androsterone,Estradiol-17beta	1467871919,1467876271	C00523,C04373,C07635,C00951,C02537,D00105	1.1.1.51,1.1.1.51,1.1.1.62	1.1.1A1,1.1.1A2	0.940887,0.505279	Androsterone	1467871919	C00523,C04373,C07635	1.1.1.50,1.1.1.209,1.1.1.213,1.1.1.105,3.6.1.10,1.1.1.184	1.1.1A2,	0.940887	1	0	1	0	0	0
(5S,17S)-13,17-dimethyl-2,3,4,5,6,7,8,9,10,11,12,14,15,16-tetradecahydro-1H-cyclopenta[a]phenanthrene-3,17-diol	60652826			ChEMBLE_NTD	Androsterone,Estradiol-17beta,Deoxyinosine,5'-Methylthioadenosine	1467871919,1467876271,1467910150,1467867842	C00523,C04373,C07635,C00951,C02537,D00105,C05512,C00170	1.1.1.51,1.1.1.51,1.1.1.62,2.4.2.1,2.4.2.4,2.5.1.16,2.5.1.16,2.5.1.22	1.1.1A1,1.1.1A2,2.4.2A1,2.5.1A1	0.937173,0.512739,0.056098,0.044133	Androsterone	1467871919	C00523,C04373,C07635	1.1.1.50,1.1.1.209,1.1.1.213,1.1.1.105,3.6.1.10,1.1.1.184	1.1.1A2,	0.937173	1	0	1	0	0	0
(8R,9R,10S,13S,14S)-17-ethyl-13-methyl-2,3,4,5,6,7,8,9,10,11,12,14,15,16-tetradecahydro-1H-cyclopenta[a]phenanthrene-3,17-diol	3037218			ChEMBLE_NTD	Androsterone,Estradiol-17beta,Deoxyinosine,5'-Methylthioadenosine	1467871919,1467876271,1467910150,1467867842	C00523,C04373,C07635,C00951,C02537,D00105,C05512,C00170	1.1.1.51,1.1.1.51,1.1.1.62,2.4.2.1,2.4.2.4,2.5.1.16,2.5.1.16,2.5.1.22	1.1.1A1,1.1.1A2,2.4.2A1,2.5.1A1	0.937173,0.512739,0.052632,0.041709	Androsterone	1467871919	C00523,C04373,C07635	1.1.1.50,1.1.1.209,1.1.1.213,1.1.1.105,3.6.1.10,1.1.1.184	1.1.1A2,	0.937173	1	0	1	0	0	0
(3S,3'R,3'aS,4aS,6'S,6aS,6bS,7'aR,9S,10R,10aS,11aS,11bS)-3-hydroxy-3',6',10,11b-tetramethyl-11-spiro[1,2,3,4,4a,5,6,6a,6b,7,8,10,10a,11a-tetradecahydrobenzo[a]fluorene-9,2'-3a,4,5,6,7,7a-hexahydro-3H-furo[3,2-b]pyridine]one	2779381			ChEMBLE_NTD	Androsterone,Estradiol-17beta,5-Aminolevulinate	1467871919,1467876271,1467870875	C00523,C04373,C07635,C00951,C02537,D00105,C00430,D07567	1.1.1.51,1.1.1.51,1.1.1.62,2.3.1.37	1.1.1A1,1.1.1A2,4.1.1A6	0.936118,0.509834,0.037618	Androsterone	1467871919	C00523,C04373,C07635	1.1.1.50,1.1.1.209,1.1.1.213,1.1.1.105,3.6.1.10,1.1.1.184	1.1.1A2,	0.936118	1	0	1	0	0	0
[(2R,3S,4R,5S)-3,4-dihydroxy-5-(5-methoxy-1-benzimidazolyl)-2-oxolanyl]methyl dihydrogen phosphate	5467407	DB04176,EXPT02620			IMP,5'-Methylthioadenosine,5'-Methylthioadenosine,Thymidine,Deoxyinosine,sn-Glycerol 3-phosphate,Acetoacetyl-CoA,(1S,3R,4S)-3,4-Dihydroxycyclohexane-1-carboxylate,Estriol	1467867285,1467867842,1467867842,1467868402,1467910150,1467866778,1467869780,1467904867,1467907298	C00130,C00170,C00170,C00214,D06675,C05512,C00093,C00623,C03189,C00332,C04687,C05141,D00185	2.4.2.8,2.5.1.16,2.5.1.16,2.5.1.22,2.5.1.16,2.5.1.16,2.5.1.22,2.4.2.2,2.4.2.4,2.4.2.3,2.4.2.1,2.4.2.1,2.4.2.4,2.3.1.15,1.1.1.36,1.1.1.100,1.1.1.282,1.1.1.62	2.4.2B1,2.5.1A1,2.5.1A1,2.4.2A1,2.4.2A1,2.3.1F1,1.2.1B2,1.1.1A1,1.1.1A2	0.92623,0.517787,0.517787,0.465649,0.404858,0.277419,0.277419,0.0838882,0.0496454	1-(5'-Phosphoribosyl)-5-amino-4-imidazolecarboxamide,GMP	1467904765,1467867475	C04677,C00144	2.4.2.7,2.4.2.7,2.4.2.8,2.4.2.22,3.6.1.10	2.4.2B1,,2.4.2B1,	0.92623,0.803571	1	0	1	0	0	0
7-alpha-D-Ribosyladenine 5'-phosphate	1467902587	DB03887,EXPT00383	C04378		IMP,5'-Methylthioadenosine,5'-Methylthioadenosine,Deoxyguanosine,sn-Glycerol 3-phosphate,Estriol,Estriol	1467867285,1467867842,1467867842,1467869751,1467866778,1467907298,1467907298	C00130,C00170,C00170,C00330,C00093,C00623,C03189,C05141,D00185,C05141,D00185	2.4.2.8,2.5.1.16,2.5.1.16,2.5.1.22,2.5.1.16,2.5.1.16,2.5.1.22,2.4.2.1,2.4.2.4,2.3.1.15,1.1.1.62,1.1.1.62	2.4.2B1,2.5.1A1,2.5.1A1,2.4.2A1,2.3.1F1,1.1.1A2,1.1.1A1	0.91129,0.458647,0.458647,0.271091,0.266497,0.0494894,0.0494894	Xanthosine 5'-phosphate,GMP	1467873249,1467867475	C00655,C00144	2.4.2.8,2.4.2.7,2.4.2.8,2.4.2.22,3.6.1.10	,2.4.2B1,	0.91129,0.789474	1	0	1	0	0	0
Sterol	1467870194		C00370,C02799		Androsterone,Estradiol-17beta	1467871919,1467876271	C00523,C04373,C07635,C00951,C02537,D00105	1.1.1.51,1.1.1.51,1.1.1.62	1.1.1A1,1.1.1A2	0.910995,0.508828	Androsterone	1467871919	C00523,C04373,C07635	1.1.1.50,1.1.1.209,1.1.1.213,1.1.1.105,3.6.1.10,1.1.1.184	1.1.1A2,	0.910995	1	0	1	0	0	0
4-(3-hydroxy-12-oxo-1,2,3,4,5,6,7,8,9,10,11,13,14,15,16,17-hexadecahydrocyclopenta[a]phenanthren-17-yl)pentanoic acid	6261932			ChEMBLE_NTD	Androsterone,Estradiol-17beta,5-Aminolevulinate	1467871919,1467876271,1467870875	C00523,C04373,C07635,C00951,C02537,D00105,C00430,D07567	1.1.1.51,1.1.1.51,1.1.1.62,2.3.1.37	1.1.1A1,1.1.1A2,4.1.1A6	0.892308,0.502377,0.050323	Androsterone	1467871919	C00523,C04373,C07635	1.1.1.50,1.1.1.209,1.1.1.213,1.1.1.105,3.6.1.10,1.1.1.184	1.1.1A2,	0.892308	1	0	1	0	0	0
(3S,5R,8S,9S,10R,13R,14S,17R)-17-[(1R)-1,5-dimethylhexyl]-3,5-dihydroxy-10,13-dimethyl-2,3,4,7,8,9,11,12,14,15,16,17-dodecahydro-1H-cyclopenta[a]phenanthren-6-one	2702937			ChEMBLE_NTD,CHEMBL1277915	Androsterone,Estradiol-17beta,Deoxyinosine,5-Aminolevulinate,5'-Methylthioadenosine	1467871919,1467876271,1467910150,1467870875,1467867842	C00523,C04373,C07635,C00951,C02537,D00105,C05512,C00430,D07567,C00170	1.1.1.51,1.1.1.51,1.1.1.62,2.4.2.1,2.4.2.4,2.3.1.37,2.5.1.16,2.5.1.16,2.5.1.22	1.1.1A1,1.1.1A2,2.4.2A1,4.1.1A6,2.5.1A1	0.888372,0.49634,0.06087,0.05549,0.040462	Androsterone	1467871919	C00523,C04373,C07635	1.1.1.50,1.1.1.209,1.1.1.213,1.1.1.105,3.6.1.10,1.1.1.184	1.1.1A2,	0.888372	1	0	1	0	0	0
1-(5,6-difluoro-3-hydroxy-10,13-dimethyl-1,2,3,4,6,7,8,9,11,12,14,15,16,17-tetradecahydrocyclopenta[a]phenanthren-17-yl)ethanone	6325345			ChEMBLE_NTD	Androsterone,Estradiol-17beta,5-Aminolevulinate	1467871919,1467876271,1467870875	C00523,C04373,C07635,C00951,C02537,D00105,C00430,D07567	1.1.1.51,1.1.1.51,1.1.1.62,2.3.1.37	1.1.1A1,1.1.1A2,4.1.1A6	0.888372,0.487627,0.083871	Androsterone	1467871919	C00523,C04373,C07635	1.1.1.50,1.1.1.209,1.1.1.213,1.1.1.105,3.6.1.10,1.1.1.184	1.1.1A2,	0.888372	1	0	1	0	0	0
[(2S)-1-(4-amino-2-oxo-1-pyrimidinyl)-3-hydroxypropan-2-yl]oxymethyl-(3-hexadecoxypropoxy)phosphinic acid	5791905	DB05176,DB12151	D10547	CHEMBL203321	CMP,7,8-Dihydrobiopterin	1467866276,1467892581	C00055,C02953,C20263	2.7.4.14,2.7.4.25,1.5.1.3	2.7.4A1,1.5.1B2	0.846154,0.097222	CTP,CDP-choline	1467866360,1467869473	C00063,C00307,D00057	2.7.1.40,1.3.1.M12,2.7.8.3,2.7.8.2,2.7.8.22	2.7.8A1,,1.1.1A3,	0.846154,0.612121	1	0	1	0	0	0
[17-(1,5-dimethylhexyl)-3-hydroxy-10,13-dimethyl-1,2,3,4,6,7,8,9,11,12,14,15,16,17-tetradecahydrocyclopenta[a]phenanthren-5-yl] acetate	6286115			ChEMBLE_NTD	Androsterone,Estradiol-17beta	1467871919,1467876271	C00523,C04373,C07635,C00951,C02537,D00105	1.1.1.51,1.1.1.51,1.1.1.62	1.1.1A1,1.1.1A2	0.84141,0.479491	Androsterone	1467871919	C00523,C04373,C07635	1.1.1.50,1.1.1.209,1.1.1.213,1.1.1.105,3.6.1.10,1.1.1.184	1.1.1A2,	0.84141	1	0	1	0	0	0
(8R,9S,10R,13S,14S,17S)-4,4-difluoro-17-hydroxy-10,13-dimethyl-2,7,8,9,11,12,14,15,16,17-decahydro-1H-cyclopenta[a]phenanthren-3-one	3492906			ChEMBLE_NTD	Estradiol-17beta,Androsterone,5-Aminolevulinate	1467876271,1467871919,1467870875	C00951,C02537,D00105,C00523,C04373,C07635,C00430,D07567	1.1.1.51,1.1.1.62,1.1.1.51,2.3.1.37	1.1.1A2,1.1.1A1,4.1.1A6	0.838806,0.838806,0.069027	Estradiol-17beta	1467876271	C00951,C02537,D00105	1.1.1.62	1.1.1A2,,1.2.1B2	0.838806	1	0	1	0	0	0
17-(1,5-dimethylhexyl)-4,10,13-trimethyl-2,3,4,5,6,7,8,9,11,12,14,15,16,17-tetradecahydro-1H-cyclopenta[a]phenanthren-3-ol	6290517			ChEMBLE_NTD	Androsterone,Estradiol-17beta	1467871919,1467876271	C00523,C04373,C07635,C00951,C02537,D00105	1.1.1.51,1.1.1.51,1.1.1.62	1.1.1A1,1.1.1A2	0.834061,0.60061	Androsterone	1467871919	C00523,C04373,C07635	1.1.1.50,1.1.1.209,1.1.1.213,1.1.1.105,3.6.1.10,1.1.1.184	1.1.1A2,	0.834061	1	0	1	0	0	0
5-chloro-17-(1,5-dimethylhexyl)-10,13-dimethyl-6-nitro-1,2,3,4,6,7,8,9,11,12,14,15,16,17-tetradecahydrocyclopenta[a]phenanthren-3-ol	6286885			ChEMBLE_NTD	Androsterone,Estradiol-17beta	1467871919,1467876271	C00523,C04373,C07635,C00951,C02537,D00105	1.1.1.51,1.1.1.51,1.1.1.62	1.1.1A1,1.1.1A2	0.834061,0.468531	Androsterone	1467871919	C00523,C04373,C07635	1.1.1.50,1.1.1.209,1.1.1.213,1.1.1.105,3.6.1.10,1.1.1.184	1.1.1A2,	0.834061	1	0	1	0	0	0
8-methoxy-12a-methyl-1,2,3,4,4b,5,6,10b,11,12-decahydrochrysene-1,4a-diol	6324581			ChEMBLE_NTD	Estradiol-17beta,Androsterone,Deoxyinosine,5'-Methylthioadenosine	1467876271,1467871919,1467910150,1467867842	C00951,C02537,D00105,C00523,C04373,C07635,C05512,C00170	1.1.1.51,1.1.1.62,1.1.1.51,2.4.2.1,2.4.2.4,2.5.1.16,2.5.1.16,2.5.1.22	1.1.1A2,1.1.1A1,2.4.2A1,2.5.1A1	0.821958,0.821958,0.058091,0.038817	Estradiol-17beta	1467876271	C00951,C02537,D00105	1.1.1.62	1.1.1A2,,1.2.1B2	0.821958	1	0	1	0	0	0
2-[3-[[4-amino-2-(trifluoromethyl)-5-pyrimidinyl]methyl]-4-methyl-5-thiazol-3-iumyl]ethyl dihydrogen phosphate	5461604	DB02254,EXPT01504			CMP,IMP	1467866276,1467867285	C00055,C00130	2.7.4.14,2.7.4.25,2.4.2.8	2.7.4A1,2.4.2B1	0.806452,0.196429	Thiamin monophosphate	1467877492	C01081	2.7.4.16,2.7.4.9	2.7.4A1,	0.806452	1	0	1	0	0	0
8-(dicyanomethylidene)-1,4-dioxaspiro[4.5]decane-2,3-dicarboxylic acid diethyl ester	6256430			ChEMBLE_NTD	Estradiol-17beta,Androsterone	1467876271,1467871919	C00951,C02537,D00105,C00523,C04373,C07635	1.1.1.51,1.1.1.62,1.1.1.51	1.1.1A2,1.1.1A1	0.773692,0.773692	Estradiol-17beta	1467876271	C00951,C02537,D00105	1.1.1.62	1.1.1A2,,1.2.1B2	0.773692	1	0	1	0	0	0
5'-Oxoinosine	1467885339		C01993		5'-Methylthioadenosine,Deoxyinosine,Estriol,Estriol	1467867842,1467910150,1467907298,1467907298	C00170,C05512,C05141,D00185,C05141,D00185	2.5.1.16,2.5.1.16,2.5.1.22,2.4.2.1,2.4.2.4,1.1.1.62,1.1.1.62	2.5.1A1,2.4.2A1,1.1.1A2,1.1.1A1	0.763547,0.573529,0.0498732,0.0498732	5'-Methylthioadenosine	1467867842	C00170	2.5.1.16,2.5.1.22	2.5.1A1,	0.763547	1	0	1	0	0	0
17-(1,5-dimethylhexyl)-10,13-dimethyl-4-vinyl-2,3,4,5,6,7,8,9,11,12,14,15,16,17-tetradecahydro-1H-cyclopenta[a]phenanthren-3-ol	6287235			ChEMBLE_NTD,CHEMBL3137868	Androsterone,Estradiol-17beta	1467871919,1467876271	C00523,C04373,C07635,C00951,C02537,D00105	1.1.1.51,1.1.1.51,1.1.1.62	1.1.1A1,1.1.1A2	0.74902,0.592486	Androsterone	1467871919	C00523,C04373,C07635	1.1.1.50,1.1.1.209,1.1.1.213,1.1.1.105,3.6.1.10,1.1.1.184	1.1.1A2,	0.74902	1	0	1	0	0	0
2,2-dibromo-10,13-dimethyl-17-(6-methylheptan-2-yl)-4,5,6,7,8,9,11,12,14,15,16,17-dodecahydro-1H-cyclopenta[a]phenanthren-3-one	6286340			ChEMBLE_NTD	Androsterone,Estradiol-17beta	1467871919,1467876271	C00523,C04373,C07635,C00951,C02537,D00105	1.1.1.51,1.1.1.51,1.1.1.62	1.1.1A1,1.1.1A2	0.731801,0.439276	Androsterone	1467871919	C00523,C04373,C07635	1.1.1.50,1.1.1.209,1.1.1.213,1.1.1.105,3.6.1.10,1.1.1.184	1.1.1A2,	0.731801	1	0	1	0	0	0
1-(4-acetyl-1,2,5-oxadiazol-3-yl)ethanone	6278295			ChEMBLE_NTD	Androsterone,Estradiol-17beta,5-Aminolevulinate	1467871919,1467876271,1467870875	C00523,C04373,C07635,C00951,C02537,D00105,C00430,D07567	1.1.1.51,1.1.1.51,1.1.1.62,2.3.1.37	1.1.1A1,1.1.1A2,4.1.1A6	0.724409,0.471545,0.077535	Androsterone	1467871919	C00523,C04373,C07635	1.1.1.50,1.1.1.209,1.1.1.213,1.1.1.105,3.6.1.10,1.1.1.184	1.1.1A2,	0.724409	1	0	1	0	0	0
[17-(1-hydroxyethyl)-10,13-dimethyl-2,3,4,5,6,7,8,9,11,12,14,15,16,17-tetradecahydro-1H-cyclopenta[a]phenanthren-3-yl] acetate	6284723			ChEMBLE_NTD	Androsterone,Estradiol-17beta	1467871919,1467876271	C00523,C04373,C07635,C00951,C02537,D00105	1.1.1.51,1.1.1.51,1.1.1.62	1.1.1A1,1.1.1A2	0.710638,0.60443	Androsterone	1467871919	C00523,C04373,C07635	1.1.1.50,1.1.1.209,1.1.1.213,1.1.1.105,3.6.1.10,1.1.1.184	1.1.1A2,	0.710638	1	0	1	0	0	0
(1R)-1-[(3R,5R,10S,13S,17S)-3-[tert-butyl(dimethyl)silyl]oxy-10,13-dimethyl-2,3,4,5,6,7,8,9,11,12,14,15,16,17-tetradecahydro-1H-cyclopenta[a]phenanthren-17-yl]ethanol	60615722			ChEMBLE_NTD	Androsterone,Estradiol-17beta	1467871919,1467876271	C00523,C04373,C07635,C00951,C02537,D00105	1.1.1.51,1.1.1.51,1.1.1.62	1.1.1A1,1.1.1A2	0.710638,0.60443	Androsterone	1467871919	C00523,C04373,C07635	1.1.1.50,1.1.1.209,1.1.1.213,1.1.1.105,3.6.1.10,1.1.1.184	1.1.1A2,	0.710638	1	0	1	0	0	0
5-[6-[(3-bromophenyl)methylamino]-9-purinyl]-N-ethyl-3,4-dihydroxy-2-oxolanecarboxamide	6329816			ChEMBLE_NTD,CHEMBL610426	5'-Methylthioadenosine,Deoxyinosine	1467867842,1467910150	C00170,C05512	2.5.1.16,2.5.1.16,2.5.1.22,2.4.2.1,2.4.2.4	2.5.1A1,2.4.2A1	0.709251,0.481013	5'-Methylthioadenosine	1467867842	C00170	2.5.1.16,2.5.1.22	2.5.1A1,	0.709251	1	0	1	0	0	0
(2S,3S,4R,5R)-5-[6-(cyclopentylamino)-9-purinyl]-N-ethyl-3,4-dihydroxy-2-oxolanecarboxamide	29764262		D05818	CHEMBL2107371	5'-Methylthioadenosine,Deoxyinosine	1467867842,1467910150	C00170,C05512	2.5.1.16,2.5.1.16,2.5.1.22,2.4.2.1,2.4.2.4	2.5.1A1,2.4.2A1	0.709251,0.481013	5'-Methylthioadenosine	1467867842	C00170	2.5.1.16,2.5.1.22	2.5.1A1,	0.709251	1	0	1	0	0	0
9-octadecynoic acid methyl ester	6263545			ChEMBLE_NTD	Androsterone,Estradiol-17beta	1467871919,1467876271	C00523,C04373,C07635,C00951,C02537,D00105	1.1.1.51,1.1.1.51,1.1.1.62	1.1.1A1,1.1.1A2	0.7,0.53007	Androsterone	1467871919	C00523,C04373,C07635	1.1.1.50,1.1.1.209,1.1.1.213,1.1.1.105,3.6.1.10,1.1.1.184	1.1.1A2,	0.7	1	0	1	0	0	0
20alpha-Hydroxy-4-pregnen-3-one	1467900170		C04042	CHEMBL137463,CHEMBL1583424,CHEMBL2112756	Androsterone,Estradiol-17beta	1467871919,1467876271	C00523,C04373,C07635,C00951,C02537,D00105	1.1.1.51,1.1.1.51,1.1.1.62	1.1.1A1,1.1.1A2	0.699789,0.619808	Androsterone	1467871919	C00523,C04373,C07635	1.1.1.50,1.1.1.209,1.1.1.213,1.1.1.105,3.6.1.10,1.1.1.184	1.1.1A2,	0.699789	1	0	1	0	0	0
ethyl (8S,9S,10R,11S,13S,14S)-17-(2,2-dichloroacetyl)oxy-11-hydroxy-10,13-dimethyl-3-oxo-7,8,9,11,12,14,15,16-octahydro-6H-cyclopenta[a]phenanthrene-17-carboxylate	2680794	DB05442	D04100	CHEMBL2107614	Androsterone,Testosterone,Testosterone,Estradiol-17beta,Androsterone	1467871919,1467872060,1467872060,1467876271,1467871919	C00523,C04373,C07635,C00535,D00075,C00535,D00075,C00951,C02537,D00105,C00523,C04373,C07635	1.1.1.51,1.1.1.51,1.1.1.62,1.1.1.51,1.1.1.62,1.1.1.51,1.1.1.62,1.1.1.51	1.1.1A1,1.2.1B2,1.1.1A2,1.1.1A2,1.1.1A1	0.691756,0.471572,0.458886,0.451439,0.451439	11beta-Hydroxyandrost-4-ene-3,17-dione,Estradiol-17beta	1467908256,1467876271	C05284,C00951,C02537,D00105	1.1.1.62,1.1.1.62	1.1.1A2,,1.1.1A2,,1.2.1B2	0.691756,0.451439	1	0	1	0	0	0
2-bromo-7-hydroxy-3,4,4a-trimethyl-decalin-1-one	3802094			ChEMBLE_NTD	Androsterone,Estradiol-17beta,5-Aminolevulinate	1467871919,1467876271,1467870875	C00523,C04373,C07635,C00951,C02537,D00105,C00430,D07567	1.1.1.51,1.1.1.51,1.1.1.62,2.3.1.37	1.1.1A1,1.1.1A2,4.1.1A6	0.691589,0.421613,0.093439	Androsterone	1467871919	C00523,C04373,C07635	1.1.1.50,1.1.1.209,1.1.1.213,1.1.1.105,3.6.1.10,1.1.1.184	1.1.1A2,	0.691589	1	0	1	0	0	0
N-(4-chlorophenyl)-1H-pyrazolo[3,4-d]pyrimidin-4-amine	3629956			ChEMBLE_NTD	Androsterone,Estradiol-17beta	1467871919,1467876271	C00523,C04373,C07635,C00951,C02537,D00105	1.1.1.51,1.1.1.51,1.1.1.62	1.1.1A1,1.1.1A2	0.689655,0.429319	Androsterone	1467871919	C00523,C04373,C07635	1.1.1.50,1.1.1.209,1.1.1.213,1.1.1.105,3.6.1.10,1.1.1.184	1.1.1A2,	0.689655	1	0	1	0	0	0
3DMET: B01418	1467878978	DB02835,EXPT01519	C00660,C01231,C03693		5-Phospho-alpha-D-ribose 1-diphosphate,sn-Glycerol 3-phosphate,Quinate,Quinate	1467867132,1467866778,1467869340,1467869340	C00119,C00093,C00623,C03189,C00296,C00296	2.4.2.7,2.4.2.8,2.4.2.8,2.4.2.7,2.4.2.8,2.4.2.22,2.4.2.10,2.4.2.7,2.3.1.15,1.1.1.282,1.1.1.282	2.4.2B1,2.3.1F1,1.1.1A2,1.1.1A1	0.681208,0.25,0.192488,0.192488	5-Phospho-alpha-D-ribose 1-diphosphate,2-Deoxy-D-glucose 6-phosphate	1467867132,1467917177	C00119,C06369	2.4.2.8,3.1.3.68,2.7.1.1	,2.4.2B2,3.1.3A1,	0.681208,0.574297	1	0	1	0	0	0
3-methylbutanoic acid 2-iodoethyl ester	6192553			ChEMBLE_NTD	Estradiol-17beta,Androsterone	1467876271,1467871919	C00951,C02537,D00105,C00523,C04373,C07635	1.1.1.51,1.1.1.62,1.1.1.51	1.1.1A2,1.1.1A1	0.681046,0.681046	Estradiol-17beta	1467876271	C00951,C02537,D00105	1.1.1.62	1.1.1A2,,1.2.1B2	0.681046	1	0	1	0	0	0
1-[(2S,3S,5S,8S,9S,10S,11R,13S,14S,17S)-11-(dimethylamino)-2-ethoxy-3-hydroxy-10,13-dimethyl-2,3,4,5,6,7,8,9,11,12,14,15,16,17-tetradecahydro-1H-cyclopenta[a]phenanthren-17-yl]ethanone	713297		D05041	CHEMBL2105209	Androsterone,Estradiol-17beta,5-Aminolevulinate	1467871919,1467876271,1467870875	C00523,C04373,C07635,C00951,C02537,D00105,C00430,D07567	1.1.1.51,1.1.1.51,1.1.1.62,2.3.1.37	1.1.1A1,1.1.1A2,4.1.1A6	0.665505,0.411622,0.084	Androsterone	1467871919	C00523,C04373,C07635	1.1.1.50,1.1.1.209,1.1.1.213,1.1.1.105,3.6.1.10,1.1.1.184	1.1.1A2,	0.665505	1	0	1	0	0	0
Mometasone	1467929784	APRD00289,DB00764	C07816,D08227	CHEMBL1201404	Androsterone,Testosterone,sn-Glycerol 3-phosphate,Thymidine,Deoxyinosine,5'-Methylthioadenosine,5'-Methylthioadenosine	1467871919,1467872060,1467866778,1467868402,1467910150,1467867842,1467867842	C00523,C04373,C07635,C00535,D00075,C00093,C00623,C03189,C00214,D06675,C05512,C00170,C00170	1.1.1.51,1.1.1.51,1.1.1.62,2.3.1.15,2.4.2.2,2.4.2.4,2.4.2.3,2.4.2.1,2.4.2.1,2.4.2.4,2.5.1.16,2.5.1.16,2.5.1.22,2.5.1.16,2.5.1.16,2.5.1.22	1.1.1A1,1.1.1A2,2.3.1F1,2.4.2A1,2.4.2A1,2.5.1A1,2.5.1A1	0.648893,0.437145,0.055341,0.041528,0.036278,0.029775,0.029775	11beta-Hydroxyandrost-4-ene-3,17-dione,Lauroyl-CoA	1467908256,1467883918	C05284,C01832	1.1.1.62,2.3.1.51	1.1.1A2,,2.3.1B1,,2.3.1C1	0.648893,0.055341	1	0	1	0	0	0
6-phenyldecalin-2-ol	6168200			ChEMBLE_NTD	Androsterone,Estradiol-17beta	1467871919,1467876271	C00523,C04373,C07635,C00951,C02537,D00105	1.1.1.51,1.1.1.51,1.1.1.62	1.1.1A1,1.1.1A2	0.640394,0.457571	Androsterone	1467871919	C00523,C04373,C07635	1.1.1.50,1.1.1.209,1.1.1.213,1.1.1.105,3.6.1.10,1.1.1.184	1.1.1A2,	0.640394	1	0	1	0	0	0
2-acetamido-3,3,3-trifluoro-2-prop-2-ynoxypropanoic acid ethyl ester	6313137			ChEMBLE_NTD	Androsterone,Estradiol-17beta	1467871919,1467876271	C00523,C04373,C07635,C00951,C02537,D00105	1.1.1.51,1.1.1.51,1.1.1.62	1.1.1A1,1.1.1A2	0.638796,0.4	Androsterone	1467871919	C00523,C04373,C07635	1.1.1.50,1.1.1.209,1.1.1.213,1.1.1.105,3.6.1.10,1.1.1.184	1.1.1A2,	0.638796	1	0	1	0	0	0
[17-(1,5-dimethylhexyl)-2-hydroxy-10,13-dimethyl-2,3,4,5,6,7,8,9,11,12,14,15,16,17-tetradecahydro-1H-cyclopenta[a]phenanthren-3-yl] acetate	6327344			ChEMBLE_NTD	Androsterone,Estradiol-17beta	1467871919,1467876271	C00523,C04373,C07635,C00951,C02537,D00105	1.1.1.51,1.1.1.51,1.1.1.62	1.1.1A1,1.1.1A2	0.63167,0.426108	Androsterone	1467871919	C00523,C04373,C07635	1.1.1.50,1.1.1.209,1.1.1.213,1.1.1.105,3.6.1.10,1.1.1.184	1.1.1A2,	0.63167	1	0	1	0	0	0
6-hydroxydecalin-2-carbonitrile	6168145			ChEMBLE_NTD	Androsterone,Estradiol-17beta	1467871919,1467876271	C00523,C04373,C07635,C00951,C02537,D00105	1.1.1.51,1.1.1.51,1.1.1.62	1.1.1A1,1.1.1A2	0.629442,0.389886	Androsterone	1467871919	C00523,C04373,C07635	1.1.1.50,1.1.1.209,1.1.1.213,1.1.1.105,3.6.1.10,1.1.1.184	1.1.1A2,	0.629442	1	0	1	0	0	0
Lathosterol	1467878567		C01189	CHEMBL1515367,CHEMBL3138639	Androsterone,Estradiol-17beta	1467871919,1467876271	C00523,C04373,C07635,C00951,C02537,D00105	1.1.1.51,1.1.1.51,1.1.1.62	1.1.1A1,1.1.1A2	0.618644,0.449405	Androsterone	1467871919	C00523,C04373,C07635	1.1.1.50,1.1.1.209,1.1.1.213,1.1.1.105,3.6.1.10,1.1.1.184	1.1.1A2,	0.618644	1	0	1	0	0	0
(2S,6S)-6-hydroxy-1,2,3,4,4a,5,6,7,8,8a-decahydronaphthalene-2-carboxylic acid methyl ester	60614162			ChEMBLE_NTD	Androsterone,Estradiol-17beta	1467871919,1467876271	C00523,C04373,C07635,C00951,C02537,D00105	1.1.1.51,1.1.1.51,1.1.1.62	1.1.1A1,1.1.1A2	0.617647,0.392	Androsterone	1467871919	C00523,C04373,C07635	1.1.1.50,1.1.1.209,1.1.1.213,1.1.1.105,3.6.1.10,1.1.1.184	1.1.1A2,	0.617647	1	0	1	0	0	0
2-hydroxy-2,2-diphenylacetic acid (1,1-diethyl-3-pyrrolidin-1-iumyl) ester	654775	DB13003	D03594	CHEMBL2105842,CHEMBL3349015	Androsterone,Testosterone,Testosterone,Estradiol-17beta,Androsterone,sn-Glycerol 3-phosphate,5-Aminolevulinate,Thymidine,Deoxyinosine,5'-Methylthioadenosine,5'-Methylthioadenosine	1467871919,1467872060,1467872060,1467876271,1467871919,1467866778,1467870875,1467868402,1467910150,1467867842,1467867842	C00523,C04373,C07635,C00535,D00075,C00535,D00075,C00951,C02537,D00105,C00523,C04373,C07635,C00093,C00623,C03189,C00430,D07567,C00214,D06675,C05512,C00170,C00170	1.1.1.51,1.1.1.51,1.1.1.62,1.1.1.51,1.1.1.62,1.1.1.51,1.1.1.62,1.1.1.51,2.3.1.15,2.3.1.37,2.4.2.2,2.4.2.4,2.4.2.3,2.4.2.1,2.4.2.1,2.4.2.4,2.5.1.16,2.5.1.16,2.5.1.22,2.5.1.16,2.5.1.16,2.5.1.22	1.1.1A1,1.2.1B2,1.1.1A2,1.1.1A2,1.1.1A1,2.3.1F1,4.1.1A6,2.4.2A1,2.4.2A1,2.5.1A1,2.5.1A1	0.614708,0.433544,0.405363,0.399038,0.399038,0.060815,0.056,0.048996,0.042748,0.032303,0.032303	11beta-Hydroxyandrost-4-ene-3,17-dione,Dihydrotestosterone	1467908256,1467899341	C05284,C03917,C05293,D07456	1.1.1.62,1.1.1.53,1.1.1.105	1.1.1A2,,1.1.1A1,	0.614708,0.402046	1	0	1	0	0	0
(3S,8S,10S,13R,14S,17R)-17-[(1R)-1,5-dimethylhexyl]-4,4,10,13,14-pentamethyl-2,3,5,6,7,8,12,15,16,17-decahydro-1H-cyclopenta[a]phenanthren-3-ol	2785024			ChEMBLE_NTD	Androsterone,Estradiol-17beta	1467871919,1467876271	C00523,C04373,C07635,C00951,C02537,D00105	1.1.1.51,1.1.1.51,1.1.1.62	1.1.1A1,1.1.1A2	0.614458,0.587829	Androsterone	1467871919	C00523,C04373,C07635	1.1.1.50,1.1.1.209,1.1.1.213,1.1.1.105,3.6.1.10,1.1.1.184	1.1.1A2,	0.614458	1	0	1	0	0	0
8-hydroxy-3a,6,6,9a-tetramethyl-1,4,5,5a,7,8,9,9b-octahydrobenzo[e]benzofuran-2-one	6281162			ChEMBLE_NTD	Androsterone,Estradiol-17beta	1467871919,1467876271	C00523,C04373,C07635,C00951,C02537,D00105	1.1.1.51,1.1.1.51,1.1.1.62	1.1.1A1,1.1.1A2	0.613412,0.449929	Androsterone	1467871919	C00523,C04373,C07635	1.1.1.50,1.1.1.209,1.1.1.213,1.1.1.105,3.6.1.10,1.1.1.184	1.1.1A2,	0.613412	1	0	1	0	0	0
17alpha,20alpha-Dihydroxypregn-4-en-3-one	1467903533		C04518		Androsterone,Estradiol-17beta,Deoxyinosine,5'-Methylthioadenosine	1467871919,1467876271,1467910150,1467867842	C00523,C04373,C07635,C00951,C02537,D00105,C05512,C00170	1.1.1.51,1.1.1.51,1.1.1.62,2.4.2.1,2.4.2.4,2.5.1.16,2.5.1.16,2.5.1.22	1.1.1A1,1.1.1A2,2.4.2A1,2.5.1A1	0.606498,0.5625,0.072193,0.065693	Androsterone	1467871919	C00523,C04373,C07635	1.1.1.50,1.1.1.209,1.1.1.213,1.1.1.105,3.6.1.10,1.1.1.184	1.1.1A2,	0.606498	1	0	1	0	0	0
(8R,9S,13S,14S,16R,17R)-3-(cyclopentoxy)-17-ethynyl-13-methyl-7,8,9,11,12,14,15,16-octahydro-6H-cyclopenta[a]phenanthrene-16,17-diol	385200		D05212	CHEMBL2104468,CHEMBL3394416	Estradiol-17beta,Androsterone,Deoxyinosine,5'-Methylthioadenosine	1467876271,1467871919,1467910150,1467867842	C00951,C02537,D00105,C00523,C04373,C07635,C05512,C00170	1.1.1.51,1.1.1.62,1.1.1.51,2.4.2.1,2.4.2.4,2.5.1.16,2.5.1.16,2.5.1.22	1.1.1A2,1.1.1A1,2.4.2A1,2.5.1A1	0.605782,0.605782,0.067332,0.061644	Estradiol-17beta	1467876271	C00951,C02537,D00105	1.1.1.62	1.1.1A2,,1.2.1B2	0.605782	1	0	1	0	0	0
5alpha-Ergosta-7,22-diene-3beta,5-diol	1467902790		C04416	ChEMBLE_NTD	Androsterone,Estradiol-17beta,Deoxyinosine,5'-Methylthioadenosine	1467871919,1467876271,1467910150,1467867842	C00523,C04373,C07635,C00951,C02537,D00105,C05512,C00170	1.1.1.51,1.1.1.51,1.1.1.62,2.4.2.1,2.4.2.4,2.5.1.16,2.5.1.16,2.5.1.22	1.1.1A1,1.1.1A2,2.4.2A1,2.5.1A1	0.598377,0.446377,0.064665,0.042683	Androsterone	1467871919	C00523,C04373,C07635	1.1.1.50,1.1.1.209,1.1.1.213,1.1.1.105,3.6.1.10,1.1.1.184	1.1.1A2,	0.598377	1	0	1	0	0	0
acetic acid [17-(1-hydroxyethyl)-10-methyl-13-(methylaminomethyl)-11-spiro[1,2,4,7,8,9,11,12,14,15,16,17-dodecahydrocyclopenta[a]phenanthrene-3,2'-1,3-dioxolane]yl] ester	6332415			ChEMBLE_NTD	Androsterone,Estradiol-17beta	1467871919,1467876271	C00523,C04373,C07635,C00951,C02537,D00105	1.1.1.51,1.1.1.51,1.1.1.62	1.1.1A1,1.1.1A2	0.597846,0.578192	Androsterone	1467871919	C00523,C04373,C07635	1.1.1.50,1.1.1.209,1.1.1.213,1.1.1.105,3.6.1.10,1.1.1.184	1.1.1A2,	0.597846	1	0	1	0	0	0
3-isopropyl-6,8a-dimethyl-2,3,4,5,7,8-hexahydro-1H-azulene-3a,6,7-triol	4522272			ChEMBLE_NTD	Androsterone,Estradiol-17beta	1467871919,1467876271	C00523,C04373,C07635,C00951,C02537,D00105	1.1.1.51,1.1.1.51,1.1.1.62	1.1.1A1,1.1.1A2	0.591682,0.505007	Androsterone	1467871919	C00523,C04373,C07635	1.1.1.50,1.1.1.209,1.1.1.213,1.1.1.105,3.6.1.10,1.1.1.184	1.1.1A2,	0.591682	1	0	1	0	0	0
17-(1,5-dimethylhexyl)-3-hydroxy-10,13-dimethyl-1,2,3,4,5,9,11,12,14,15,16,17-dodecahydrocyclopenta[a]phenanthren-6-one	6301122			ChEMBLE_NTD	Androsterone,Estradiol-17beta	1467871919,1467876271	C00523,C04373,C07635,C00951,C02537,D00105	1.1.1.51,1.1.1.51,1.1.1.62	1.1.1A1,1.1.1A2	0.58871,0.433908	Androsterone	1467871919	C00523,C04373,C07635	1.1.1.50,1.1.1.209,1.1.1.213,1.1.1.105,3.6.1.10,1.1.1.184	1.1.1A2,	0.58871	1	0	1	0	0	0
17-(1,5-dimethylhexyl)-4,4,10,13-tetramethyl-1,2,3,5,6,9,11,12,16,17-decahydrocyclopenta[a]phenanthren-3-ol	6327732			ChEMBLE_NTD	Estradiol-17beta,Androsterone	1467876271,1467871919	C00951,C02537,D00105,C00523,C04373,C07635	1.1.1.51,1.1.1.62,1.1.1.51	1.1.1A2,1.1.1A1	0.58427,0.58427	Estradiol-17beta	1467876271	C00951,C02537,D00105	1.1.1.62	1.1.1A2,,1.2.1B2	0.58427	1	0	1	0	0	0
1-(5-hydroxy-4a,8-dimethyl-decalin-2-yl)ethanone	6282478			ChEMBLE_NTD	Estradiol-17beta,Androsterone,5-Aminolevulinate	1467876271,1467871919,1467870875	C00951,C02537,D00105,C00523,C04373,C07635,C00430,D07567	1.1.1.51,1.1.1.62,1.1.1.51,2.3.1.37	1.1.1A2,1.1.1A1,4.1.1A6	0.583082,0.583082,0.113636	Estradiol-17beta	1467876271	C00951,C02537,D00105	1.1.1.62	1.1.1A2,,1.2.1B2	0.583082	1	0	1	0	0	0
16-chloro-15-hydroxy-3-methoxy-13-methyl-7,8,9,11,12,14,15,16-octahydro-6H-cyclopenta[a]phenanthren-17-one oxime	4309359			ChEMBLE_NTD	Estradiol-17beta,Androsterone	1467876271,1467871919	C00951,C02537,D00105,C00523,C04373,C07635	1.1.1.51,1.1.1.62,1.1.1.51	1.1.1A2,1.1.1A1	0.577143,0.577143	Estradiol-17beta	1467876271	C00951,C02537,D00105	1.1.1.62	1.1.1A2,,1.2.1B2	0.577143	1	0	1	0	0	0
4,4-Dimethyl-5alpha-cholest-7-en-3beta-ol	1467903637		C04530	ChEMBLE_NTD	Estradiol-17beta,Androsterone	1467876271,1467871919	C00951,C02537,D00105,C00523,C04373,C07635	1.1.1.51,1.1.1.62,1.1.1.51	1.1.1A2,1.1.1A1	0.573222,0.573222	Estradiol-17beta	1467876271	C00951,C02537,D00105	1.1.1.62	1.1.1A2,,1.2.1B2	0.573222	1	0	1	0	0	0
1-[(1S)-3a-methyl-7-methylene-2,3,4,5,6,7a-hexahydro-1H-inden-1-yl]-2-methyl-1-propanol	60622007			ChEMBLE_NTD	Estradiol-17beta,Androsterone	1467876271,1467871919	C00951,C02537,D00105,C00523,C04373,C07635	1.1.1.51,1.1.1.62,1.1.1.51	1.1.1A2,1.1.1A1	0.569823,0.569823	Estradiol-17beta	1467876271	C00951,C02537,D00105	1.1.1.62	1.1.1A2,,1.2.1B2	0.569823	1	0	1	0	0	0
7-(1-hydroxyethyl)-3,3-dimethyl-norcaran-2-one	6297361			ChEMBLE_NTD	Androsterone,Estradiol-17beta,5-Aminolevulinate	1467871919,1467876271,1467870875	C00523,C04373,C07635,C00951,C02537,D00105,C00430,D07567	1.1.1.51,1.1.1.51,1.1.1.62,2.3.1.37	1.1.1A1,1.1.1A2,4.1.1A6	0.569507,0.458333,0.108545	Androsterone	1467871919	C00523,C04373,C07635	1.1.1.50,1.1.1.209,1.1.1.213,1.1.1.105,3.6.1.10,1.1.1.184	1.1.1A2,	0.569507	1	0	1	0	0	0
3-cyclohexylnorbornan-2-ol	6263935			ChEMBLE_NTD	Estradiol-17beta,Androsterone	1467876271,1467871919	C00951,C02537,D00105,C00523,C04373,C07635	1.1.1.51,1.1.1.62,1.1.1.51	1.1.1A2,1.1.1A1	0.568047,0.568047	Estradiol-17beta	1467876271	C00951,C02537,D00105	1.1.1.62	1.1.1A2,,1.2.1B2	0.568047	1	0	1	0	0	0
Fluocinonide	1467923072	APRD00978,DB01047	C07007,D00325	ChEMBLE_NTD,CHEMBL1367516,CHEMBL1501,CHEMBL1597239,CHEMBL1708010,CHEMBL3348884	Androsterone,Testosterone	1467871919,1467872060	C00523,C04373,C07635,C00535,D00075	1.1.1.51,1.1.1.51,1.1.1.62	1.1.1A1,1.1.1A2	0.565468,0.37155	11beta-Hydroxyandrost-4-ene-3,17-dione	1467908256	C05284	1.1.1.62	1.1.1A2,	0.565468	1	0	1	0	0	0
(2R,3R,4S,5R)-2-(4-amino-5-iodo-7-pyrrolo[2,3-d]pyrimidinyl)-5-methyloxolane-3,4-diol	95080186	DB07173		CHEMBL145388,CHEMBL66280	5'-Methylthioadenosine,5'-Methylthioadenosine,Deoxyguanosine,sn-Glycerol 3-phosphate,Acetoacetyl-CoA,(1S,3R,4S)-3,4-Dihydroxycyclohexane-1-carboxylate,Estriol	1467867842,1467867842,1467869751,1467866778,1467869780,1467904867,1467907298	C00170,C00170,C00330,C00093,C00623,C03189,C00332,C04687,C05141,D00185	2.5.1.16,2.5.1.16,2.5.1.22,2.5.1.16,2.5.1.16,2.5.1.22,2.4.2.1,2.4.2.4,2.3.1.15,1.1.1.36,1.1.1.100,1.1.1.282,1.1.1.62	2.5.1A1,2.5.1A1,2.4.2A1,2.3.1F1,1.2.1B2,1.1.1A1,1.1.1A2	0.559471,0.559471,0.336621,0.198454,0.198454,0.0903522,0.0503843	5'-Methylthioadenosine	1467867842	C00170	2.5.1.16,2.5.1.22	2.5.1A1,	0.559471	1	0	1	0	0	0
6-methoxydecalin-2-ol	6168178			ChEMBLE_NTD	Androsterone,Estradiol-17beta	1467871919,1467876271	C00523,C04373,C07635,C00951,C02537,D00105	1.1.1.51,1.1.1.51,1.1.1.62	1.1.1A1,1.1.1A2	0.558252,0.350238	Androsterone	1467871919	C00523,C04373,C07635	1.1.1.50,1.1.1.209,1.1.1.213,1.1.1.105,3.6.1.10,1.1.1.184	1.1.1A2,	0.558252	1	0	1	0	0	0
4-(3-hydroxy-3-methyl-pent-4-enyl)-3,4a,8,8-tetramethyl-decalin-1,3-diol	6299468			ChEMBLE_NTD	Estradiol-17beta,Androsterone	1467876271,1467871919	C00951,C02537,D00105,C00523,C04373,C07635	1.1.1.51,1.1.1.62,1.1.1.51	1.1.1A2,1.1.1A1	0.556136,0.556136	Estradiol-17beta	1467876271	C00951,C02537,D00105	1.1.1.62	1.1.1A2,,1.2.1B2	0.556136	1	0	1	0	0	0
Rocuronium	1467927769	APRD01221,DB00728	C07556	ChEMBLE_NTD,CHEMBL1201244,CHEMBL3348967	Androsterone,Testosterone	1467871919,1467872060	C00523,C04373,C07635,C00535,D00075	1.1.1.51,1.1.1.51,1.1.1.62	1.1.1A1,1.1.1A2	0.553623,0.358763	Androsterone	1467871919	C00523,C04373,C07635	1.1.1.50,1.1.1.209,1.1.1.213,1.1.1.105,3.6.1.10,1.1.1.184	1.1.1A2,	0.553623	1	0	1	0	0	0
17-(2-hydroxybut-3-yn-2-yl)-10,13-dimethyl-2,3,4,7,8,9,11,12,14,15,16,17-dodecahydro-1H-cyclopenta[a]phenanthren-3-ol	6303917			ChEMBLE_NTD	Androsterone,Estradiol-17beta,Deoxyinosine,5'-Methylthioadenosine	1467871919,1467876271,1467910150,1467867842	C00523,C04373,C07635,C00951,C02537,D00105,C05512,C00170	1.1.1.51,1.1.1.51,1.1.1.62,2.4.2.1,2.4.2.4,2.5.1.16,2.5.1.16,2.5.1.22	1.1.1A1,1.1.1A2,2.4.2A1,2.5.1A1	0.552846,0.383523,0.059289,0.046083	Androsterone	1467871919	C00523,C04373,C07635	1.1.1.50,1.1.1.209,1.1.1.213,1.1.1.105,3.6.1.10,1.1.1.184	1.1.1A2,	0.552846	1	0	1	0	0	0
5,6-dihydroxy-2,6-bis(3-methylbut-2-enyl)-4-(2-methyl-1-oxobutyl)cyclohex-4-ene-1,3-dione	2938340			ChEMBLE_NTD	Androsterone,Estradiol-17beta,5-Aminolevulinate	1467871919,1467876271,1467870875	C00523,C04373,C07635,C00951,C02537,D00105,C00430,D07567	1.1.1.51,1.1.1.51,1.1.1.62,2.3.1.37	1.1.1A1,1.1.1A2,4.1.1A6	0.552846,0.383523,0.049528	Androsterone	1467871919	C00523,C04373,C07635	1.1.1.50,1.1.1.209,1.1.1.213,1.1.1.105,3.6.1.10,1.1.1.184	1.1.1A2,	0.552846	1	0	1	0	0	0
(3S,8S,9S,10R,13S,14S,17S)-17-[(1S)-1-aminoethyl]-10,13-dimethyl-2,3,4,7,8,9,11,12,14,15,16,17-dodecahydro-1H-cyclopenta[a]phenanthren-3-ol	4276239			ChEMBLE_NTD,CHEMBL2112298,CHEMBL2112761	Androsterone,Estradiol-17beta	1467871919,1467876271	C00523,C04373,C07635,C00951,C02537,D00105	1.1.1.51,1.1.1.51,1.1.1.62	1.1.1A1,1.1.1A2	0.552846,0.383523	Androsterone	1467871919	C00523,C04373,C07635	1.1.1.50,1.1.1.209,1.1.1.213,1.1.1.105,3.6.1.10,1.1.1.184	1.1.1A2,	0.552846	1	0	1	0	0	0
2-[bis(2-chloroethyl)amino]-N-(3-hydroxy-10,13-dimethyl-2,3,4,7,8,9,11,12,14,15,16,17-dodecahydro-1H-cyclopenta[a]phenanthren-17-yl)acetamide	5216553			ChEMBLE_NTD	Androsterone,Estradiol-17beta	1467871919,1467876271	C00523,C04373,C07635,C00951,C02537,D00105	1.1.1.51,1.1.1.51,1.1.1.62	1.1.1A1,1.1.1A2	0.552846,0.383523	Androsterone	1467871919	C00523,C04373,C07635	1.1.1.50,1.1.1.209,1.1.1.213,1.1.1.105,3.6.1.10,1.1.1.184	1.1.1A2,	0.552846	1	0	1	0	0	0
10,13-dimethyl-17-pent-3-en-2-yl-2,3,4,7,8,9,11,12,14,15,16,17-dodecahydro-1H-cyclopenta[a]phenanthren-3-ol	6271510			ChEMBLE_NTD	Androsterone,Estradiol-17beta	1467871919,1467876271	C00523,C04373,C07635,C00951,C02537,D00105	1.1.1.51,1.1.1.51,1.1.1.62	1.1.1A1,1.1.1A2	0.552846,0.383523	Androsterone	1467871919	C00523,C04373,C07635	1.1.1.50,1.1.1.209,1.1.1.213,1.1.1.105,3.6.1.10,1.1.1.184	1.1.1A2,	0.552846	1	0	1	0	0	0
3-hydroxy-16-isopropylidene-10,13-dimethyl-2,3,4,7,8,9,11,12,14,15-decahydro-1H-cyclopenta[a]phenanthren-17-one	6271788			ChEMBLE_NTD	Androsterone,Estradiol-17beta	1467871919,1467876271	C00523,C04373,C07635,C00951,C02537,D00105	1.1.1.51,1.1.1.51,1.1.1.62	1.1.1A1,1.1.1A2	0.552846,0.383523	Androsterone	1467871919	C00523,C04373,C07635	1.1.1.50,1.1.1.209,1.1.1.213,1.1.1.105,3.6.1.10,1.1.1.184	1.1.1A2,	0.552846	1	0	1	0	0	0
acetic acid (6,7-diacetyloxy-2-methyl-5,6,7,7a-tetrahydro-3aH-pyrano[3,2-d]oxazol-5-yl)methyl ester	6306188			ChEMBLE_NTD	Androsterone,Estradiol-17beta	1467871919,1467876271	C00523,C04373,C07635,C00951,C02537,D00105	1.1.1.51,1.1.1.51,1.1.1.62	1.1.1A1,1.1.1A2	0.552846,0.383523	Androsterone	1467871919	C00523,C04373,C07635	1.1.1.50,1.1.1.209,1.1.1.213,1.1.1.105,3.6.1.10,1.1.1.184	1.1.1A2,	0.552846	1	0	1	0	0	0
Cholesterol	1467868045		C00187,D00040	ChEMBLE_NTD,CHEMBL112570,CHEMBL1597825,CHEMBL1867358,CHEMBL3184306	Androsterone,Estradiol-17beta	1467871919,1467876271	C00523,C04373,C07635,C00951,C02537,D00105	1.1.1.51,1.1.1.51,1.1.1.62	1.1.1A1,1.1.1A2	0.552846,0.383523	Androsterone	1467871919	C00523,C04373,C07635	1.1.1.50,1.1.1.209,1.1.1.213,1.1.1.105,3.6.1.10,1.1.1.184	1.1.1A2,	0.552846	1	0	1	0	0	0
beta-Sitosterol	1467883255		C01753,C19654,D08518	ChEMBLE_NTD,CHEMBL1398443,CHEMBL1875388,CHEMBL221542,CHEMBL3348885	Androsterone,Estradiol-17beta	1467871919,1467876271	C00523,C04373,C07635,C00951,C02537,D00105	1.1.1.51,1.1.1.51,1.1.1.62	1.1.1A1,1.1.1A2	0.552846,0.383523	Androsterone	1467871919	C00523,C04373,C07635	1.1.1.50,1.1.1.209,1.1.1.213,1.1.1.105,3.6.1.10,1.1.1.184	1.1.1A2,	0.552846	1	0	1	0	0	0
Campesterol	1467883596		C01789,C21106	CHEMBL1836653,CHEMBL485421,CHEMBL520535	Androsterone,Estradiol-17beta	1467871919,1467876271	C00523,C04373,C07635,C00951,C02537,D00105	1.1.1.51,1.1.1.51,1.1.1.62	1.1.1A1,1.1.1A2	0.552846,0.383523	Androsterone	1467871919	C00523,C04373,C07635	1.1.1.50,1.1.1.209,1.1.1.213,1.1.1.105,3.6.1.10,1.1.1.184	1.1.1A2,	0.552846	1	0	1	0	0	0
Desmosterol	1467883721		C01802	CHEMBL455876	Androsterone,Estradiol-17beta	1467871919,1467876271	C00523,C04373,C07635,C00951,C02537,D00105	1.1.1.51,1.1.1.51,1.1.1.62	1.1.1A1,1.1.1A2	0.552846,0.383523	Androsterone	1467871919	C00523,C04373,C07635	1.1.1.50,1.1.1.209,1.1.1.213,1.1.1.105,3.6.1.10,1.1.1.184	1.1.1A2,	0.552846	1	0	1	0	0	0
3beta-Hydroxy-Delta5-steroid	1467898781		C03836		Androsterone,Estradiol-17beta	1467871919,1467876271	C00523,C04373,C07635,C00951,C02537,D00105	1.1.1.51,1.1.1.51,1.1.1.62	1.1.1A1,1.1.1A2	0.552846,0.383523	Androsterone	1467871919	C00523,C04373,C07635	1.1.1.50,1.1.1.209,1.1.1.213,1.1.1.105,3.6.1.10,1.1.1.184	1.1.1A2,	0.552846	1	0	1	0	0	0
(24R,24(1)R)-Fucosterol epoxide	1467899294		C03910		Androsterone,Estradiol-17beta	1467871919,1467876271	C00523,C04373,C07635,C00951,C02537,D00105	1.1.1.51,1.1.1.51,1.1.1.62	1.1.1A1,1.1.1A2	0.552846,0.383523	Androsterone	1467871919	C00523,C04373,C07635	1.1.1.50,1.1.1.209,1.1.1.213,1.1.1.105,3.6.1.10,1.1.1.184	1.1.1A2,	0.552846	1	0	1	0	0	0
20alpha-Hydroxycholesterol	1467910082		C05500	CHEMBL1233249,CHEMBL173898	Androsterone,Deoxyinosine,5'-Methylthioadenosine	1467871919,1467910150,1467867842	C00523,C04373,C07635,C05512,C00170	1.1.1.51,2.4.2.1,2.4.2.4,2.5.1.16,2.5.1.16,2.5.1.22	1.1.1A1,2.4.2A1,2.5.1A1	0.552846,0.055422,0.043663	Androsterone	1467871919	C00523,C04373,C07635	1.1.1.50,1.1.1.209,1.1.1.213,1.1.1.105,3.6.1.10,1.1.1.184	1.1.1A2,	0.552846	1	0	1	0	0	0
[3-hydroxy-10,13-dimethyl-17-(1,4,5-trimethylhexyl)-2,3,4,7,8,9,11,12,14,15,16,17-dodecahydro-1H-cyclopenta[a]phenanthren-12-yl] acetate	6323321			ChEMBLE_NTD	Androsterone,Estradiol-17beta	1467871919,1467876271	C00523,C04373,C07635,C00951,C02537,D00105	1.1.1.51,1.1.1.51,1.1.1.62	1.1.1A1,1.1.1A2	0.552,0.384831	Androsterone	1467871919	C00523,C04373,C07635	1.1.1.50,1.1.1.209,1.1.1.213,1.1.1.105,3.6.1.10,1.1.1.184	1.1.1A2,	0.552	1	0	1	0	0	0
1-(3,9-dihydroxy-10,13-dimethyl-1,2,3,4,7,8,11,12,14,15-decahydrocyclopenta[a]phenanthren-17-yl)ethanone	6307339			ChEMBLE_NTD	Androsterone,Estradiol-17beta,Deoxyinosine,5'-Methylthioadenosine	1467871919,1467876271,1467910150,1467867842	C00523,C04373,C07635,C00951,C02537,D00105,C05512,C00170	1.1.1.51,1.1.1.51,1.1.1.62,2.4.2.1,2.4.2.4,2.5.1.16,2.5.1.16,2.5.1.22	1.1.1A1,1.1.1A2,2.4.2A1,2.5.1A1	0.545098,0.382271,0.039662,0.03166	Androsterone	1467871919	C00523,C04373,C07635	1.1.1.50,1.1.1.209,1.1.1.213,1.1.1.105,3.6.1.10,1.1.1.184	1.1.1A2,	0.545098	1	0	1	0	0	0
(2R,6R)-6-chlorodecalin-2-ol	60613920			ChEMBLE_NTD	Androsterone,Estradiol-17beta	1467871919,1467876271	C00523,C04373,C07635,C00951,C02537,D00105	1.1.1.51,1.1.1.51,1.1.1.62	1.1.1A1,1.1.1A2	0.544118,0.339713	Androsterone	1467871919	C00523,C04373,C07635	1.1.1.50,1.1.1.209,1.1.1.213,1.1.1.105,3.6.1.10,1.1.1.184	1.1.1A2,	0.544118	1	0	1	0	0	0
(6R)-6-hydroxydecalin-2-one	60614008			ChEMBLE_NTD	Androsterone,Estradiol-17beta	1467871919,1467876271	C00523,C04373,C07635,C00951,C02537,D00105	1.1.1.51,1.1.1.51,1.1.1.62	1.1.1A1,1.1.1A2	0.544118,0.339713	Dihydrotestosterone	1467899341	C03917,C05293,D07456	1.1.1.53,1.1.1.105	1.1.1A1,	0.544118	1	0	1	0	0	0
(6-hydroxydecalin-2-yl) acetate	6168134			ChEMBLE_NTD	Androsterone,Estradiol-17beta	1467871919,1467876271	C00523,C04373,C07635,C00951,C02537,D00105	1.1.1.51,1.1.1.51,1.1.1.62	1.1.1A1,1.1.1A2	0.542453,0.343701	Androsterone	1467871919	C00523,C04373,C07635	1.1.1.50,1.1.1.209,1.1.1.213,1.1.1.105,3.6.1.10,1.1.1.184	1.1.1A2,	0.542453	1	0	1	0	0	0
(3S,8S,9S,10S,14S,17R)-17-[(1R)-1,5-dimethylhexyl]-10-(iodanylmethyl)-13-methyl-2,3,4,7,8,9,11,12,14,15,16,17-dodecahydro-1H-cyclopenta[a]phenanthren-3-ol	646602		D04567	CHEMBL2105011,CHEMBL2110675	Androsterone,Estradiol-17beta	1467871919,1467876271	C00523,C04373,C07635,C00951,C02537,D00105	1.1.1.51,1.1.1.51,1.1.1.62	1.1.1A1,1.1.1A2	0.53125,0.372928	Androsterone	1467871919	C00523,C04373,C07635	1.1.1.50,1.1.1.209,1.1.1.213,1.1.1.105,3.6.1.10,1.1.1.184	1.1.1A2,	0.53125	1	0	1	0	0	0
acetic acid (3-chloro-4-methylphenyl) ester	6304406			ChEMBLE_NTD	Estradiol-17beta,Androsterone	1467876271,1467871919	C00951,C02537,D00105,C00523,C04373,C07635	1.1.1.51,1.1.1.62,1.1.1.51	1.1.1A2,1.1.1A1	0.531136,0.531136	Estradiol-17beta	1467876271	C00951,C02537,D00105	1.1.1.62	1.1.1A2,,1.2.1B2	0.531136	1	0	1	0	0	0
5alpha-Cholest-8-en-3beta-ol	1467898851		C03845		Androsterone,Estradiol-17beta	1467871919,1467876271	C00523,C04373,C07635,C00951,C02537,D00105	1.1.1.51,1.1.1.51,1.1.1.62	1.1.1A1,1.1.1A2	0.528,0.38156	Androsterone	1467871919	C00523,C04373,C07635	1.1.1.50,1.1.1.209,1.1.1.213,1.1.1.105,3.6.1.10,1.1.1.184	1.1.1A2,	0.528	1	0	1	0	0	0
Fecosterol	1467903592		C04525		Androsterone,Estradiol-17beta	1467871919,1467876271	C00523,C04373,C07635,C00951,C02537,D00105	1.1.1.51,1.1.1.51,1.1.1.62	1.1.1A1,1.1.1A2	0.528,0.38156	Androsterone	1467871919	C00523,C04373,C07635	1.1.1.50,1.1.1.209,1.1.1.213,1.1.1.105,3.6.1.10,1.1.1.184	1.1.1A2,	0.528	1	0	1	0	0	0
17-(1,5-dimethylhexyl)-10,13,14-trimethyl-1,2,3,4,5,6,7,11,12,15,16,17-dodecahydrocyclopenta[a]phenanthren-3-ol	6286221			ChEMBLE_NTD	Androsterone,Estradiol-17beta	1467871919,1467876271	C00523,C04373,C07635,C00951,C02537,D00105	1.1.1.51,1.1.1.51,1.1.1.62	1.1.1A1,1.1.1A2	0.527559,0.382889	Androsterone	1467871919	C00523,C04373,C07635	1.1.1.50,1.1.1.209,1.1.1.213,1.1.1.105,3.6.1.10,1.1.1.184	1.1.1A2,	0.527559	1	0	1	0	0	0
6-(3-hydroxycyclopentyl)-4,4a,5,6,7,8-hexahydro-3H-naphthalen-2-one	3690207			ChEMBLE_NTD	Androsterone,Estradiol-17beta	1467871919,1467876271	C00523,C04373,C07635,C00951,C02537,D00105	1.1.1.51,1.1.1.51,1.1.1.62	1.1.1A1,1.1.1A2	0.523573,0.389545	Androsterone	1467871919	C00523,C04373,C07635	1.1.1.50,1.1.1.209,1.1.1.213,1.1.1.105,3.6.1.10,1.1.1.184	1.1.1A2,	0.523573	1	0	1	0	0	0
4,4,10,13-tetramethyl-1,2,3,7,8,9,11,12,14,15,16,17-dodecahydrocyclopenta[a]phenanthren-3-ol	6262117			ChEMBLE_NTD	Androsterone,Estradiol-17beta	1467871919,1467876271	C00523,C04373,C07635,C00951,C02537,D00105	1.1.1.51,1.1.1.51,1.1.1.62	1.1.1A1,1.1.1A2	0.522388,0.498008	Androsterone	1467871919	C00523,C04373,C07635	1.1.1.50,1.1.1.209,1.1.1.213,1.1.1.105,3.6.1.10,1.1.1.184	1.1.1A2,	0.522388	1	0	1	0	0	0
(17-acetyl-3,8,14,17-tetrahydroxy-10,13-dimethyl-1,2,3,4,7,9,11,12,15,16-decahydrocyclopenta[a]phenanthren-12-yl) acetate	6262247			ChEMBLE_NTD,CHEMBL470980	Androsterone,Estradiol-17beta,5-Aminolevulinate	1467871919,1467876271,1467870875	C00523,C04373,C07635,C00951,C02537,D00105,C00430,D07567	1.1.1.51,1.1.1.51,1.1.1.62,2.3.1.37	1.1.1A1,1.1.1A2,4.1.1A6	0.518657,0.370817,0.06963	Androsterone	1467871919	C00523,C04373,C07635	1.1.1.50,1.1.1.209,1.1.1.213,1.1.1.105,3.6.1.10,1.1.1.184	1.1.1A2,	0.518657	1	0	1	0	0	0
N-[3-[2-(diaminomethylideneamino)-4-thiazolyl]phenyl]-N'-methylmethanimidamide	2383166			ChEMBLE_NTD,CHEMBL584487	Androsterone,Estradiol-17beta	1467871919,1467876271	C00523,C04373,C07635,C00951,C02537,D00105	1.1.1.51,1.1.1.51,1.1.1.62	1.1.1A1,1.1.1A2	0.516522,0.403372	Androsterone	1467871919	C00523,C04373,C07635	1.1.1.50,1.1.1.209,1.1.1.213,1.1.1.105,3.6.1.10,1.1.1.184	1.1.1A2,	0.516522	1	0	1	0	0	0
4-hydroxyadamantan-2-one	6253137			ChEMBLE_NTD	Estradiol-17beta,Androsterone,5-Aminolevulinate	1467876271,1467871919,1467870875	C00951,C02537,D00105,C00523,C04373,C07635,C00430,D07567	1.1.1.51,1.1.1.62,1.1.1.51,2.3.1.37	1.1.1A2,1.1.1A1,4.1.1A6	0.514212,0.514212,0.069307	Estradiol-17beta	1467876271	C00951,C02537,D00105	1.1.1.62	1.1.1A2,,1.2.1B2	0.514212	1	0	1	0	0	0
17-(1-bromopropan-2-yl)-4,4,10,13,14-pentamethyl-2,3,5,6,7,11,12,15,16,17-decahydro-1H-cyclopenta[a]phenanthren-3-ol	6264547			ChEMBLE_NTD	Estradiol-17beta,Androsterone	1467876271,1467871919	C00951,C02537,D00105,C00523,C04373,C07635	1.1.1.51,1.1.1.62,1.1.1.51	1.1.1A2,1.1.1A1	0.510526,0.510526	Estradiol-17beta	1467876271	C00951,C02537,D00105	1.1.1.62	1.1.1A2,,1.2.1B2	0.510526	1	0	1	0	0	0
Lanosterol	1467882950		C01724,C08624	CHEMBL1397369,CHEMBL225111,CHEMBL465181	Estradiol-17beta,Androsterone	1467876271,1467871919	C00951,C02537,D00105,C00523,C04373,C07635	1.1.1.51,1.1.1.62,1.1.1.51	1.1.1A2,1.1.1A1	0.510526,0.510526	Estradiol-17beta	1467876271	C00951,C02537,D00105	1.1.1.62	1.1.1A2,,1.2.1B2	0.510526	1	0	1	0	0	0
Obtusifoliol	1467884917		C01943	CHEMBL1978954,CHEMBL481434	Androsterone,Estradiol-17beta	1467871919,1467876271	C00523,C04373,C07635,C00951,C02537,D00105	1.1.1.51,1.1.1.51,1.1.1.62	1.1.1A1,1.1.1A2	0.5097,0.452316	Androsterone	1467871919	C00523,C04373,C07635	1.1.1.50,1.1.1.209,1.1.1.213,1.1.1.105,3.6.1.10,1.1.1.184	1.1.1A2,	0.5097	1	0	1	1	0	0
6-bicyclo[6.1.0]nonanol	4247485			ChEMBLE_NTD	Androsterone,Estradiol-17beta	1467871919,1467876271	C00523,C04373,C07635,C00951,C02537,D00105	1.1.1.51,1.1.1.51,1.1.1.62	1.1.1A1,1.1.1A2	0.506427,0.328881	Androsterone	1467871919	C00523,C04373,C07635	1.1.1.50,1.1.1.209,1.1.1.213,1.1.1.105,3.6.1.10,1.1.1.184	1.1.1A2,	0.506427	1	0	1	1	0	0
(8S,9S,11R,13S,14S)-3-(cyclopentoxy)-17-ethynyl-13-methyl-7,8,9,11,12,14,15,16-octahydro-6H-cyclopenta[a]phenanthrene-11,17-diol	3024530			ChEMBLE_NTD	Estradiol-17beta,Androsterone,Deoxyinosine,5'-Methylthioadenosine	1467876271,1467871919,1467910150,1467867842	C00951,C02537,D00105,C00523,C04373,C07635,C05512,C00170	1.1.1.51,1.1.1.62,1.1.1.51,2.4.2.1,2.4.2.4,2.5.1.16,2.5.1.16,2.5.1.22	1.1.1A2,1.1.1A1,2.4.2A1,2.5.1A1	0.505071,0.505071,0.045545,0.03664	Estradiol-17beta	1467876271	C00951,C02537,D00105	1.1.1.62	1.1.1A2,,1.2.1B2	0.505071	1	0	1	1	0	0
(8-hydroxy-3,6,9-trimethyl-2-oxo-3,3a,4,5,6a,7,8,9,9a,9b-decahydroazuleno[4,5-b]furan-6-yl) acetate	5896890			ChEMBLE_NTD,CHEMBL2374670	Androsterone,Estradiol-17beta	1467871919,1467876271	C00523,C04373,C07635,C00951,C02537,D00105	1.1.1.51,1.1.1.51,1.1.1.62	1.1.1A1,1.1.1A2	0.504918,0.44801	Androsterone	1467871919	C00523,C04373,C07635	1.1.1.50,1.1.1.209,1.1.1.213,1.1.1.105,3.6.1.10,1.1.1.184	1.1.1A2,	0.504918	1	0	1	1	0	0
(3aS,6S,6aS,7R,9aR,9bR)-7-hydroxy-6,9a-dimethyl-3-methylene-3a,4,5,6,6a,7,8,9b-octahydroazuleno[8,7-b]furan-2,9-dione	2081599			ChEMBLE_NTD,CHEMBL480471	Estradiol-17beta,Androsterone,5-Aminolevulinate	1467876271,1467871919,1467870875	C00951,C02537,D00105,C00523,C04373,C07635,C00430,D07567	1.1.1.51,1.1.1.62,1.1.1.51,2.3.1.37	1.1.1A2,1.1.1A1,4.1.1A6	0.504403,0.504403,0.065919	Estradiol-17beta	1467876271	C00951,C02537,D00105	1.1.1.62	1.1.1A2,,1.2.1B2	0.504403	1	0	1	1	0	0
heptanoic acid dec-9-enyl ester	6263408			ChEMBLE_NTD	Androsterone,Estradiol-17beta	1467871919,1467876271	C00523,C04373,C07635,C00951,C02537,D00105	1.1.1.51,1.1.1.51,1.1.1.62	1.1.1A1,1.1.1A2	0.502058,0.364296	Androsterone	1467871919	C00523,C04373,C07635	1.1.1.50,1.1.1.209,1.1.1.213,1.1.1.105,3.6.1.10,1.1.1.184	1.1.1A2,	0.502058	1	0	1	1	0	0
4-(3-hydroxy-2,3,4,7,8,9,10,11,12,13,14,15,16,17-tetradecahydro-1H-cyclopenta[a]phenanthren-17-yl)pentanoic acid	6263565			ChEMBLE_NTD	Androsterone,Estradiol-17beta	1467871919,1467876271	C00523,C04373,C07635,C00951,C02537,D00105	1.1.1.51,1.1.1.51,1.1.1.62	1.1.1A1,1.1.1A2	0.502058,0.364296	Androsterone	1467871919	C00523,C04373,C07635	1.1.1.50,1.1.1.209,1.1.1.213,1.1.1.105,3.6.1.10,1.1.1.184	1.1.1A2,	0.502058	1	0	1	1	0	0
(3-hydroxy-4,4,10,13-tetramethyl-7-oxo-2,3,8,9,11,12,14,15,16,17-decahydro-1H-cyclopenta[a]phenanthren-17-yl) acetate	6310745			ChEMBLE_NTD	Androsterone,Estradiol-17beta	1467871919,1467876271	C00523,C04373,C07635,C00951,C02537,D00105	1.1.1.51,1.1.1.51,1.1.1.62	1.1.1A1,1.1.1A2	0.49763,0.478927	Androsterone	1467871919	C00523,C04373,C07635	1.1.1.50,1.1.1.209,1.1.1.213,1.1.1.105,3.6.1.10,1.1.1.184	1.1.1A2,	0.49763	1	0	1	1	0	0
octadecyl-sulfanylidene-bis(trifluoromethyl)phosphorane	6286823			ChEMBLE_NTD	Androsterone,Estradiol-17beta	1467871919,1467876271	C00523,C04373,C07635,C00951,C02537,D00105	1.1.1.51,1.1.1.51,1.1.1.62	1.1.1A1,1.1.1A2	0.497754,0.320562	Androsterone	1467871919	C00523,C04373,C07635	1.1.1.50,1.1.1.209,1.1.1.213,1.1.1.105,3.6.1.10,1.1.1.184	1.1.1A2,	0.492754	1	0	1	1	0	0
7-(2-hexyl-5-hydroxycyclopentyl)heptanoic acid	680663		D02719	CHEMBL2105331	Androsterone,Estradiol-17beta	1467871919,1467876271	C00523,C04373,C07635,C00951,C02537,D00105	1.1.1.51,1.1.1.51,1.1.1.62	1.1.1A1,1.1.1A2	0.496909,0.462838	Androsterone	1467871919	C00523,C04373,C07635	1.1.1.50,1.1.1.209,1.1.1.213,1.1.1.105,3.6.1.10,1.1.1.184	1.1.1A2,	0.490909	1	0	1	1	0	0
7-[(1S,2R)-3-hydroxy-2-octylcyclopentyl]heptanoic acid	5412478			ChEMBLE_NTD	Androsterone,Estradiol-17beta	1467871919,1467876271	C00523,C04373,C07635,C00951,C02537,D00105	1.1.1.51,1.1.1.51,1.1.1.62	1.1.1A1,1.1.1A2	0.495909,0.462838	Androsterone	1467871919	C00523,C04373,C07635	1.1.1.50,1.1.1.209,1.1.1.213,1.1.1.105,3.6.1.10,1.1.1.184	1.1.1A2,	0.490909	1	0	1	1	0	0
1-(2,5,8,11,14,17-hexaoxabicyclo[16.4.0]docosa-1(18),19,21-trien-20-yl)-2-propen-1-one	4809907			ChEMBLE_NTD,CHEMBL1995590,CHEMBL2005571	Estradiol-17beta,Androsterone,Deoxyinosine,5'-Methylthioadenosine	1467876271,1467871919,1467910150,1467867842	C00951,C02537,D00105,C00523,C04373,C07635,C05512,C00170	1.1.1.51,1.1.1.62,1.1.1.51,2.4.2.1,2.4.2.4,2.5.1.16,2.5.1.16,2.5.1.22	1.1.1A2,1.1.1A1,2.4.2A1,2.5.1A1	0.495654,0.490654,0.069351,0.06405	Estradiol-17beta	1467876271	C00951,C02537,D00105	1.1.1.62	1.1.1A2,,1.2.1B2	0.490654	1	0	1	1	0	0
10-Formyltetrahydrofolate	1467868643		C00234		Dihydrofolate	1467870719	C00415	1.5.1.3	1.5.1B2	1	Folate	1468387639	C00504,D00070	1.5.1.3	1.5.1B1,	1	1	0	1	0	0	0
Caffeoyl-CoA	1467869667		C00323		Acetoacetyl-CoA	1467869780	C00332	1.1.1.36,1.1.1.100	1.1.1A2	1	Lauroyl-CoA	1467883918	C01832	2.3.1.51	1.1.1A2,,1.2.1B2	1	1	0	1	0	0	0
5-Formiminotetrahydrofolate	1467873313		C00664		Folate	1468387639	C00504,D00070	1.5.1.3	1.5.1B2	1	Folate	1468387639	C00504,D00070	1.5.1.3	1.5.1B1,	1	1	0	1	0	0	0
Pregnanolone	1467909924		C05480,C11825,C13712,C15484	CHEMBL1415777,CHEMBL1475298,CHEMBL1908049,CHEMBL2057301,CHEMBL207538,CHEMBL2096888,CHEMBL210952,CHEMBL3137816,CHEMBL3137823,CHEMBL3137826,CHEMBL3138417,CHEMBL3138440,CHEMBL3138445,CHEMBL38856	Androsterone	1467871919	C00523,C04373,C07635	1.1.1.51	1.1.1A1	1	Androsterone	1467871919	C00523,C04373,C07635	1.1.1.50,1.1.1.209,1.1.1.213,1.1.1.105,3.6.1.10,1.1.1.184	1.1.1A2,	1	1	0	1	0	0	0
CB3717	1467973301		C11737	CHEMBL265510,CHEMBL389051,CHEMBL422395	Folate	1468387639	C00504,D00070	1.5.1.3	1.5.1B2	1	Folate	1468387639	C00504,D00070	1.5.1.3	1.5.1B1,	1	1	0	1	0	0	0
Estradiol benzoate	1467983506	DB13953,DBSALT000066	C13444,D01953	ChEMBLE_NTD,CHEMBL282575	Androsterone	1467871919	C00523,C04373,C07635	1.1.1.51	1.1.1A1	1	Estradiol-17beta	1467876271	C00951,C02537,D00105	1.1.1.62	1.1.1A2,,1.2.1B2	1	1	0	1	0	0	0
2-Hydroxyestradiol	1467908402		C05301	CHEMBL467987	Androsterone	1467871919	C00523,C04373,C07635	1.1.1.51	1.1.1A1	0.993289	Estradiol-17beta	1467876271	C00951,C02537,D00105	1.1.1.62	1.1.1A2,,1.2.1B2	0.993289	1	0	1	0	0	0
2-Methoxy-17beta-estradiol	1467908416		C05302	ChEMBLE_NTD,CHEMBL1512582,CHEMBL2005217,CHEMBL23576,CHEMBL299613	Androsterone	1467871919	C00523,C04373,C07635	1.1.1.51	1.1.1A1	0.993289	Estradiol-17beta	1467876271	C00951,C02537,D00105	1.1.1.62	1.1.1A2,,1.2.1B2	0.993289	1	0	1	0	0	0
Boldenone	1467991830	DB01541	C14502,D07536	CHEMBL209073	Androsterone	1467871919	C00523,C04373,C07635	1.1.1.51	1.1.1A1	0.932308	Testosterone	1467872060	C00535,D00075	1.1.1.62	1.1.1A2,,1.2.1B2	0.932308	1	0	1	0	0	0
4-amino-1-[(2R)-2-(hydroxymethyl)-1,3-dioxolan-4-yl]pyrimidin-2-one	2389466	DB04961	D06255	CHEMBL300589,CHEMBL300623,CHEMBL300793,CHEMBL345967,CHEMBL359164	CMP	1467866276	C00055	2.7.4.14,2.7.4.25	2.7.4A1	0.923077	CTP,CDP-choline	1467866360,1467869473	C00063,C00307,D00057	2.7.1.40,1.3.1.M12,2.7.8.3,2.7.8.2,2.7.8.22	2.7.8A1,,1.1.1A3,	0.923077,0.66092	1	0	1	0	0	0
N-Nitrosofolic acid	1468037784		C19480		Folate	1468387639	C00504,D00070	1.5.1.3	1.5.1B2	0.864662	Folate	1468387639	C00504,D00070	1.5.1.3	1.5.1B1,	0.864662	1	0	1	0	0	0
Cholesterol-5beta,6beta-epoxide	1467909276		C05418,C15992	CHEMBL497438,CHEMBL497439	Androsterone	1467871919	C00523,C04373,C07635	1.1.1.51	1.1.1A1	0.779592	Androsterone	1467871919	C00523,C04373,C07635	1.1.1.50,1.1.1.209,1.1.1.213,1.1.1.105,3.6.1.10,1.1.1.184	1.1.1A2,	0.779592	1	0	1	0	0	0
4-Hydroxyphenylacetylglutamic acid	1467910702		C05595		Folate	1468387639	C00504,D00070	1.5.1.3	1.5.1B2	0.768	Folate	1468387639	C00504,D00070	1.5.1.3	1.5.1B1,	0.768	1	0	1	0	0	0
3,9-dimethylpurin-3-ium-6-amine	5479347	DB03730,EXPT00159			CMP	1467866276	C00055	2.7.4.14,2.7.4.25	2.7.4A1	0.764706	dADP	1467868301	C00206	2.7.4.6	2.7.1B1,	0.764706	1	0	1	0	0	0
9-butyl-8-[(3,4,5-trimethoxyphenyl)methyl]purin-6-amine	5487593	DB02754,EXPT02694		CHEMBL113690	CMP	1467866276	C00055	2.7.4.14,2.7.4.25	2.7.4A1	0.763158	dADP	1467868301	C00206	2.7.4.6	2.7.1B1,	0.763158	1	0	1	0	0	0
9-butyl-8-[(2,5-dimethoxyphenyl)methyl]purin-6-amine	5487615	DB02359,EXPT02697		CHEMBL113194	CMP	1467866276	C00055	2.7.4.14,2.7.4.25	2.7.4A1	0.763158	dADP	1467868301	C00206	2.7.4.6	2.7.1B1,	0.763158	1	0	1	0	0	0
8-[(2-chloro-3,4,5-trimethoxyphenyl)methyl]-9-pent-4-ynyl-6-purinamine	5487637	DB04505,EXPT02699		CHEMBL326523	CMP	1467866276	C00055	2.7.4.14,2.7.4.25	2.7.4A1	0.763158	dADP	1467868301	C00206	2.7.4.6	2.7.1B1,	0.763158	1	0	1	0	0	0
5-[[ethyl(methyl)amino]methyl]-2-methyl-4-pyrimidinamine	5485156	DB03653,EXPT03273			CMP	1467866276	C00055	2.7.4.14,2.7.4.25	2.7.4A1	0.730769	Thiamin monophosphate	1467877492	C01081	2.7.4.16,2.7.4.9	2.7.4A1,	0.730769	1	0	1	0	0	0
9-butyl-8-[(2,5-dimethoxyphenyl)methyl]-2-fluoro-6-purinamine	5487670	DB04054,EXPT02691		CHEMBL326651	CMP	1467866276	C00055	2.7.4.14,2.7.4.25	2.7.4A1	0.725	dADP	1467868301	C00206	2.7.4.6	2.7.1B1,	0.725	1	0	1	0	0	0
L-Alanyl-D-glutamate	1468049150		C20957,C20958	CHEMBL2074938	Folate	1468387639	C00504,D00070	1.5.1.3	1.5.1B2	0.704918	Folate	1468387639	C00504,D00070	1.5.1.3	1.5.1B1,	0.704918	1	0	1	0	0	0
4-[3-[6-amino-9-[(2R,5S)-5-(ethylcarbamoyl)-3,4-dihydroxy-2-oxolanyl]-2-purinyl]prop-2-ynyl]-1-cyclohexanecarboxylic acid methyl ester	60897787		D03212	CHEMBL1950649	5'-Methylthioadenosine	1467867842	C00170	2.5.1.16,2.5.1.16,2.5.1.22	2.5.1A1	0.7	5'-Methylthioadenosine	1467867842	C00170	2.5.1.16,2.5.1.22	2.5.1A1,	0.7	1	0	1	0	0	0
ICI D1694	1467969729		C11372,D01064	ChEMBLE_NTD,CHEMBL140144,CHEMBL225071,CHEMBL290718	Folate	1468387639	C00504,D00070	1.5.1.3	1.5.1B2	0.695652	Folate	1468387639	C00504,D00070	1.5.1.3	1.5.1B1,	0.695652	1	0	1	0	0	0
D-Ribose 5-phosphate	1467867103		C00117,C03736	CHEMBL1230787,CHEMBL1235722,CHEMBL605020,CHEMBL608476	GMP	1467867475	C00144	2.4.2.7,2.4.2.8,2.4.2.22	2.4.2B1	0.677165	GMP	1467867475	C00144	2.4.2.7,2.4.2.8,2.4.2.22,3.6.1.10	2.4.2B1,	0.677165	1	0	1	0	0	0
4-amino-1-[(2R,4R)-2-(hydroxymethyl)-1,3-oxathiolan-4-yl]pyrimidin-2-one	5544631	DB12855		CHEMBL210651,CHEMBL47444,CHEMBL50229	CMP	1467866276	C00055	2.7.4.14,2.7.4.25	2.7.4A1	0.666667	CTP,CDP-choline	1467866360,1467869473	C00063,C00307,D00057	2.7.1.40,1.3.1.M12,2.7.8.3,2.7.8.2,2.7.8.22	2.7.8A1,,1.1.1A3,	0.666667,0.430693	1	0	1	0	0	0
2,5-dimethylpyrimidin-4-amine	5461637	DB02372,EXPT03272		CHEMBL1235533	CMP	1467866276	C00055	2.7.4.14,2.7.4.25	2.7.4A1	0.64	Thiamin monophosphate	1467877492	C01081	2.7.4.16,2.7.4.9	2.7.4A1,	0.64	1	0	1	0	0	0
His-Glu	1468286049			CHEMBL1222392	Folate	1468387639	C00504,D00070	1.5.1.3	1.5.1B2	0.632353	Folate	1468387639	C00504,D00070	1.5.1.3	1.5.1B1,	0.632353	1	0	1	0	0	0
Tyr-Glu	1468292737			CHEMBL1221519	Folate	1468387639	C00504,D00070	1.5.1.3	1.5.1B2	0.632353	Folate	1468387639	C00504,D00070	1.5.1.3	1.5.1B1,	0.632353	1	0	1	0	0	0
Delta7,24-Cholestadien-3beta-ol	1467907003		C05104,C05439		Androsterone	1467871919	C00523,C04373,C07635	1.1.1.51	1.1.1A1	0.618644	Androsterone	1467871919	C00523,C04373,C07635	1.1.1.50,1.1.1.209,1.1.1.213,1.1.1.105,3.6.1.10,1.1.1.184	1.1.1A2,	0.618644	1	0	1	0	0	0
GW1843	1467969754		C11374	ChEMBLE_NTD,CHEMBL169896,CHEMBL589025	Folate	1468387639	C00504,D00070	1.5.1.3	1.5.1B2	0.61828	Folate	1468387639	C00504,D00070	1.5.1.3	1.5.1B1,	0.61828	1	0	1	0	0	0
2-[(2-aminoethylthio)methyl]-5-(7-amino-3-triazolo[4,5-d]pyrimidinyl)oxolane-3,4-diol	4088311			ChEMBLE_NTD	5'-Methylthioadenosine	1467867842	C00170	2.5.1.16,2.5.1.16,2.5.1.22	2.5.1A1	0.618026	5'-Methylthioadenosine	1467867842	C00170	2.5.1.16,2.5.1.22	2.5.1A1,	0.618026	1	0	1	0	0	0
Difluprednate	1467981764	DB06781	C12695,D01266	CHEMBL1201749,CHEMBL1881053	Androsterone	1467871919	C00523,C04373,C07635	1.1.1.51	1.1.1A1	0.611198	11beta-Hydroxyandrost-4-ene-3,17-dione	1467908256	C05284	1.1.1.62	1.1.1A2,	0.611198	1	0	1	0	0	0
N-Formyl-L-glutamate	1467877174		C01045		Folate	1468387639	C00504,D00070	1.5.1.3	1.5.1B2	0.608696	Folate	1468387639	C00504,D00070	1.5.1.3	1.5.1B1,	0.608696	1	0	1	0	0	0
Methostenol	1467907066		C05111,C08825		Androsterone	1467871919	C00523,C04373,C07635	1.1.1.51	1.1.1A1	0.587902	Androsterone	1467871919	C00523,C04373,C07635	1.1.1.50,1.1.1.209,1.1.1.213,1.1.1.105,3.6.1.10,1.1.1.184	1.1.1A2,	0.587902	1	0	1	0	0	0
N-Carbamyl-L-glutamate	1467912636		C05829,D07130	CHEMBL1201780,CHEMBL1891960	Folate	1468387639	C00504,D00070	1.5.1.3	1.5.1B2	0.564516	Folate	1468387639	C00504,D00070	1.5.1.3	1.5.1B1,	0.564516	1	0	1	0	0	0
Stigmasterol	1467909501		C05442,C08836	CHEMBL1568947,CHEMBL186373,CHEMBL3348954,CHEMBL400247,CHEMBL66943	Androsterone	1467871919	C00523,C04373,C07635	1.1.1.51	1.1.1A1	0.552846	Androsterone	1467871919	C00523,C04373,C07635	1.1.1.50,1.1.1.209,1.1.1.213,1.1.1.105,3.6.1.10,1.1.1.184	1.1.1A2,	0.552846	1	0	1	0	0	0
17alpha,20alpha-Dihydroxycholesterol	1467910071		C05499		Androsterone	1467871919	C00523,C04373,C07635	1.1.1.51	1.1.1A1	0.552846	Androsterone	1467871919	C00523,C04373,C07635	1.1.1.50,1.1.1.209,1.1.1.213,1.1.1.105,3.6.1.10,1.1.1.184	1.1.1A2,	0.552846	1	0	1	0	0	0
N-Methyl-L-glutamate	1467877184		C01046	CHEMBL1160512	Folate	1468387639	C00504,D00070	1.5.1.3	1.5.1B2	0.530435	Folate	1468387639	C00504,D00070	1.5.1.3	1.5.1B1,	0.530435	1	0	1	0	0	0
Zymosterol	1467909444		C05437		Androsterone	1467871919	C00523,C04373,C07635	1.1.1.51	1.1.1A1	0.528	Androsterone	1467871919	C00523,C04373,C07635	1.1.1.50,1.1.1.209,1.1.1.213,1.1.1.105,3.6.1.10,1.1.1.184	1.1.1A2,	0.528	1	0	1	0	0	0
11beta-Hydroxyandrost-4-ene-3,17-dione	1467908256		C05284	ChEMBLE_NTD,CHEMBL1715003,CHEMBL1734279,CHEMBL2311170	Androsterone	1467871919	C00523,C04373,C07635	1.1.1.51	1.1.1A1	0.510881	Estradiol-17beta	1467876271	C00951,C02537,D00105	1.1.1.62	1.1.1A2,,1.2.1B2	0.510881	1	0	1	0	0	0
4alpha-Methylzymosterol	1467906991		C05103	ChEMBLE_NTD	Androsterone	1467871919	C00523,C04373,C07635	1.1.1.51	1.1.1A1	0.510791	Androsterone	1467871919	C00523,C04373,C07635	1.1.1.50,1.1.1.209,1.1.1.213,1.1.1.105,3.6.1.10,1.1.1.184	1.1.1A2,	0.510791	1	0	1	0	0	0
4alpha-Methylcholesta-8-en-3beta-ol	1467907055		C05110	CHEMBL489539	Androsterone	1467871919	C00523,C04373,C07635	1.1.1.51	1.1.1A1	0.510791	Androsterone	1467871919	C00523,C04373,C07635	1.1.1.50,1.1.1.209,1.1.1.213,1.1.1.105,3.6.1.10,1.1.1.184	1.1.1A2,	0.510791	1	0	1	0	0	0
24,25-Dihydrolanosterol	1467907042		C05109	ChEMBLE_NTD,CHEMBL132906	Androsterone	1467871919	C00523,C04373,C07635	1.1.1.51	1.1.1A1	0.510526	Estradiol-17beta	1467876271	C00951,C02537,D00105	1.1.1.62	1.1.1A2,,1.2.1B2	0.510526	1	0	1	0	0	0
14-Demethyllanosterol	1467907027		C05108		Androsterone	1467871919	C00523,C04373,C07635	1.1.1.51	1.1.1A1	0.51004	Estradiol-17beta	1467876271	C00951,C02537,D00105	1.1.1.62	1.1.1A2,,1.2.1B2	0.51004	1	0	1	0	0	0
3beta-Hydroxy-4beta-methyl-5alpha-cholest-7-ene-4alpha-carboxylate	1467905975		C04840		Androsterone	1467871919	C00523,C04373,C07635	1.1.1.51	1.1.1A1	0.509158	Estradiol-17beta	1467876271	C00951,C02537,D00105	1.1.1.62	1.1.1A2,,1.2.1B2	0.509158	1	0	1	1	0	0
3beta-Hydroxy-5alpha-cholest-7-ene-4alpha-carboxylate	1467905343		C04746		Androsterone	1467871919	C00523,C04373,C07635	1.1.1.51	1.1.1A1	0.500795	Androsterone	1467871919	C00523,C04373,C07635	1.1.1.50,1.1.1.209,1.1.1.213,1.1.1.105,3.6.1.10,1.1.1.184	1.1.1A2,	0.500795	1	0	1	1	0	0
pemetrexed	1468229855	APRD00573,DB00642,EXPT02075	D07472	CHEMBL1201258,CHEMBL225072,CHEMBL59843	Folate,Dihydrofolate	1468387639,1467870719	C00504,D00070,C00415	1.5.1.3,1.5.1.3	1.5.1B2,1.5.1B2	0.965812,0.965812	Tetrahydrofolate,Folate	1467866885,1468387639	C00101,C00504,D00070	6.3.2.17,1.5.1.3	6.3.2B2,,1.5.1B1,	0.966102,0.965812	0.9997	-0.00029	1	0	0	0
pralatrexate	1468269335	DB05527,DB06813	D05589	ChEMBLE_NTD,CHEMBL1201746,CHEMBL306438	Folate,Dihydrofolate	1468387639,1467870719	C00504,D00070,C00415	1.5.1.3,1.5.1.3	1.5.1B2,1.5.1B2	0.965812,0.965812	Tetrahydrofolate,Folate	1467866885,1468387639	C00101,C00504,D00070	6.3.2.17,1.5.1.3	6.3.2B2,,1.5.1B1,	0.966102,0.965812	0.9997	-0.00029	1	0	0	0
17-(1-hydroxyethyl)-10,13-dimethyl-1,2,3,4,5,6,7,8,9,11,12,14,15,16-tetradecahydrocyclopenta[a]phenanthren-17-ol	6173084			ChEMBLE_NTD	Androsterone,Estradiol-17beta,Deoxyinosine,5'-Methylthioadenosine	1467871919,1467876271,1467910150,1467867842	C00523,C04373,C07635,C00951,C02537,D00105,C05512,C00170	1.1.1.51,1.1.1.51,1.1.1.62,2.4.2.1,2.4.2.4,2.5.1.16,2.5.1.16,2.5.1.22	1.1.1A1,1.1.1A2,2.4.2A1,2.5.1A1	0.615245,0.549296,0.072193,0.065693	Dihydrotestosterone	1467899341	C03917,C05293,D07456	1.1.1.53,1.1.1.105	1.1.1A1,	0.615932	0.998885	-0.000687	1	0	0	0
formestane	1468294482	DB08905	D07260	ChEMBLE_NTD,CHEMBL132530,CHEMBL1396661,CHEMBL314699	Androstenedione	1467869193	C00280,D00051	1.1.1.51	1.2.1B1	0.958637	Androstenedione	1467869193	C00280,D00051	1.1.1.51,1.1.1.64,1.1.1.184,1.1.1.62,1.1.1.239,3.6.1.10	1.1.1A2,,1.2.1B2	0.95942	0.999184	-0.000783	1	0	0	0
[3,4-dihydroxy-5-(phosphonooxymethyl)-2-oxolanyl]methyl dihydrogen phosphate	15903	DB02778,EXPT00466			sn-Glycerol 3-phosphate,5-Phospho-alpha-D-ribose 1-diphosphate,Thymidine,sn-Glycerol 3-phosphate,Acetoacetyl-CoA,Deoxyinosine,5'-Methylthioadenosine,5'-Methylthioadenosine,(1S,3R,4S)-3,4-Dihydroxycyclohexane-1-carboxylate,Estriol	1467866778,1467867132,1467868402,1467866778,1467869780,1467910150,1467867842,1467867842,1467904867,1467907298	C00093,C00623,C03189,C00119,C00214,D06675,C00093,C00623,C03189,C00332,C05512,C00170,C00170,C04687,C05141,D00185	2.7.1.30,2.4.2.7,2.4.2.8,2.4.2.8,2.4.2.7,2.4.2.8,2.4.2.22,2.4.2.10,2.4.2.7,2.4.2.2,2.4.2.4,2.4.2.3,2.4.2.1,2.3.1.15,1.1.1.36,1.1.1.100,2.4.2.1,2.4.2.4,2.5.1.16,2.5.1.16,2.5.1.22,2.5.1.16,2.5.1.16,2.5.1.22,1.1.1.282,1.1.1.62	2.7.1A1,2.4.2B1,2.4.2A1,2.3.1F1,1.2.1B2,2.4.2A1,2.5.1A1,2.5.1A1,1.1.1A1,1.1.1A2	0.569061,0.425867,0.355556,0.21958,0.21958,0.21519,0.186131,0.186131,0.164356,0.0790244	5-Phosphoribosylamine,5-Phospho-alpha-D-ribose 1-diphosphate	1467893667,1467867132	C03090,C00119	2.4.2.14,2.4.2.8	,2.4.2B2,,2.4.2B2	0.571429,0.52551	0.995856	-0.002368	1	0	0	0
N-Formimino-L-glutamate	1467870966		C00439		Folate	1468387639	C00504,D00070	1.5.1.3	1.5.1B2	0.491935	5-Methyltetrahydrofolate	1467870978	C00440,D09353	6.3.2.17	1.5.1B1,	0.496	0.991804	-0.004065	1	1	0	0
4-amino-1-[(2R,3R,4R,5R)-3,4-dihydroxy-5-(hydroxymethyl)-3-methyl-2-oxolanyl]-2-pyrimidinone	5946430	DB13921		CHEMBL2311204,CHEMBL438605	CMP,S-Adenosyl-L-methionine,Adenosine	1467866276,382536806,1467868376	C00055,C00019,C00212,D00045	2.7.4.14,2.7.4.25,2.1.1.53,2.1.1.163,2.4.2.1	2.7.4A1,2.1.1A5,2.4.2A1	0.928571,0.495575,0.48329	CDP-choline,CTP	1467869473,1467866360	C00307,D00057,C00063	1.3.1.M12,2.7.8.3,2.7.8.2,2.7.8.22,2.7.1.40	2.7.8A1,,2.7.8A1,	0.932927,0.928571	0.995331	-0.004356	1	0	0	0
(2S,3S)-3-Hydroxyasparagine	1468046760	DB04527,EXPT00462	C20631		(S)-Malate	1467867543	C00149,C00497,C00711,C03668,D04843	1.1.1.37,1.1.1.299,1.1.1.27	1.1.1A1	0.537037	D-2-Aminobutyrate,1-Phenylethanol	1467887498,1467923876	C02261,C02356,C07112,C11348	6.3.2.2,1.1.1.311,1.1.1.1	6.3.2B2,,1.1.1A1,	0.543478,0.152174	0.988149	-0.006441	1	0	0	0
[(2R,3S,4R,5R)-5-[6-(cyclopentylamino)purin-9-yl]-3,4-dihydroxy-tetrahydrofuran-2-yl]methyl nitrate	114092559		D10493	CHEMBL3545407	5'-Methylthioadenosine,Deoxyinosine,Estriol,Estriol	1467867842,1467910150,1467907298,1467907298	C00170,C05512,C05141,D00185,C05141,D00185	2.5.1.16,2.5.1.16,2.5.1.22,2.4.2.1,2.4.2.4,1.1.1.62,1.1.1.62	2.5.1A1,2.4.2A1,1.1.1A2,1.1.1A1	0.731818,0.495652,0.0498812,0.0498812	5'-Methylthioadenosine	1467867842	C00170	2.5.1.16,2.5.1.22	2.5.1A1,	0.741228	0.987305	-0.00941	1	0	0	0
D-Glucuronate	1467868103		C00191,C00333,C02024,C06472,C06477,C08348,C08350,C21034,C21037,C21047,C21059	ChEMBLE MALARIA,CHEMBL1159524,CHEMBL2068684,CHEMBL496672	D-Glucosamine 6-phosphate	1467869989	C00352,C06377	2.3.1.4	2.3.1D3	0.511737	D-Glucosamine 6-phosphate	1467869989	C00352,C06377	2.6.1.16	2.7.1A1,	0.521212	0.981821	-0.009475	1	0	0	0
17-(4-ethyl-1,5-dimethyl-hexyl)-10,13-dimethyl-2,5,6,7,8,9,11,12,14,15,16,17-dodecahydro-1H-cyclopenta[a]phenanthren-6-ol	6285747			ChEMBLE_NTD	Estradiol-17beta,Androsterone	1467876271,1467871919	C00951,C02537,D00105,C00523,C04373,C07635	1.1.1.51,1.1.1.62,1.1.1.51	1.1.1A2,1.1.1A1	0.562116,0.562116	Dihydrotestosterone	1467899341	C03917,C05293,D07456	1.1.1.53,1.1.1.105	1.1.1A1,	0.5716	0.983408	-0.009484	1	0	0	0
UDP-glucosamine	1467886993		C02200,C02467	CHEMBL2092782,CHEMBL2092918	4-(Cytidine 5'-diphospho)-2-C-methyl-D-erythritol	1467970431	C11435	2.7.1.148	2.7.1A1	0.523114	D-Glucose	1467865936	C00031,C00124,C00159,C00221,C00267,C00737,C00738,C00936,C00962,C00984,C01487,C01825,C02209,C06464,C06465,C06466,C06467,C15923,C21032,C21050,D00009	1.1.1.330,1.1.1.120	1.1.1A3,	0.534162	0.979317	-0.011048	1	0	0	0
7alpha-Hydroxyandrost-4-ene-3,17-dione	1467908341		C05296	CHEMBL142256	Androsterone	1467871919	C00523,C04373,C07635	1.1.1.51	1.1.1A1	0.502591	Dihydrotestosterone	1467899341	C03917,C05293,D07456	1.1.1.53,1.1.1.105	1.1.1A1,	0.519427	0.967587	-0.016836	1	0	0	0
(DRUGBANK "DB02890" NIL |caspi| 3668530953 NIL NIL)	1469300992	DB02890,EXPT00724		CHEMBL383923	UTP,Shikimate 3-phosphate,(1S,3R,4S)-3,4-Dihydroxycyclohexane-1-carboxylate,Estriol	1467866522,1467894258,1467904867,1467907298	C00075,C03175,C04687,C05141,D00185	2.7.4.14,2.7.1.71,1.1.1.282,1.1.1.62	2.7.4B1,2.7.1A1,1.1.1A1,1.1.1A2	0.922619,0.117949,0.0906475,0.0519373	UMP,UTP	1467866945,1467866522	C00105,C00075	2.7.8.17,2.7.8.15,2.7.1.36,2.7.1.40	2.7.4A1,,	0.940075,0.918782	0.981431	-0.017456	1	0	0	0
4-[3-[6-amino-9-[(2R,3R,4S,5S)-5-[(cyclopropylamino)-oxomethyl]-3,4-dihydroxy-2-oxolanyl]-2-purinyl]prop-2-ynyl]-1-piperidinecarboxylic acid methyl ester	114273343	DB12295	D10362	CHEMBL1950651	5'-Methylthioadenosine,5'-Methylthioadenosine,sn-Glycerol 3-phosphate,Acetoacetyl-CoA,Estriol,Estriol	1467867842,1467867842,1467866778,1467869780,1467907298,1467907298	C00170,C00170,C00093,C00623,C03189,C00332,C05141,D00185,C05141,D00185	2.5.1.16,2.5.1.16,2.5.1.22,2.5.1.16,2.5.1.16,2.5.1.22,2.3.1.15,1.1.1.36,1.1.1.100,1.1.1.62,1.1.1.62	2.5.1A1,2.5.1A1,2.3.1F1,1.2.1B2,1.1.1A2,1.1.1A1	0.665289,0.665289,0.269136,0.269136,0.0438662,0.0438662	5'-Methylthioadenosine,5'-Methylthioadenosine	1467867842,1467867842	C00170,C00170	2.5.1.16,2.5.1.22,2.5.1.16,2.5.1.22	2.5.1A1,,2.5.1A1,	0.684211,0.665289	0.972345	-0.018922	1	0	0	0
11alpha-Hydroxyprogesterone	1467898206		C03747,C05498	CHEMBL1563246,CHEMBL1908051,CHEMBL2440888,CHEMBL345682	Estradiol-17beta,Androsterone	1467876271,1467871919	C00951,C02537,D00105,C00523,C04373,C07635	1.1.1.51,1.1.1.62,1.1.1.51	1.1.1A2,1.1.1A1	0.503504,0.503504	Dihydrotestosterone	1467899341	C03917,C05293,D07456	1.1.1.53,1.1.1.105	1.1.1A1,	0.522772	0.963143	-0.019268	1	0	0	0
4,4,10,13-tetramethyl-1,2,3,5,6,7,8,9,11,12,14,15,16,17-tetradecahydrocyclopenta[a]phenanthren-3-ol	6262139			ChEMBLE_NTD	Androsterone,Estradiol-17beta	1467871919,1467876271	C00523,C04373,C07635,C00951,C02537,D00105	1.1.1.51,1.1.1.51,1.1.1.62	1.1.1A1,1.1.1A2	0.712687,0.634783	Dihydrotestosterone	1467899341	C03917,C05293,D07456	1.1.1.53,1.1.1.105	1.1.1A1,	0.732143	0.973426	-0.019456	1	0	0	0
17-(1,5-dimethylhexyl)-4,4,10,13-tetramethyl-1,2,3,5,6,7,8,9,11,12,14,15,16,17-tetradecahydrocyclopenta[a]phenanthren-3-ol	6310619			ChEMBLE_NTD	Androsterone,Estradiol-17beta	1467871919,1467876271	C00523,C04373,C07635,C00951,C02537,D00105	1.1.1.51,1.1.1.51,1.1.1.62	1.1.1A1,1.1.1A2	0.712687,0.634783	Dihydrotestosterone	1467899341	C03917,C05293,D07456	1.1.1.53,1.1.1.105	1.1.1A1,	0.732143	0.973426	-0.019456	1	0	0	0
(8R,9S,13S,14S,17S)-4,17-dihydroxy-13-methyl-2,6,7,8,9,10,11,12,14,15,16,17-dodecahydro-1H-cyclopenta[a]phenanthren-3-one	2210599			ChEMBLE_NTD	Estradiol-17beta,Androsterone	1467876271,1467871919	C00951,C02537,D00105,C00523,C04373,C07635	1.1.1.51,1.1.1.62,1.1.1.51	1.1.1A2,1.1.1A1	0.814024,0.814024	Dihydrotestosterone	1467899341	C03917,C05293,D07456	1.1.1.53,1.1.1.105	1.1.1A1,	0.835329	0.974495	-0.021305	1	0	0	0
[3-hydroxy-10,13-dimethyl-4-(3-thioxopropyl)-2,3,4,5,6,7,8,9,11,12,14,15,16,17-tetradecahydro-1H-cyclopenta[a]phenanthren-17-yl] acetate	6303983			ChEMBLE_NTD	Androsterone,Estradiol-17beta	1467871919,1467876271	C00523,C04373,C07635,C00951,C02537,D00105	1.1.1.51,1.1.1.51,1.1.1.62	1.1.1A1,1.1.1A2	0.672535,0.611111	Dihydrotestosterone	1467899341	C03917,C05293,D07456	1.1.1.53,1.1.1.105	1.1.1A1,	0.694051	0.968999	-0.021516	1	0	0	0
[(2R,3S,5R)-3-hydroxy-5-(4-methyl-1-indolyl)-2-oxolanyl]methyl dihydrogen phosphate	299887999	DB07116			IMP,S-Adenosyl-L-methionine,Androsterone,Androsterone,Testosterone,Estradiol-17beta	1467867285,382536806,1467871919,1467871919,1467872060,1467876271	C00130,C00019,C00523,C04373,C07635,C00523,C04373,C07635,C00535,D00075,C00951,C02537,D00105	2.4.2.8,2.1.1.53,2.1.1.163,1.1.1.51,1.1.1.51,1.1.1.51,1.1.1.62,1.1.1.51,1.1.1.62	2.4.2B1,2.1.1A5,1.1.1A1,1.1.1A1,1.1.1A2,1.1.1A2	0.811024,0.196721,0.061453,0.055058,0.053708,0.045501	dTMP,Inosine	1467870132,1467869312	C00364,C00294,D00054	2.1.1.45,2.3.1.85	2.4.2B1,,,2.3.1F1	0.833333,0.211618	0.973229	-0.022309	1	0	0	0
sn-Glycero-3-phosphocholine	1467873383	DB04660	C00670,D07349	CHEMBL1567463	sn-Glycerol 3-phosphate,Thymidine,S-Adenosyl-L-methionine,Deoxyinosine,7,8-Dihydrobiopterin,5'-Methylthioadenosine,5'-Methylthioadenosine	1467866778,1467868402,382536806,1467910150,1467892581,1467867842,1467867842	C00093,C00623,C03189,C00214,D06675,C00019,C05512,C02953,C20263,C00170,C00170	2.3.1.15,2.4.2.2,2.4.2.4,2.4.2.3,2.4.2.1,2.1.1.53,2.1.1.163,2.4.2.1,2.4.2.4,1.5.1.3,2.5.1.16,2.5.1.16,2.5.1.22,2.5.1.16,2.5.1.16,2.5.1.22	2.3.1F1,2.4.2A1,2.1.1A5,2.4.2A1,1.5.1B2,2.5.1A1,2.5.1A1	0.809524,0.306306,0.110092,0.105263,0.101351,0.086538,0.086538	Choline phosphate,Glycerol	1467872625,1467867087	C00588,C00116,D00028	2.7.1.32,2.3.1.21	2.7.1A1,,,2.3.1F1	0.833333,0.358491	0.971429	-0.023809	1	0	0	0
UID:6192874	6192874			ChEMBLE_NTD	Estradiol-17beta,Androsterone	1467876271,1467871919	C00951,C02537,D00105,C00523,C04373,C07635	1.1.1.51,1.1.1.62,1.1.1.51	1.1.1A2,1.1.1A1	0.662791,0.662791	Dihydrotestosterone	1467899341	C03917,C05293,D07456	1.1.1.53,1.1.1.105	1.1.1A1,	0.688126	0.963183	-0.025335	1	0	0	0
1-[(2R,3S,4S,5R)-3,4-dihydroxy-5-(hydroxymethyl)-2-oxolanyl]-5-prop-1-ynylpyrimidine-2,4-dione	547440	DB12606		CHEMBL1097615,CHEMBL609644	UTP,S-Adenosyl-L-methionine	1467866522,382536806	C00075,C00019	2.7.4.14,2.1.1.53,2.1.1.163	2.7.4B1,2.1.1A5	0.806283,0.452174	dTTP,Inosine	1467871146,1467869312	C00459,C00294,D00054	2.7.4.6,2.3.1.85	2.7.4A1,,	0.832461,0.776596	0.968553	-0.026178	1	0	0	0
5-(6-aminopurin-9-yl)cyclopent-3-ene-1,2-diol	15621	DB03216,EXPT00427		CHEMBL2311158,CHEMBL299961	CMP,5'-Methylthioadenosine,5'-Methylthioadenosine,Deoxyguanosine,sn-Glycerol 3-phosphate,Acetoacetyl-CoA,3-Dehydroquinate,3-Dehydroquinate,sn-Glycerol 3-phosphate	1467866276,1467867842,1467867842,1467869751,1467866778,1467869780,1467876226,1467876226,1467866778	C00055,C00170,C00170,C00330,C00093,C00623,C03189,C00332,C00944,C00944,C00093,C00623,C03189	2.7.4.14,2.7.4.25,2.5.1.16,2.5.1.16,2.5.1.22,2.5.1.16,2.5.1.16,2.5.1.22,2.4.2.1,2.4.2.4,2.3.1.15,1.1.1.36,1.1.1.100,1.1.1.282,1.1.1.282,2.7.1.30	2.7.4A1,2.5.1A1,2.5.1A1,2.4.2A1,2.3.1F1,1.2.1B2,1.1.1A2,1.1.1A1,2.7.1A1	0.805556,0.418103,0.418103,0.378747,0.19891,0.19891,0.11973,0.11973,0.091463	Palmitoyl-CoA,5'-Methylthioadenosine	1467867611,1467867842	C00154,C00170	1.3.1.38,1.3.1.8,2.5.1.16,2.5.1.22	,2.7.4A1,2.7.4B1,2.7.7A1,2.7.8B1,3.6.1A1,2.5.1A1,	0.833333,0.418103	0.966668	-0.027777	1	0	0	0
[5-(6-aminopurin-9-yl)-3,4-dihydroxy-2-oxolanyl]methoxy-methylphosphinic acid	43240	DB02798,EXPT00399			CMP,5'-Methylthioadenosine,5'-Methylthioadenosine,S-Adenosyl-L-methionine,Deoxyguanosine,sn-Glycerol 3-phosphate,Acetoacetyl-CoA,(1S,3R,4S)-3,4-Dihydroxycyclohexane-1-carboxylate,Estriol	1467866276,1467867842,1467867842,382536806,1467869751,1467866778,1467869780,1467904867,1467907298	C00055,C00170,C00170,C00019,C00330,C00093,C00623,C03189,C00332,C04687,C05141,D00185	2.7.4.14,2.7.4.25,2.5.1.16,2.5.1.16,2.5.1.22,2.5.1.16,2.5.1.16,2.5.1.22,2.1.1.53,2.1.1.163,2.4.2.1,2.4.2.4,2.3.1.15,1.1.1.36,1.1.1.100,1.1.1.282,1.1.1.62	2.7.4A1,2.5.1A1,2.5.1A1,2.1.1A5,2.4.2A1,2.3.1F1,1.2.1B2,1.1.1A1,1.1.1A2	0.969697,0.715556,0.715556,0.558559,0.520216,0.33244,0.33244,0.0836653,0.0495673	Palmitoyl-CoA,GMP	1467867611,1467867475	C00154,C00144	2.3.1.86,2.4.2.7,2.4.2.8,2.4.2.22,3.6.1.10	,2.7.4A1,2.7.4B1,2.7.7A1,2.7.8B1,3.6.1A1,2.4.2B1,	1,0.875576	0.969697	-0.030303	1	0	0	0
Deoxyuridine	1467871955		C00526	CHEMBL1256281,CHEMBL353955	Deoxyinosine,5'-Methylthioadenosine	1467910150,1467867842	C05512,C00170	2.4.2.1,2.4.2.4,2.5.1.16,2.5.1.16,2.5.1.22	2.4.2A1,2.5.1A1	0.962121,0.248996	dUDP	1467879916	C01346	2.7.4.9		0.993103	0.968803	-0.030982	1	0	0	0
[3,4-dihydroxy-5-(6-thioxo-3H-purin-9-yl)tetrahydrofuran-2-yl]methyl adamantane-1-carboxylate	45534696			ChEMBLE_NTD	5'-Methylthioadenosine,Deoxyinosine	1467867842,1467910150	C00170,C05512	2.5.1.16,2.5.1.16,2.5.1.22,2.4.2.1,2.4.2.4	2.5.1A1,2.4.2A1	0.593496,0.504237	GMP	1467867475	C00144	2.4.2.7,2.4.2.8,2.4.2.22,3.6.1.10	2.4.2B1,	0.625984	0.948101	-0.032488	1	0	0	0
5-fluoro-2-methyl-1,3-dioxane	6303723			ChEMBLE_NTD	Estradiol-17beta,Androsterone	1467876271,1467871919	C00951,C02537,D00105,C00523,C04373,C07635	1.1.1.51,1.1.1.62,1.1.1.51	1.1.1A2,1.1.1A1	0.532595,0.532595	Dihydrotestosterone	1467899341	C03917,C05293,D07456	1.1.1.53,1.1.1.105	1.1.1A1,	0.565324	0.942106	-0.032729	1	0	0	0
17alpha-Hydroxypregnenolone	1467907259		C05138	CHEMBL408706,CHEMBL420753	Androsterone,Deoxyinosine,5'-Methylthioadenosine	1467871919,1467910150,1467867842	C00523,C04373,C07635,C05512,C00170	1.1.1.51,2.4.2.1,2.4.2.4,2.5.1.16,2.5.1.16,2.5.1.22	1.1.1A1,2.4.2A1,2.5.1A1	0.552846,0.047718,0.038211	Dihydrotestosterone	1467899341	C03917,C05293,D07456	1.1.1.53,1.1.1.105	1.1.1A1,	0.586453	0.942694	-0.033607	1	0	0	0
CMP	1467866276		C00055	CHEMBL1329786,CHEMBL296272,CHEMBL307679,CHEMBL596186	GMP,5'-Methylthioadenosine,Estriol,Estriol	1467867475,1467867842,1467907298,1467907298	C00144,C00170,C05141,D00185,C05141,D00185	2.4.2.7,2.4.2.8,2.4.2.22,2.5.1.16,2.5.1.16,2.5.1.22,1.1.1.62,1.1.1.62	2.4.2B1,2.5.1A1,1.1.1A2,1.1.1A1	0.933884,0.527197,0.0533446,0.0533446	CTP	1467866360	C00063	2.7.1.40	2.7.8A1,	0.967914	0.964842	-0.03403	1	0	0	0
2-[[4-[2-(2-amino-4-oxo-5,6,7,8-tetrahydro-1H-pyrido[2,3-d]pyrimidin-6-yl)ethyl]benzoyl]amino]pentanedioic acid	18696	DB04322,EXPT01990		CHEMBL170101,CHEMBL34412	Dihydrofolate	1467870719	C00415	1.5.1.3	1.5.1B2	0.965812	Tetrahydrofolate,gamma-L-Glutamyl-L-cysteine	1467866885,1467873367	C00101,C00669	2.1.2.10,6.3.2.2	,2.3.1E1,6.3.2B2	1,0.395498	0.965812	-0.034188	1	0	0	0
(2R,3R,4S,5R)-2-(6-amino-8-ethenyl-9-purinyl)-5-[[4-aminooxybutyl(methyl)amino]methyl]oxolane-3,4-diol	213564362	DB08163			5'-Methylthioadenosine,5'-Methylthioadenosine,Deoxyguanosine,sn-Glycerol 3-phosphate,Acetoacetyl-CoA,(1S,3R,4S)-3,4-Dihydroxycyclohexane-1-carboxylate,Estriol	1467867842,1467867842,1467869751,1467866778,1467869780,1467904867,1467907298	C00170,C00170,C00330,C00093,C00623,C03189,C00332,C04687,C05141,D00185	2.5.1.16,2.5.1.16,2.5.1.22,2.5.1.16,2.5.1.16,2.5.1.22,2.4.2.1,2.4.2.4,2.3.1.15,1.1.1.36,1.1.1.100,1.1.1.282,1.1.1.62	2.5.1A1,2.5.1A1,2.4.2A1,2.3.1F1,1.2.1B2,1.1.1A1,1.1.1A2	0.659836,0.659836,0.494396,0.272503,0.272503,0.0713422,0.0438662	5'-Methylthioadenosine,5'-Methylthioadenosine	1467867842,1467867842	C00170,C00170	2.5.1.16,2.5.1.22,2.5.1.16,2.5.1.22	2.5.1A1,,2.5.1A1,	0.695473,0.659836	0.948759	-0.035637	1	0	0	0
5'-Deoxyadenosine	1467907679		C05198	CHEMBL443485	5'-Methylthioadenosine	1467867842	C00170	2.5.1.16,2.5.1.16,2.5.1.22	2.5.1A1	0.875	5'-Methylthioadenosine	1467867842	C00170	2.5.1.16,2.5.1.22	2.5.1A1,	0.913514	0.95784	-0.038514	1	0	0	0
5'-Deoxyinosine	1468050242		C21102	CHEMBL3246765	Deoxyinosine	1467910150	C05512	2.4.2.1,2.4.2.4	2.4.2A1	0.612565	5'-Methylthioadenosine	1467867842	C00170	2.5.1.16,2.5.1.22	2.5.1A1,	0.654206	0.936349	-0.041641	1	0	0	0
2-(6-aminopurin-9-yl)-5-[(1,8-diaminooct-2-en-3-ylthio)methyl]oxolane-3,4-diol	44214626	DB02844,EXPT00386			5'-Methylthioadenosine,5'-Methylthioadenosine,sn-Glycerol 3-phosphate,(1S,3R,4S)-3,4-Dihydroxycyclohexane-1-carboxylate,Estriol	1467867842,1467867842,1467866778,1467904867,1467907298	C00170,C00170,C00093,C00623,C03189,C04687,C05141,D00185	2.5.1.16,2.5.1.16,2.5.1.22,2.5.1.16,2.5.1.16,2.5.1.22,2.3.1.15,1.1.1.282,1.1.1.62	2.5.1A1,2.5.1A1,2.3.1F1,1.1.1A1,1.1.1A2	0.901961,0.901961,0.249061,0.076129,0.0456303	5'-Methylthioadenosine,5'-Methylthioadenosine	1467867842,1467867842	C00170,C00170	2.5.1.16,2.5.1.22,2.5.1.16,2.5.1.22	2.5.1A1,,2.5.1A1,	0.943878,0.901961	0.955591	-0.041917	1	0	0	0
12,17-dihydroxy-10,13-dimethyl-3-oxo-2,6,7,8,9,11,12,14,15,16-decahydro-1H-cyclopenta[a]phenanthrene-17-carbonitrile	6270827			ChEMBLE_NTD	Estradiol-17beta,Androsterone,Deoxyinosine,5'-Methylthioadenosine	1467876271,1467871919,1467910150,1467867842	C00951,C02537,D00105,C00523,C04373,C07635,C05512,C00170	1.1.1.51,1.1.1.62,1.1.1.51,2.4.2.1,2.4.2.4,2.5.1.16,2.5.1.16,2.5.1.22	1.1.1A2,1.1.1A1,2.4.2A1,2.5.1A1	0.541888,0.541888,0.055055,0.037634	Dihydrotestosterone	1467899341	C03917,C05293,D07456	1.1.1.53,1.1.1.105	1.1.1A1,	0.586794	0.923472	-0.044906	1	0	0	0
5-iodotubercidin	1468159826	DB04604		ChEMBLE_NTD,CHEMBL2069457,CHEMBL356952,CHEMBL63388,CHEMBL99203	Adenosine	1467868376	C00212,D00045	2.4.2.1	2.4.2A1	0.55665	CTP,Aminoimidazole ribotide	1467866360,1467895667	C00063,C03373	2.7.1.40,4.1.1.21	2.7.8A1,,4.1.1A6,	0.601732,0.300952	0.92508	-0.045082	1	0	0	0
5-chloro-1-[4-fluoro-5-(hydroxymethyl)-2-oxolanyl]pyrimidine-2,4-dione	600497	DB12894	D05695	CHEMBL2106991	UTP	1467866522	C00075	2.7.4.14	2.7.4B1	0.764045	dUDP,D-Fructose	1467879916,1467866805	C01346,C00095,C01719,C02336	2.7.4.9,1.1.1.11,1.1.1.67,1.1.1.14,1.1.1.15,1.1.1.12	,1.1.1A3,	0.809524,0.204082	0.94382	-0.045479	1	0	0	0
toyocamycin	1469440718	DB13916		ChEMBLE_NTD,CHEMBL102397,CHEMBL403028,CHEMBL99668	Adenosine	1467868376	C00212,D00045	2.4.2.1	2.4.2A1	0.543269	CTP,Aminoimidazole ribotide	1467866360,1467895667	C00063,C03373	2.7.1.40,4.1.1.21	2.7.8A1,,4.1.1A6,	0.591489,0.289377	0.918477	-0.04822	1	0	0	0
UMP	1467866945		C00105	CHEMBL214393,CHEMBL603336	GMP,Deoxyinosine,5'-Methylthioadenosine,Estriol,Estriol	1467867475,1467910150,1467867842,1467907298,1467907298	C00144,C05512,C00170,C05141,D00185,C05141,D00185	2.4.2.7,2.4.2.8,2.4.2.22,2.4.2.1,2.4.2.4,2.5.1.16,2.5.1.16,2.5.1.22,1.1.1.62,1.1.1.62	2.4.2B1,2.4.2A1,2.5.1A1,1.1.1A2,1.1.1A1	0.918033,0.744681,0.448413,0.0533446,0.0533446	UTP	1467866522	C00075	2.7.1.36,2.7.1.40		0.967914	0.948465	-0.049881	1	0	0	0
sofosbuvir	1468339591	DB08934	D10366	CHEMBL1258836,CHEMBL1258950,CHEMBL1259058,CHEMBL1259059,CHEMBL3348974	UTP	1467866522	C00075	2.7.4.14	2.7.4B1	0.828571	dUDP	1467879916	C01346	2.7.4.9		0.878788	0.942857	-0.050217	1	0	0	0
5'-Dehydroadenosine	1467970966		C11500	CHEMBL308037,CHEMBL77518	5'-Methylthioadenosine	1467867842	C00170	2.5.1.16,2.5.1.16,2.5.1.22	2.5.1A1	0.817259	5'-Methylthioadenosine	1467867842	C00170	2.5.1.16,2.5.1.22	2.5.1A1,	0.868895	0.940573	-0.051636	1	0	0	0
2,3-Dihydroxy-3-methylpentanoate	1467900662	DB03675,EXPT01232	C04104,C06007		(S)-Malate,(S)-Malate,Shikimate 3-phosphate	1467867543,1467867543,1467894258	C00149,C00497,C00711,C03668,D04843,C00149,C00497,C00711,C03668,D04843,C03175	1.1.1.37,1.1.1.299,1.1.1.27,1.1.1.299,1.1.1.37,2.7.1.71	1.1.1A1,1.1.1A2,2.7.1A1	0.503876,0.491228,0.210227	Glycerol,(R)-2-Hydroxyglutarate	1467867087,1467877530	C00116,D00028,C01087,C02630,C03196	2.3.1.21,1.1.1.95,1.1.1.399,1.1.1.272,3.6.1.10	2.5.1B2,,1.1.1A1,,1.2.1B1	0.555556,0.555556	0.906976	-0.05168	1	0	0	0
[(2R,3S,5R)-3-hydroxy-5-[5-(hydroxymethyl)-2,4-dioxo-1-pyrimidinyl]-2-oxolanyl]methyl dihydrogen phosphate	5473566	DB03846,EXPT00248		CHEMBL1160818	IMP,UTP,Thymidine,Deoxyinosine,sn-Glycerol 3-phosphate,5'-Methylthioadenosine,5'-Methylthioadenosine	1467867285,1467866522,1467868402,1467910150,1467866778,1467867842,1467867842	C00130,C00075,C00214,D06675,C05512,C00093,C00623,C03189,C00170,C00170	2.4.2.8,2.7.4.14,2.4.2.2,2.4.2.4,2.4.2.3,2.4.2.1,2.4.2.1,2.4.2.4,2.3.1.15,2.5.1.16,2.5.1.16,2.5.1.22,2.5.1.16,2.5.1.16,2.5.1.22	2.4.2B1,2.7.4B1,2.4.2A1,2.4.2A1,2.3.1F1,2.5.1A1,2.5.1A1	0.877049,0.796703,0.478049,0.463768,0.201031,0.193277,0.193277	dTTP,GMP	1467871146,1467867475	C00459,C00144	2.7.4.6,2.4.2.7,2.4.2.8,2.4.2.22,3.6.1.10	2.7.4A1,,2.4.2B1,	0.930233,0.483871	0.942827	-0.053184	1	0	0	0
(CHEMSPIDER "19663319" NIL |kothari| 3563631817 NIL NIL)	1469346260	DB02324,EXPT00249		CHEMBL1160594,CHEMBL572275	UTP	1467866522	C00075	2.7.4.14	2.7.4B1	0.852941	dUDP	1467879916	C01346	2.7.4.9		0.90625	0.941176	-0.053309	1	0	0	0
(2S,3S,4R,5R)-2-(5-tert-butyl-1,3,4-oxadiazol-2-yl)-5-[6-(4-chloro-2-fluoroanilino)-9-purinyl]oxolane-3,4-diol	94740521	DB12760			5'-Methylthioadenosine,5'-Methylthioadenosine,Thymidine,Deoxyinosine,sn-Glycerol 3-phosphate,Acetoacetyl-CoA,(1S,3R,4S)-3,4-Dihydroxycyclohexane-1-carboxylate,Estriol	1467867842,1467867842,1467868402,1467910150,1467866778,1467869780,1467904867,1467907298	C00170,C00170,C00214,D06675,C05512,C00093,C00623,C03189,C00332,C04687,C05141,D00185	2.5.1.16,2.5.1.16,2.5.1.22,2.5.1.16,2.5.1.16,2.5.1.22,2.4.2.2,2.4.2.4,2.4.2.3,2.4.2.1,2.4.2.1,2.4.2.4,2.3.1.15,1.1.1.36,1.1.1.100,1.1.1.282,1.1.1.62	2.5.1A1,2.5.1A1,2.4.2A1,2.4.2A1,2.3.1F1,1.2.1B2,1.1.1A1,1.1.1A2	0.596296,0.596296,0.567273,0.407143,0.251732,0.251732,0.0676692,0.0434783	5'-Methylthioadenosine,GMP	1467867842,1467867475	C00170,C00144	2.5.1.16,2.5.1.22,2.4.2.7,2.4.2.8,2.4.2.22,3.6.1.10	2.5.1A1,,2.4.2B1,	0.651252,0.597173	0.915615	-0.054956	1	0	0	0
1-[(3S,4R,5R)-3-fluoro-4-hydroxy-5-(hydroxymethyl)-2-oxolanyl]pyrimidine-2,4-dione	2382083	DB13030		CHEMBL1256385,CHEMBL2385615,CHEMBL26330,CHEMBL3228489	UTP,Deoxyinosine,Thymidine,5'-Methylthioadenosine,5'-Methylthioadenosine,sn-Glycerol 3-phosphate	1467866522,1467910150,1467868402,1467867842,1467867842,1467866778	C00075,C05512,C00214,D06675,C00170,C00170,C00093,C00623,C03189	2.7.4.14,2.4.2.1,2.4.2.4,2.4.2.2,2.4.2.4,2.4.2.3,2.4.2.1,2.5.1.16,2.5.1.16,2.5.1.22,2.5.1.16,2.5.1.16,2.5.1.22,2.3.1.15	2.7.4B1,2.4.2A1,2.4.2A1,2.5.1A1,2.5.1A1,2.3.1F1	0.872727,0.869863,0.869863,0.235741,0.235741,0.158035	dUDP,D-Fructose	1467879916,1467866805	C01346,C00095,C01719,C02336	2.7.4.9,1.1.1.11,1.1.1.67,1.1.1.14,1.1.1.15,1.1.1.12	,1.1.1A3,	0.929032,0.257732	0.939394	-0.056305	1	0	0	0
Betulinic acid	1467936908	DB05910,DB12480	C08619	ChEMBLE_NTD,CHEMBL1318530,CHEMBL269277,CHEMBL519059	Androsterone	1467871919	C00523,C04373,C07635	1.1.1.51	1.1.1A1	0.743146	Dihydrotestosterone	1467899341	C03917,C05293,D07456	1.1.1.53,1.1.1.105	1.1.1A1,	0.800298	0.928587	-0.057152	1	0	0	0
thio-NAD	1469377957	DB03893,EXPT02928			Nicotinamide D-ribonucleotide,D-Fructose 6-phosphate	1467871113,1467866662	C00455,C00085,C01097,C05345,C06312,C18096	1.1.1.51,1.1.1.62,1.1.1.51,1.1.1.27,1.1.1.282,2.7.1.11,2.7.1.56,2.7.1.144,2.7.1.11	1.1.1A1,2.7.1A1	0.912017,0.436004	Deamino-NAD+,GMP	1467875359,1467867475	C00857,C00144	1.2.1.3,2.4.2.7,2.4.2.8,2.4.2.22,3.6.1.10	1.2.1A1,,2.4.2B1,	0.969849,0.527851	0.94037	-0.057832	1	0	0	0
(2R,3R,4S,5R)-2-[6-amino-8-[(3,4-dichlorophenyl)methylamino]-9-purinyl]-5-(hydroxymethyl)oxolane-3,4-diol	213715431	DB07045		CHEMBL516357	Adenosine,S-Adenosyl-L-methionine	1467868376,382536806	C00212,D00045,C00019	2.4.2.1,2.1.1.53,2.1.1.163	2.4.2A1,2.1.1A5	0.864407,0.594595	Adenosine	1467868376	C00212,D00045	2.3.1.85	2.7.8A1,	0.923913	0.935594	-0.059506	1	0	0	0
2,2,8,8-tetramethyl-octahydro-1H-2,4a-methanonapthalene-10-ol	6271197			ChEMBLE_NTD	Estradiol-17beta,Androsterone	1467876271,1467871919	C00951,C02537,D00105,C00523,C04373,C07635	1.1.1.51,1.1.1.62,1.1.1.51	1.1.1A2,1.1.1A1	0.564557,0.564557	Dihydrotestosterone	1467899341	C03917,C05293,D07456	1.1.1.53,1.1.1.105	1.1.1A1,	0.626598	0.900988	-0.062041	1	0	0	0
17-acetyl-12-hydroxy-10,13,16,17-tetramethyl-3,6,7,8,9,11,12,14,15,16-decahydro-2H-cyclopenta[a]phenanthren-1-one	6279738			ChEMBLE_NTD	Estradiol-17beta,Androsterone	1467876271,1467871919	C00951,C02537,D00105,C00523,C04373,C07635	1.1.1.51,1.1.1.62,1.1.1.51	1.1.1A2,1.1.1A1	0.49001,0.49001	Dihydrotestosterone	1467899341	C03917,C05293,D07456	1.1.1.53,1.1.1.105	1.1.1A1,	0.552326	0.887175	-0.062316	1	0	0	0
dUDP	1467879916	DB03413,EXPT01297	C01346	CHEMBL9519	UTP,IMP,Androsterone,Androsterone,Testosterone,Estradiol-17beta	1467866522,1467867285,1467871919,1467871919,1467872060,1467876271	C00075,C00130,C00523,C04373,C07635,C00523,C04373,C07635,C00535,D00075,C00951,C02537,D00105	2.7.4.14,2.4.2.8,1.1.1.51,1.1.1.51,1.1.1.51,1.1.1.62,1.1.1.51,1.1.1.62	2.7.4B1,2.4.2B1,1.1.1A1,1.1.1A1,1.1.1A2,1.1.1A2	0.935484,0.66875,0.062571,0.056209,0.05483,0.046249	dUDP	1467879916	C01346	2.7.4.9		1	0.935484	-0.064516	1	0	0	0
1-(5-Phospho-D-ribosyl)-ATP	1467891024	DB01661,EXPT02665	C02739		P1,P4-Bis(5'-adenosyl)tetraphosphate,D-Fructose 6-phosphate	1467879210,1467866662	C01260,C00085,C01097,C05345,C06312,C18096	1.1.1.37,1.1.1.299,1.1.1.27,1.1.1.27,2.7.1.11,2.7.1.56,2.7.1.144,2.7.1.11	1.1.1A1,2.7.1A1	0.85036,0.200841	P1,P4-Bis(5'-adenosyl)tetraphosphate,P1,P3-Bis(5'-adenosyl) triphosphate	1467879210,1467915849	C01260,C06197	1.2.1.3,1.2.1.5,1.17.1.4,1.2.1.4,1.1.1.244,1.1.1.1	1.2.1A1,,1.1.1A1,,1.2.1B1	0.916084,0.85036	0.928255	-0.065724	1	0	0	0
4-(12-hydroxy-3-oxo-1,2,6,7,8,9,10,11,12,13,14,15,16,17-tetradecahydrocyclopenta[a]phenanthren-17-yl)pentanoic acid	6279705			ChEMBLE_NTD	Estradiol-17beta,Androsterone	1467876271,1467871919	C00951,C02537,D00105,C00523,C04373,C07635	1.1.1.51,1.1.1.62,1.1.1.51	1.1.1A2,1.1.1A1	0.56126,0.56126	Dihydrotestosterone	1467899341	C03917,C05293,D07456	1.1.1.53,1.1.1.105	1.1.1A1,	0.627962	0.89378	-0.066702	1	0	0	0
Thymidine	1467868402		C00214,D06675	ChEMBLE_NTD,CHEMBL2067985,CHEMBL211174,CHEMBL374731,CHEMBL42372,CHEMBL52609,CHEMBL6497	Deoxyinosine,5'-Methylthioadenosine	1467910150,1467867842	C05512,C00170	2.4.2.1,2.4.2.4,2.5.1.16,2.5.1.16,2.5.1.22	2.4.2A1,2.5.1A1	0.927007,0.244094	dTDP	1467870119	C00363	2.7.4.6	2.7.4A1,	0.99375	0.932837	-0.066743	1	0	0	0
1-methyl-3-propan-2-yl-2-pyrazinone	6215055			ChEMBLE_NTD	Estradiol-17beta,Androsterone	1467876271,1467871919	C00951,C02537,D00105,C00523,C04373,C07635	1.1.1.51,1.1.1.62,1.1.1.51	1.1.1A2,1.1.1A1	0.544811,0.544811	Dihydrotestosterone	1467899341	C03917,C05293,D07456	1.1.1.53,1.1.1.105	1.1.1A1,	0.611976	0.890249	-0.067165	1	0	0	0
16alpha-Hydroxyprogesterone	1467898218		C03748	ChEMBLE_NTD,CHEMBL1908005	Estradiol-17beta,Androsterone	1467876271,1467871919	C00951,C02537,D00105,C00523,C04373,C07635	1.1.1.51,1.1.1.62,1.1.1.51	1.1.1A2,1.1.1A1	0.626168,0.626168	Dihydrotestosterone	1467899341	C03917,C05293,D07456	1.1.1.53,1.1.1.105	1.1.1A1,	0.694595	0.901486	-0.068427	1	0	0	0
3-amino-6-(hydroxymethyl)oxane-2,5-diol	45881823	DB02700,EXPT01559			D-Glucosamine 6-phosphate,S-Adenosyl-L-methionine	1467869989,382536806	C00352,C06377,C00019	2.3.1.4,2.1.1.53,2.1.1.163	2.3.1D3,2.1.1A5	0.626437,0.217778	D-Glucosamine 6-phosphate,D-Glucose	1467869989,1467865936	C00352,C06377,C00031,C00124,C00159,C00221,C00267,C00737,C00738,C00936,C00962,C00984,C01487,C01825,C02209,C06464,C06465,C06466,C06467,C15923,C21032,C21050,D00009	2.6.1.16,1.1.1.330,1.1.1.120	1.1.1A3,,1.1.1A3,	0.70229,0.646018	0.891992	-0.075853	1	0	0	0
2,3,5-trihydroxypentyl dihydrogen phosphate	45902372	DB04087,EXPT01769		CHEMBL1161475	IMP	1467867285	C00130	2.4.2.8	2.4.2B1	0.512821	1-Palmitoylglycerol 3-phosphate,2-Deoxy-D-glucose	1467900133,1467872597	C04036,C00586,C02781	2.3.1.51,2.7.1.1,2.7.1.2	,2.3.1F1,2.7.8A1,	0.589041,0.324324	0.870603	-0.07622	1	0	0	0
1-[2-[1-(3-hydroxy-10,13-dimethyl-2,3,4,7,8,9,11,12,14,15,16,17-dodecahydro-1H-cyclopenta[a]phenanthren-17-yl)ethyl]cyclopropyl]-2-methyl-1-propanone	6323343			ChEMBLE_NTD	Androsterone,Estradiol-17beta,5-Aminolevulinate	1467871919,1467876271,1467870875	C00523,C04373,C07635,C00951,C02537,D00105,C00430,D07567	1.1.1.51,1.1.1.51,1.1.1.62,2.3.1.37	1.1.1A1,1.1.1A2,4.1.1A6	0.552846,0.383523,0.115044	Dihydrotestosterone	1467899341	C03917,C05293,D07456	1.1.1.53,1.1.1.105	1.1.1A1,	0.635934	0.869345	-0.083088	1	0	0	0
Glycyrrhetinate	1467887698		C02283,C03930,D00156	ChEMBLE_NTD,CHEMBL109757,CHEMBL1483862,CHEMBL1601198,CHEMBL1863561,CHEMBL208873,CHEMBL230006,CHEMBL378653,CHEMBL393824,CHEMBL454067,CHEMBL590534	Estradiol-17beta,Androsterone	1467876271,1467871919	C00951,C02537,D00105,C00523,C04373,C07635	1.1.1.51,1.1.1.62,1.1.1.51	1.1.1A2,1.1.1A1	0.642366,0.642366	Dihydrotestosterone	1467899341	C03917,C05293,D07456	1.1.1.53,1.1.1.105	1.1.1A1,	0.727528	0.882943	-0.085162	1	0	0	0
1-[(2R,5R)-5-ethynyl-5-(hydroxymethyl)-2H-furan-2-yl]-5-methylpyrimidine-2,4-dione	29071177	DB12074	D10550	CHEMBL124363	UTP	1467866522	C00075	2.7.4.14	2.7.4B1	0.562654	dTTP	1467871146	C00459	2.7.4.6	2.7.4A1,	0.647959	0.868348	-0.085305	1	0	0	0
3,5-dinitrobenzoic acid [10,13-dimethyl-17-(6-methylheptan-2-yl)-2,3,4,5,6,7,8,9,11,12,14,15,16,17-tetradecahydro-1H-cyclopenta[a]phenanthren-16-yl] ester	6300865			ChEMBLE_NTD	Androsterone,Estradiol-17beta	1467871919,1467876271	C00523,C04373,C07635,C00951,C02537,D00105	1.1.1.51,1.1.1.51,1.1.1.62	1.1.1A1,1.1.1A2	0.570149,0.53528	Dihydrotestosterone	1467899341	C03917,C05293,D07456	1.1.1.53,1.1.1.105	1.1.1A1,	0.655612	0.869644	-0.085463	1	0	0	0
12-hydroxy-10,13-dimethyl-17-(1,4,5-trimethylhexyl)-1,2,6,7,8,9,11,12,14,15,16,17-dodecahydrocyclopenta[a]phenanthren-3-one	6308489			ChEMBLE_NTD	Estradiol-17beta,Androsterone	1467876271,1467871919	C00951,C02537,D00105,C00523,C04373,C07635	1.1.1.51,1.1.1.62,1.1.1.51	1.1.1A2,1.1.1A1	0.528205,0.528205	Dihydrotestosterone	1467899341	C03917,C05293,D07456	1.1.1.53,1.1.1.105	1.1.1A1,	0.614815	0.859128	-0.08661	1	0	0	0
4,4,6a,6b,11,11,14b-heptamethyl-1,2,3,4a,5,6,7,8,9,10,12,12a,14,14a-tetradecahydropicene-3,8a-diol	2672346			ChEMBLE_NTD	Estradiol-17beta,Androsterone,Deoxyinosine,5'-Methylthioadenosine	1467876271,1467871919,1467910150,1467867842	C00951,C02537,D00105,C00523,C04373,C07635,C05512,C00170	1.1.1.51,1.1.1.62,1.1.1.51,2.4.2.1,2.4.2.4,2.5.1.16,2.5.1.16,2.5.1.22	1.1.1A2,1.1.1A1,2.4.2A1,2.5.1A1	0.662411,0.662411,0.04,0.032566	Dihydrotestosterone	1467899341	C03917,C05293,D07456	1.1.1.53,1.1.1.105	1.1.1A1,	0.750725	0.882362	-0.088314	1	0	0	0
[16-hydroxy-10,13-dimethyl-17-[1-(3-methyl-2,3,4,5-tetrahydropyridin-6-yl)ethyl]-2,3,4,7,8,9,11,12,14,15,16,17-dodecahydro-1H-cyclopenta[a]phenanthren-3-yl] acetate	6306197			ChEMBLE_NTD	Estradiol-17beta,Androsterone	1467876271,1467871919	C00951,C02537,D00105,C00523,C04373,C07635	1.1.1.51,1.1.1.62,1.1.1.51	1.1.1A2,1.1.1A1	0.572553,0.572553	Dihydrotestosterone	1467899341	C03917,C05293,D07456	1.1.1.53,1.1.1.105	1.1.1A1,	0.663573	0.862833	-0.09102	1	0	0	0
Stavudine	1467925504	APRD00440,DB00649	C07312,D00445	ChEMBLE_NTD,CHEMBL161778,CHEMBL418334,CHEMBL991	UTP	1467866522	C00075	2.7.4.14	2.7.4B1	0.597911	dTTP,D-Fructose	1467871146,1467866805	C00459,C00095,C01719,C02336	2.7.4.6,1.1.1.11,1.1.1.67,1.1.1.14,1.1.1.15,1.1.1.12	2.7.4A1,,1.1.1A3,	0.690217,0.122449	0.866265	-0.092306	1	0	0	0
[(2S,5R)-5-(5-methyl-2,4-dioxo-1-pyrimidinyl)-2,5-dihydrofuran-2-yl]methyl dihydrogen phosphate	5599918	DB04672		CHEMBL403328	UTP,IMP	1467866522,1467867285	C00075,C00130	2.7.4.14,2.4.2.8	2.7.4B1,2.4.2B1	0.603133,0.473333	dTTP	1467871146	C00459	2.7.4.6	2.7.4A1,	0.695652	0.867004	-0.092519	1	0	0	0
ADP-ribose	1467869403	DB02059,EXPT00544	C00301	ChEMBLE_NTD,CHEMBL1161865,CHEMBL2360089	Palmitoyl-CoA,4-(Cytidine 5'-diphospho)-2-C-methyl-D-erythritol,D-Fructose	1467867611,1467970431,1467866805	C00154,C11435,C00095,C01719,C02336	6.2.1.3,2.7.1.148,2.7.1.11	6.2.1A2,2.7.1A1,2.7.1A1	0.694006,0.568475,0.270492	5'-Methylthioadenosine,Lauroyl-CoA	1467867842,1467883918	C00170,C01832	2.5.1.16,2.5.1.22,6.2.1.3	2.5.1A1,,2.3.1B1,,2.3.1C1	0.787879,0.662539	0.880854	-0.093873	1	0	0	0
Dihydrotestosterone	1467899341	DB07447,EXPT01199	C03917,C05293,D07456	CHEMBL27769,CHEMBL3138310,CHEMBL373357	Testosterone,Androsterone,Estradiol-17beta,Androsterone	1467872060,1467871919,1467876271,1467871919	C00535,D00075,C00523,C04373,C07635,C00951,C02537,D00105,C00523,C04373,C07635	1.1.1.51,1.1.1.62,1.1.1.51,1.1.1.51,1.1.1.62,1.1.1.51	1.1.1A2,1.1.1A1,1.1.1A2,1.1.1A1	0.897281,0.897281,0.694444,0.694444	Dihydrotestosterone	1467899341	C03917,C05293,D07456	1.1.1.53,1.1.1.105	1.1.1A1,	1	0.897281	-0.102719	1	0	0	0
(2R,3R,4S,5R)-2-[6-amino-2-[2-(cyclohexylmethylidene)hydrazinyl]-9-purinyl]-5-(hydroxymethyl)oxolane-3,4-diol	2442921	DB04853	D03120	CHEMBL102116,CHEMBL1950554	Adenosine,S-Adenosyl-L-methionine	1467868376,382536806	C00212,D00045,C00019	2.4.2.1,2.1.1.53,2.1.1.163	2.4.2A1,2.1.1A5	0.884393,0.628571	Adenosine	1467868376	C00212,D00045	2.3.1.85	2.7.8A1,	0.988372	0.894798	-0.103979	1	0	0	0
(2R,3R,4S,5R)-2-[6-amino-2-[2-(4-chlorophenyl)ethoxy]-9-purinyl]-5-(hydroxymethyl)oxolane-3,4-diol	95803391	DB12443	D09003	CHEMBL1950553,CHEMBL2311197	Adenosine,S-Adenosyl-L-methionine	1467868376,382536806	C00212,D00045,C00019	2.4.2.1,2.1.1.53,2.1.1.163	2.4.2A1,2.1.1A5	0.884393,0.628571	Adenosine	1467868376	C00212,D00045	2.3.1.85	2.7.8A1,	0.988372	0.894798	-0.103979	1	0	0	0
17-(1,5-dimethylhexyl)-10,13-dimethyl-2,3,4,7,8,9,11,12,14,15,16,17-dodecahydro-1H-cyclopenta[a]phenanthren-16-ol	6296658			ChEMBLE_NTD,CHEMBL348969	Estradiol-17beta,Androsterone	1467876271,1467871919	C00951,C02537,D00105,C00523,C04373,C07635	1.1.1.51,1.1.1.62,1.1.1.51	1.1.1A2,1.1.1A1	0.638645,0.638645	Dihydrotestosterone	1467899341	C03917,C05293,D07456	1.1.1.53,1.1.1.105	1.1.1A1,	0.742857	0.859715	-0.104212	1	0	0	0
1-(3,9-dihydroxy-10,13-dimethyl-1,2,3,4,7,8,11,12,14,15,16,17-dodecahydrocyclopenta[a]phenanthren-17-yl)ethanone	6307361			ChEMBLE_NTD	Androsterone,Estradiol-17beta,5-Aminolevulinate,Deoxyinosine,5'-Methylthioadenosine	1467871919,1467876271,1467870875,1467910150,1467867842	C00523,C04373,C07635,C00951,C02537,D00105,C00430,D07567,C05512,C00170	1.1.1.51,1.1.1.51,1.1.1.62,2.3.1.37,2.4.2.1,2.4.2.4,2.5.1.16,2.5.1.16,2.5.1.22	1.1.1A1,1.1.1A2,4.1.1A6,2.4.2A1,2.5.1A1	0.545098,0.382271,0.083333,0.039662,0.03166	Dihydrotestosterone	1467899341	C03917,C05293,D07456	1.1.1.53,1.1.1.105	1.1.1A1,	0.651485	0.836701	-0.106387	1	0	0	0
1,1,4,6-tetramethyl-1a,2,3,4a,5,7,7a,7b-octahydrocyclopropa[e]azulene-4,5,6-triol	6281038			ChEMBLE_NTD	Estradiol-17beta,Androsterone	1467876271,1467871919	C00951,C02537,D00105,C00523,C04373,C07635	1.1.1.51,1.1.1.62,1.1.1.51	1.1.1A2,1.1.1A1	0.574766,0.574766	Dihydrotestosterone	1467899341	C03917,C05293,D07456	1.1.1.53,1.1.1.105	1.1.1A1,	0.681652	0.843196	-0.106886	1	0	0	0
D-Glucosamine	1467869737		C00329,C02262,C03570,C08349,C21035,C21038,C21048,C21051,C21060,D04334	ChEMBLE MALARIA,CHEMBL234432,CHEMBL3304228,CHEMBL493287,CHEMBL606759	D-Glucosamine 6-phosphate	1467869989	C00352,C06377	2.3.1.4	2.3.1D3	0.75	2-Deoxy-D-glucose	1467872597	C00586,C02781	2.7.1.1,2.7.1.2	2.7.8A1,	0.86	0.872093	-0.11	1	0	0	0
Cycloeucalenol	1467886563		C02141	CHEMBL225634,CHEMBL225802,CHEMBL390109	Androsterone,Estradiol-17beta	1467871919,1467876271	C00523,C04373,C07635,C00951,C02537,D00105	1.1.1.51,1.1.1.51,1.1.1.62	1.1.1A1,1.1.1A2	0.62013,0.538854	Dihydrotestosterone	1467899341	C03917,C05293,D07456	1.1.1.53,1.1.1.105	1.1.1A1,	0.730181	0.849283	-0.110051	1	0	0	0
16-ethyl-17-hydroxy-13-methyl-2,6,7,8,9,10,11,12,14,15,16,17-dodecahydro-1H-cyclopenta[a]phenanthren-3-one	48345		D01329	CHEMBL513856	Estradiol-17beta,Androsterone	1467876271,1467871919	C00951,C02537,D00105,C00523,C04373,C07635	1.1.1.51,1.1.1.62,1.1.1.51	1.1.1A2,1.1.1A1	0.686375,0.686375	Dihydrotestosterone	1467899341	C03917,C05293,D07456	1.1.1.53,1.1.1.105	1.1.1A1,	0.797333	0.860839	-0.110958	1	0	0	0
(8S,9S,10S,13S,14S,17S)-17-hydroxy-13-methyl-3-oxo-1,2,6,7,8,9,11,12,14,15,16,17-dodecahydrocyclopenta[a]phenanthrene-10-carbonyl fluoride	3680338			ChEMBLE_NTD	Estradiol-17beta,Androsterone	1467876271,1467871919	C00951,C02537,D00105,C00523,C04373,C07635	1.1.1.51,1.1.1.62,1.1.1.51	1.1.1A2,1.1.1A1	0.739612,0.739612	Dihydrotestosterone	1467899341	C03917,C05293,D07456	1.1.1.53,1.1.1.105	1.1.1A1,	0.851003	0.869106	-0.111391	1	0	0	0
17-hydroxy-13,16,16-trimethyl-1,2,6,7,8,9,10,11,12,14,15,17-dodecahydrocyclopenta[a]phenanthren-3-one	403895		D05009	CHEMBL2106902	Estradiol-17beta,Androsterone	1467876271,1467871919	C00951,C02537,D00105,C00523,C04373,C07635	1.1.1.51,1.1.1.62,1.1.1.51	1.1.1A2,1.1.1A1	0.6675,0.6675	Dihydrotestosterone	1467899341	C03917,C05293,D07456	1.1.1.53,1.1.1.105	1.1.1A1,	0.779221	0.856625	-0.111721	1	0	0	0
4a-hydroxy-4,8a-dimethyl-6-(1-methylethenyl)-3,4,5,6,7,8-hexahydro-2H-naphthalen-1-one	6269645			ChEMBLE_NTD	Estradiol-17beta,Androsterone	1467876271,1467871919	C00951,C02537,D00105,C00523,C04373,C07635	1.1.1.51,1.1.1.62,1.1.1.51	1.1.1A2,1.1.1A1	0.61413,0.61413	Dihydrotestosterone	1467899341	C03917,C05293,D07456	1.1.1.53,1.1.1.105	1.1.1A1,	0.726375	0.845472	-0.112245	1	0	0	0
19-Oxotestosterone	1467908332		C05295		Androsterone	1467871919	C00523,C04373,C07635	1.1.1.51	1.1.1A1	0.758523	Dihydrotestosterone	1467899341	C03917,C05293,D07456	1.1.1.53,1.1.1.105	1.1.1A1,	0.873529	0.868343	-0.115006	1	0	0	0
[(3S,5S,8R,9S,10S,13S,14S,16R,17R)-17-acetyl-16,17-dihydroxy-10,13-dimethyl-1,2,3,4,5,6,7,8,9,11,12,14,15,16-tetradecahydrocyclopenta[a]phenanthren-3-yl] acetate	18074273			ChEMBLE_NTD,CHEMBL576798	Estradiol-17beta,Androsterone,Deoxyinosine,5'-Methylthioadenosine	1467876271,1467871919,1467910150,1467867842	C00951,C02537,D00105,C00523,C04373,C07635,C05512,C00170	1.1.1.51,1.1.1.62,1.1.1.51,2.4.2.1,2.4.2.4,2.5.1.16,2.5.1.16,2.5.1.22	1.1.1A2,1.1.1A1,2.4.2A1,2.5.1A1	0.529825,0.529825,0.061224,0.056485	Dihydrotestosterone	1467899341	C03917,C05293,D07456	1.1.1.53,1.1.1.105	1.1.1A1,	0.645043	0.821379	-0.115218	1	0	0	0
(8R,9S,10R,13S,14S,17S)-4-chloro-17-hydroxy-10,13-dimethyl-1,2,6,7,8,9,11,12,14,15,16,17-dodecahydrocyclopenta[a]phenanthren-3-one	682539		D07731	CHEMBL1888565,CHEMBL2106571	Estradiol-17beta,Androsterone	1467876271,1467871919	C00951,C02537,D00105,C00523,C04373,C07635	1.1.1.51,1.1.1.62,1.1.1.51	1.1.1A2,1.1.1A1	0.771676,0.771676	Dihydrotestosterone	1467899341	C03917,C05293,D07456	1.1.1.53,1.1.1.105	1.1.1A1,	0.889222	0.86781	-0.117546	1	0	0	0
Guanosine 3'-phosphate	1467915806	DB03315,EXPT00169	C06193		sn-Glycerol 3-phosphate,Deoxyguanosine,IMP,5'-Methylthioadenosine,5'-Methylthioadenosine	1467866778,1467869751,1467867285,1467867842,1467867842	C00093,C00623,C03189,C00330,C00130,C00170,C00170	2.3.1.15,2.4.2.1,2.4.2.4,2.4.2.8,2.5.1.16,2.5.1.16,2.5.1.22,2.5.1.16,2.5.1.16,2.5.1.22	2.3.1F1,2.4.2A1,2.4.2B1,2.5.1A1,2.5.1A1	0.548291,0.51269,0.392781,0.387479,0.387479	1-(5-Phospho-D-ribosyl)-5-amino-4-imidazolecarboxylate,GMP	1467905379,1467867475	C04751,C00144	4.1.1.21,2.4.2.7,2.4.2.8,2.4.2.22,3.6.1.10	4.1.1A6,,2.4.2B1,	0.665914,0.603113	0.823366	-0.117623	1	0	0	0
16-tert-butyl-3-hydroxy-10,13-dimethyl-1,2,3,4,7,8,9,11,12,14,15,16-dodecahydrocyclopenta[a]phenanthren-17-one	6265452			ChEMBLE_NTD	Androsterone,Estradiol-17beta,5-Aminolevulinate	1467871919,1467876271,1467870875	C00523,C04373,C07635,C00951,C02537,D00105,C00430,D07567	1.1.1.51,1.1.1.51,1.1.1.62,2.3.1.37	1.1.1A1,1.1.1A2,4.1.1A6	0.552846,0.383523,0.043575	Androsterone	1467871919	C00523,C04373,C07635	1.1.1.50,1.1.1.209,1.1.1.213,1.1.1.105,3.6.1.10,1.1.1.184	1.1.1A2,	0.671141	0.82374	-0.118295	1	0	0	0
Testosterone	1467872060		C00535,D00075	ChEMBLE_NTD,CHEMBL1362515,CHEMBL196228,CHEMBL268313,CHEMBL386630,CHEMBL67934	Estradiol-17beta,Androsterone	1467876271,1467871919	C00951,C02537,D00105,C00523,C04373,C07635	1.1.1.51,1.1.1.62,1.1.1.51	1.1.1A2,1.1.1A1	0.778426,0.778426	Dihydrotestosterone	1467899341	C03917,C05293,D07456	1.1.1.53,1.1.1.105	1.1.1A1,	0.897281	0.867539	-0.118855	1	0	0	0
UID:6192765	6192765			ChEMBLE_NTD	Estradiol-17beta,Androsterone	1467876271,1467871919	C00951,C02537,D00105,C00523,C04373,C07635	1.1.1.51,1.1.1.62,1.1.1.51	1.1.1A2,1.1.1A1	0.569231,0.569231	Dihydrotestosterone	1467899341	C03917,C05293,D07456	1.1.1.53,1.1.1.105	1.1.1A1,	0.689826	0.825181	-0.120595	1	0	0	0
Chenodeoxycholate	1467889527	DB01586	C02528,C07880,C17660,C17662,C17664,D00163	ChEMBLE_NTD,CHEMBL1233687,CHEMBL1395373,CHEMBL1439625,CHEMBL1520183,CHEMBL1551,CHEMBL240597,CHEMBL2448878,CHEMBL2448879,CHEMBL3342076,CHEMBL3348870	Androstenediol,Androstenediol,S-Adenosyl-L-methionine,Shikimate 3-phosphate	1467902019,1467902019,382536806,1467894258	C04295,D00179,C04295,D00179,C00019,C03175	1.1.1.51,1.1.1.51,2.1.1.53,2.1.1.163,2.7.1.71	1.1.1A2,1.1.1A1,2.1.1A5,2.7.1A1	0.498614,0.495614,0.107784,0.0848485	Cholesterol,Glycerol	1467868045,1467867087	C00187,D00040,C00116,D00028	1.14.13.15,1.14.13.98,1.14.13.17,1.14.15.6,2.3.1.21	2.1.1A5,,	0.617204,0.116505	0.802999	-0.12159	1	0	0	0
7beta-Hydroxysteroid	1467892606		C02956		Estradiol-17beta,Androsterone	1467876271,1467871919	C00951,C02537,D00105,C00523,C04373,C07635	1.1.1.51,1.1.1.62,1.1.1.51	1.1.1A2,1.1.1A1	0.4962,0.4962	Dihydrotestosterone	1467899341	C03917,C05293,D07456	1.1.1.53,1.1.1.105	1.1.1A1,	0.623421	0.795931	-0.127221	1	0	0	0
(PUBCHEM "15956520" NIL |kothari| 3641818092 NIL NIL)	1469375781	DB03666,EXPT00583		CHEMBL257695	UTP	1467866522	C00075	2.7.4.14	2.7.4B1	0.748634	dTTP	1467871146	C00459	2.7.4.6	2.7.4A1,	0.878613	0.852063	-0.129979	1	0	0	0
2-Deoxy-D-glucose 6-phosphate	1467917177	DB02604,EXPT01099	C06369		D-Glucosamine 6-phosphate,IMP	1467869989,1467867285	C00352,C06377,C00130	2.3.1.4,2.4.2.8	2.3.1D3,2.4.2B1	0.869318,0.601504	2-Deoxy-D-glucose 6-phosphate	1467917177	C06369	1.1.1.49	3.1.3A1,	1	0.869318	-0.130682	1	0	0	0
1-[(2R,4S,5R)-4-fluoro-5-(hydroxymethyl)-2-oxolanyl]-5-methylpyrimidine-2,4-dione	332963	DB06198	D02830	CHEMBL105318	UTP	1467866522	C00075	2.7.4.14	2.7.4B1	0.764045	dTTP,D-Fructose	1467871146,1467866805	C00459,C00095,C01719,C02336	2.7.4.6,1.1.1.11,1.1.1.67,1.1.1.14,1.1.1.15,1.1.1.12	2.7.4A1,,1.1.1A3,	0.89881,0.091743	0.850063	-0.134765	1	0	0	0
D-Fructose 6-phosphate	1467866662		C00085,C01097,C05345,C06312,C18096	CHEMBL604196	GMP	1467867475	C00144	2.4.2.7,2.4.2.8,2.4.2.22	2.4.2B1	0.609929	D-Fructose	1467866805	C00095,C01719,C02336	2.7.1.1, 2.7.1.4,2.7.1.4,2.7.1.2	2.7.1A1,	0.745455	0.818197	-0.135526	1	0	0	0
[(2R,4aR,6R,7aR)-6-(5-methyl-2,4-dioxo-1-pyrimidinyl)-2-phenyl-4a,6,7,7a-tetrahydro-4H-furo[3,2-d][1,3]dioxin-2-yl]phosphonic acid	5480329	DB02217,EXPT01255		CHEMBL596901,CHEMBL605145	UTP	1467866522	C00075	2.7.4.14	2.7.4B1	0.808989	dTTP	1467871146	C00459	2.7.4.6	2.7.4A1,	0.946429	0.85478	-0.13744	1	0	0	0
1-[(2S,4R,5S)-4-hydroxy-5-(1-pyrrolidinylmethyl)-2-oxolanyl]-5-methylpyrimidine-2,4-dione	213201467	DB08661		CHEMBL511875	UTP,Androsterone,Androsterone,Testosterone,Estradiol-17beta	1467866522,1467871919,1467871919,1467872060,1467876271	C00075,C00523,C04373,C07635,C00523,C04373,C07635,C00535,D00075,C00951,C02537,D00105	2.7.4.14,1.1.1.51,1.1.1.51,1.1.1.51,1.1.1.62,1.1.1.51,1.1.1.62	2.7.4B1,1.1.1A1,1.1.1A1,1.1.1A2,1.1.1A2	0.795455,0.056893,0.051314,0.051314,0.042701	dTTP,Daunorubicin	1467871146,1467884615	C00459,C01907,D07776	2.7.4.6,1.1.1.184,1.1.1.188	2.7.4A1,,,2.3.1F1	0.933735,0.113069	0.851907	-0.13828	1	0	0	0
3-Hydroxyglutarate	1468395262	DB04594		CHEMBL556937	2-Oxoadipate	1467869652	C00322	1.1.1.27	1.2.1B1	0.5	Citrate	1467867671	C00158,D00037	4.2.1.3	4.2.1A1,,4.2.1C1	0.638554	0.783019	-0.138554	1	0	0	0
[(2R,3S,4R,5R,6S)-5-amino-4,6-dihydroxy-2-(hydroxymethyl)-3-oxanyl] dihydrogen phosphate	5459971	DB02865,EXPT01634			D-Glucosamine 6-phosphate,IMP,CMP	1467869989,1467867285,1467866276	C00352,C06377,C00130,C00055	2.3.1.4,2.4.2.8,2.7.4.14,2.7.4.25	2.3.1D3,2.4.2B1,2.7.4A1	0.683486,0.388889,0.083333	D-Glucosamine 6-phosphate,D-Glucose	1467869989,1467865936	C00352,C06377,C00031,C00124,C00159,C00221,C00267,C00737,C00738,C00936,C00962,C00984,C01487,C01825,C02209,C06464,C06465,C06466,C06467,C15923,C21032,C21050,D00009	2.6.1.16,1.1.1.330,1.1.1.120	2.5.1B2,,1.1.1A3,	0.822368,0.577181	0.831119	-0.138882	1	0	0	0
Tegafur	1467981702	DB09256	C12673,D01244	ChEMBLE_NTD,CHEMBL20883,CHEMBL235993,CHEMBL3272485	UTP	1467866522	C00075	2.7.4.14	2.7.4B1	0.729412	5-Fluorodeoxyuridine monophosphate	1467901632	C04242	2.7.4.14,1.17.4.1		0.86875	0.839611	-0.139338	1	0	0	0
digoxigenin	1468090155	DB03671,EXPT01244		ChEMBLE_NTD,CHEMBL1153,CHEMBL1397044,CHEMBL1398260,CHEMBL420126	Androstenediol,Androstenediol	1467902019,1467902019	C04295,D00179,C04295,D00179	1.1.1.51,1.1.1.51	1.1.1A2,1.1.1A1	0.515594,0.515594	3alpha,7alpha-Dihydroxy-5beta-cholestan-26-al	1467909544	C05445	1.1.1.1,1.14.15.15	1.1.1A1,	0.655502	0.786564	-0.139908	1	0	0	1
3-Phospho-D-glycerate	1467868189	DB04510,EXPT00187	C00197,C00597	CHEMBL1160563,CHEMBL87788	sn-Glycerol 3-phosphate,(S)-Malate,IMP,(S)-Malate	1467866778,1467867543,1467867285,1467867543	C00093,C00623,C03189,C00149,C00497,C00711,C03668,D04843,C00130,C00149,C00497,C00711,C03668,D04843	2.3.1.15,1.1.1.37,1.1.1.299,1.1.1.27,2.4.2.8,1.1.1.299,1.1.1.37	2.3.1F1,1.1.1A1,2.4.2B1,1.1.1A2	0.859649,0.387755,0.362903,0.323077	3-Phospho-D-glycerate	1467868189	C00197,C00597	1.2.1.90,1.2.1.3	1.1.1D1,	1	0.859649	-0.140351	1	0	0	0
[[(2R,3R,4R,5R)-2,3,4,5-tetrahydroxy-6-phosphonooxyhexyl]amino]methylphosphonic acid	5478299	DB02992,EXPT01682			D-Fructose 6-phosphate	1467866662	C00085,C01097,C05345,C06312,C18096	2.7.1.11,2.7.1.56,2.7.1.144,2.7.1.11	2.7.1A1	0.5	Aldohexose 6-phosphate,Aldohexose 6-phosphate	1467894903,1467894903	C03251,C03251	2.7.1.1,2.7.1.55,2.7.1.1,2.7.1.55	2.7.1A1,,2.7.1A1,	0.643357,0.643357	0.777173	-0.143357	1	0	0	0
dideoxythymidylate	1469308411	DB03150,EXPT00113		CHEMBL1229914,CHEMBL2111602,CHEMBL317216	UTP	1467866522	C00075	2.7.4.14	2.7.4B1	0.805882	dTTP	1467871146	C00459	2.7.4.6	2.7.4A1,	0.95	0.848297	-0.144118	1	0	0	0
(2R,3S)-3-Isopropylmalate	1467902766	DB04279,EXPT01919	C04411	CHEMBL376564	(S)-Malate,(S)-Malate	1467867543,1467867543	C00149,C00497,C00711,C03668,D04843,C00149,C00497,C00711,C03668,D04843	1.1.1.299,1.1.1.37,1.1.1.37,1.1.1.299,1.1.1.27	1.1.1A2,1.1.1A1	0.578125,0.578125	Isocitrate,Glycerol	1467869532,1467867087	C00311,C00451,C04617,C00116,D00028	1.1.1.41,1.1.1.286,2.3.1.21	1.1.1A9,,2.5.1B2,	0.72327,0.411765	0.799321	-0.145145	1	0	0	0
5alpha-Cholestan-5alpha,6beta-diol	1467909327		C05424		Androsterone,Deoxyinosine,5'-Methylthioadenosine	1467871919,1467910150,1467867842	C00523,C04373,C07635,C05512,C00170	1.1.1.51,2.4.2.1,2.4.2.4,2.5.1.16,2.5.1.16,2.5.1.22	1.1.1A1,2.4.2A1,2.5.1A1	0.495196,0.057692,0.053465	Dihydrotestosterone	1467899341	C03917,C05293,D07456	1.1.1.53,1.1.1.105	1.1.1A1,	0.636364	0.770308	-0.146168	1	0	0	0
Palmitoyl-CoA	1467867611		C00154		Acetoacetyl-CoA	1467869780	C00332	1.1.1.36,1.1.1.100	1.1.1A2	0.774744	Lauroyl-CoA	1467883918	C01832	2.3.1.51	2.3.1B1,,2.3.1C1	0.921053	0.84115	-0.146309	1	0	0	0
dTDP-6-deoxy-beta-L-talose	1467894335	DB03723,EXPT03108	C03187,C03319,C07277,C11912		UTP,Palmitoyl-CoA,D-Fructose 6-phosphate,P1,P4-Bis(5'-adenosyl)tetraphosphate,sn-Glycerol 3-phosphate	1467866522,1467867611,1467866662,1467879210,1467866778	C00075,C00154,C00085,C01097,C05345,C06312,C18096,C01260,C00093,C00623,C03189	2.7.4.14,6.2.1.3,2.7.1.11,2.7.1.56,2.7.1.144,2.7.1.11,1.1.1.37,1.1.1.299,1.1.1.27,1.1.1.27,2.3.1.15	2.7.4B1,6.2.1A2,2.7.1A1,1.1.1A1,2.3.1F1	0.852941,0.546772,0.314607,0.263775,0.221095	dTTP,P1,P3-Bis(5'-adenosyl) triphosphate	1467871146,1467915849	C00459,C06197	2.7.4.6,1.1.1.244,1.1.1.1	2.7.4A1,,1.1.1A1,,1.2.1B1	1,0.263775	0.852941	-0.147059	1	0	0	0
dTDP-glucose	1467875183	DB03751,EXPT01115	C00842,C02097	CHEMBL412989	UTP,Palmitoyl-CoA,4-(Cytidine 5'-diphospho)-2-C-methyl-D-erythritol,D-Fructose,sn-Glycerol 3-phosphate	1467866522,1467867611,1467970431,1467866805,1467866778	C00075,C00154,C11435,C00095,C01719,C02336,C00093,C00623,C03189	2.7.4.14,6.2.1.3,2.7.1.148,2.7.1.11,2.3.1.15	2.7.4B1,6.2.1A2,2.7.1A1,2.7.1A1,2.3.1F1	0.852941,0.527319,0.430622,0.237449,0.209924	dTTP,dUDP	1467871146,1467879916	C00459,C01346	2.7.4.6,2.7.4.9	2.7.4A1,,	1,0.90625	0.852941	-0.147059	1	0	0	0
dTDP-4-oxo-2-deoxy-beta-L-xylose	1172268918		C21353		UTP,Deoxyinosine,Succinyl-CoA,Acetoacetyl-CoA,5'-Methylthioadenosine	1467866522,1467910150,1467866749,1467869780,1467867842	C00075,C05512,C00091,C00332,C00170	2.7.4.14,2.4.2.1,2.4.2.4,2.3.1.61,1.1.1.36,1.1.1.100,2.5.1.16,2.5.1.16,2.5.1.22	2.7.4B1,2.4.2A1,2.3.1D3,1.1.1A2,2.5.1A1	0.852941,0.389558,0.244573,0.244573,0.170588	dTDP	1467870119	C00363	2.7.4.6	2.7.4A1,	1	0.852941	-0.147059	1	0	0	0
dTDP-4-methylamino-2,4-dideoxy-beta-L-xylose	1172268940		C21355		UTP,Deoxyinosine,5'-Methylthioadenosine,Androstenediol,Androstenediol	1467866522,1467910150,1467867842,1467902019,1467902019	C00075,C05512,C00170,C04295,D00179,C04295,D00179	2.7.4.14,2.4.2.1,2.4.2.4,2.5.1.16,2.5.1.16,2.5.1.22,1.1.1.51,1.1.1.51	2.7.4B1,2.4.2A1,2.5.1A1,1.1.1A2,1.1.1A1	0.852941,0.375969,0.17971,0.0564363,0.0564363	dTDP	1467870119	C00363	2.7.4.6	2.7.4A1,	1	0.852941	-0.147059	1	0	0	0
1-[5-(dihydroxyphosphinothioyloxymethyl)-4-hydroxy-2-oxolanyl]-5-methylpyrimidine-2,4-dione	32294191	DB08432			UTP,S-Adenosyl-L-methionine,Androsterone,Androsterone,Testosterone,Estradiol-17beta	1467866522,382536806,1467871919,1467871919,1467872060,1467876271	C00075,C00019,C00523,C04373,C07635,C00523,C04373,C07635,C00535,D00075,C00951,C02537,D00105	2.7.4.14,2.1.1.53,2.1.1.163,1.1.1.51,1.1.1.51,1.1.1.51,1.1.1.62,1.1.1.51,1.1.1.62	2.7.4B1,2.1.1A5,1.1.1A1,1.1.1A1,1.1.1A2,1.1.1A2	0.852941,0.218487,0.063584,0.057257,0.055851,0.046924	dTTP,Inosine	1467871146,1467869312	C00459,C00294,D00054	2.7.4.6,2.3.1.85	2.7.4A1,,,2.3.1F1	1,0.234043	0.852941	-0.147059	1	0	0	0
dTDP-4-amino-2,4-dideoxy-beta-L-xylose	1172268929		C21354		UTP,5'-Methylthioadenosine,Androstenediol,Androstenediol	1467866522,1467867842,1467902019,1467902019	C00075,C00170,C04295,D00179,C04295,D00179	2.7.4.14,2.5.1.16,2.5.1.16,2.5.1.22,1.1.1.51,1.1.1.51	2.7.4B1,2.5.1A1,1.1.1A2,1.1.1A1	0.852941,0.177515,0.0576052,0.0576052	dTDP	1467870119	C00363	2.7.4.6	2.7.4A1,	1	0.852941	-0.147059	1	0	0	0
dTDP-4-deoxy-4-thio-alpha-D-digitoxose	1157831129		C21349		UTP,5'-Methylthioadenosine,Androstenediol,Androstenediol	1467866522,1467867842,1467902019,1467902019	C00075,C00170,C04295,D00179,C04295,D00179	2.7.4.14,2.5.1.16,2.5.1.16,2.5.1.22,1.1.1.51,1.1.1.51	2.7.4B1,2.5.1A1,1.1.1A2,1.1.1A1	0.852941,0.173601,0.0640205,0.0640205	dTDP	1467870119	C00363	2.7.4.6	2.7.4A1,	1	0.852941	-0.147059	1	0	0	0
dTDP	1467870119	DB03103,EXPT03136	C00363	CHEMBL259724	UTP,Androsterone,Androsterone,Testosterone,Estradiol-17beta	1467866522,1467871919,1467871919,1467872060,1467876271	C00075,C00523,C04373,C07635,C00523,C04373,C07635,C00535,D00075,C00951,C02537,D00105	2.7.4.14,1.1.1.51,1.1.1.51,1.1.1.51,1.1.1.62,1.1.1.51,1.1.1.62	2.7.4B1,1.1.1A1,1.1.1A1,1.1.1A2,1.1.1A2	0.852941,0.061453,0.055058,0.053708,0.045501	dTDP	1467870119	C00363	2.7.4.6	2.7.4A1,	1	0.852941	-0.147059	1	0	0	0
dTDP-3-methyl-4-oxo-alpha-D-ribopyranose	1172268951		C21362		UTP,Androstenediol,Androstenediol	1467866522,1467902019,1467902019	C00075,C04295,D00179,C04295,D00179	2.7.4.14,1.1.1.51,1.1.1.51	2.7.4B1,1.1.1A2,1.1.1A1	0.852941,0.0581257,0.0581257	dTDP	1467870119	C00363	2.7.4.6	2.7.4A1,	1	0.852941	-0.147059	1	0	0	0
dTDP-madurosamine	1172268962		C21363		UTP,Androstenediol,Androstenediol	1467866522,1467902019,1467902019	C00075,C04295,D00179,C04295,D00179	2.7.4.14,1.1.1.51,1.1.1.51	2.7.4B1,1.1.1A2,1.1.1A1	0.852941,0.0581257,0.0581257	dTDP	1467870119	C00363	2.7.4.6	2.7.4A1,	1	0.852941	-0.147059	1	0	0	0
dTDP-4-ethylamino-3-O-methyl-2,4-dideoxy-L-threo-pentopyranose	1157831162		C21356		UTP,Androsterone,Estradiol-17beta	1467866522,1467871919,1467876271	C00075,C00523,C04373,C07635,C00951,C02537,D00105	2.7.4.14,1.1.1.51,1.1.1.51,1.1.1.62	2.7.4B1,1.1.1A1,1.1.1A2	0.852941,0.054917,0.045409	dTDP	1467870119	C00363	2.7.4.6	2.7.4A1,	1	0.852941	-0.147059	1	0	0	0
dTDP-4-oxo-2-deoxy-alpha-D-pentos-2-ene	1172268907		C21352		UTP,Androsterone,Estradiol-17beta	1467866522,1467871919,1467876271	C00075,C00523,C04373,C07635,C00951,C02537,D00105	2.7.4.14,1.1.1.51,1.1.1.51,1.1.1.62	2.7.4B1,1.1.1A1,1.1.1A2	0.852941,0.054917,0.045409	dTDP	1467870119	C00363	2.7.4.6	2.7.4A1,	1	0.852941	-0.147059	1	0	0	0
dTDP-4-hydroxyamino-4,6-dideoxy-alpha-D-glucose	1157831118		C21348		UTP	1467866522	C00075	2.7.4.14	2.7.4B1	0.852941	dTDP	1467870119	C00363	2.7.4.6	2.7.4A1,	1	0.852941	-0.147059	1	0	0	0
dTDP-3-O-methyl-beta-L-rhamnose	1157831140		C21350		UTP	1467866522	C00075	2.7.4.14	2.7.4B1	0.852941	dTDP	1467870119	C00363	2.7.4.6	2.7.4A1,	1	0.852941	-0.147059	1	0	0	0
dTDP-4-oxo-alpha-D-xylose	1157831151		C21351		UTP	1467866522	C00075	2.7.4.14	2.7.4B1	0.852941	dTDP	1467870119	C00363	2.7.4.6	2.7.4A1,	1	0.852941	-0.147059	1	0	0	0
(2R,3R,4S,5R)-2-(6-aminopurin-9-yl)-5-[[hydroxy(mercapto)phosphinothioyl]oxymethyl]oxolane-3,4-diol	111085967	DB03011,EXPT00438		CHEMBL1230834	5'-Methylthioadenosine,5'-Methylthioadenosine,sn-Glycerol 3-phosphate,Acetoacetyl-CoA,Estriol,Estriol	1467867842,1467867842,1467866778,1467869780,1467907298,1467907298	C00170,C00170,C00093,C00623,C03189,C00332,C05141,D00185,C05141,D00185	2.5.1.16,2.5.1.16,2.5.1.22,2.5.1.16,2.5.1.16,2.5.1.22,2.3.1.15,1.1.1.36,1.1.1.100,1.1.1.62,1.1.1.62	2.5.1A1,2.5.1A1,2.3.1F1,1.2.1B2,1.1.1A2,1.1.1A1	0.715556,0.715556,0.316556,0.316556,0.0495673,0.0495673	Dephospho-CoA,GMP	1467875621,1467867475	C00882,C00144	2.7.1.24,2.4.2.7,2.4.2.8,2.4.2.22,3.6.1.10	,2.4.2B2,2.4.2B1,	0.863636,0.825112	0.828539	-0.14808	1	0	0	0
10,13-dimethyl-5,6,7,8,9,11,12,14,15,16-decahydro-4H-cyclopenta[a]phenanthrene-3,17-dione	6142226	DB01451		CHEMBL343193	Androstenedione	1467869193	C00280,D00051	1.1.1.51	1.2.1B1	0.755897	Androstenedione	1467869193	C00280,D00051	1.1.1.51,1.1.1.64,1.1.1.184,1.1.1.62,1.1.1.239,3.6.1.10	1.1.1A2,,1.2.1B2	0.904192	0.835992	-0.148295	1	0	0	0
5-Fluorouridine monophosphate	1468012296		C16634	CHEMBL474163,CHEMBL603555	Deoxyinosine	1467910150	C05512	2.4.2.1,2.4.2.4	2.4.2A1	0.781915	UTP	1467866522	C00075	2.7.1.36,2.7.1.40		0.93299	0.838074	-0.151075	1	0	0	0
1-acetyl-9-hydroxy-2-methoxy-5a,5b,8,8,11a-pentamethyl-1,2,3,4,5,6,7,7a,9,10,11,11b,12,13,13a,13b-hexadecahydrocyclopenta[a]chrysene-3a-carboxylic acid methyl ester	6286391			ChEMBLE_NTD	Androsterone,Estradiol-17beta,5-Aminolevulinate	1467871919,1467876271,1467870875	C00523,C04373,C07635,C00951,C02537,D00105,C00430,D07567	1.1.1.51,1.1.1.51,1.1.1.62,2.3.1.37	1.1.1A1,1.1.1A2,4.1.1A6	0.64726,0.603283,0.063253	Dihydrotestosterone	1467899341	C03917,C05293,D07456	1.1.1.53,1.1.1.105	1.1.1A1,	0.800298	0.808774	-0.153038	1	0	0	0
Tetrahymanol	1467914805		C06083	ChEMBLE_NTD,CHEMBL485801	Androsterone	1467871919	C00523,C04373,C07635	1.1.1.51	1.1.1A1	0.64726	Dihydrotestosterone	1467899341	C03917,C05293,D07456	1.1.1.53,1.1.1.105	1.1.1A1,	0.800298	0.808774	-0.153038	1	0	0	0
alpha,beta-Methylene ATP	1467985019		C13740	CHEMBL132722,CHEMBL1624044,CHEMBL1624146	5'-Methylthioadenosine	1467867842	C00170	2.5.1.16,2.5.1.16,2.5.1.22	2.5.1A1	0.69697	GMP	1467867475	C00144	2.4.2.7,2.4.2.8,2.4.2.22,3.6.1.10	2.4.2B1,	0.852018	0.818023	-0.155048	1	0	0	0
2-[3-[(4-amino-6-methyl-3-pyridyl)methyl]-4-methyl-thiazol-3-ium-5-yl]ethyl phosphono hydrogen phosphate	5485573	DB02814,EXPT02276			CMP,IMP,S-Adenosyl-L-methionine	1467866276,1467867285,382536806	C00055,C00130,C00019	2.7.4.14,2.7.4.25,2.4.2.8,2.1.1.53,2.1.1.163	2.7.4A1,2.4.2B1,2.1.1A5	0.515152,0.163366,0.025	Isopentenyl diphosphate,Glycerol	1467867268,1467867087	C00129,C00116,D00028	2.5.1.29,2.5.1.10,2.5.1.1,2.3.1.21	2.5.1B1,,	0.672566,0.06	0.76595	-0.157414	1	0	0	0
1-bromopropan-2-ol	300518	DB03335,EXPT00069		CHEMBL446288	Androsterone,Testosterone,Androsterone,Testosterone,Estradiol-17beta	1467871919,1467872060,1467871919,1467872060,1467876271	C00523,C04373,C07635,C00535,D00075,C00523,C04373,C07635,C00535,D00075,C00951,C02537,D00105	1.1.1.51,1.1.1.51,1.1.1.62,1.1.1.51,1.1.1.51,1.1.1.62,1.1.1.51,1.1.1.62	1.1.1A1,1.2.1B2,1.1.1A1,1.1.1A2,1.1.1A2	0.555556,0.053333,0.051282,0.051282,0.033333	Propan-2-ol,Glycerol	1467884051,1467867087	C01845,D00137,C00116,D00028	1.1.1.80,1.1.1.1,2.3.1.21	1.1.1A2,,1.2.1B2,,2.3.1F1	0.714286,0.434783	0.777778	-0.15873	1	0	0	0
Adenosine 5'-phosphoramidate	1467898910		C03851	CHEMBL583986	5'-Methylthioadenosine,Estriol,Estriol	1467867842,1467907298,1467907298	C00170,C05141,D00185,C05141,D00185	2.5.1.16,2.5.1.16,2.5.1.22,1.1.1.62,1.1.1.62	2.5.1A1,1.1.1A2,1.1.1A1	0.715556,0.0495673,0.0495673	GMP	1467867475	C00144	2.4.2.7,2.4.2.8,2.4.2.22,3.6.1.10	2.4.2B1,	0.875576	0.81724	-0.16002	1	0	0	0
D-Ribitol 5-phosphate	1467877378	DB02630,EXPT02071	C01068,C02895,C03509,C19674	CHEMBL1161476	sn-Glycerol 3-phosphate,D-Fructose 6-phosphate,IMP	1467866778,1467866662,1467867285	C00093,C00623,C03189,C00085,C01097,C05345,C06312,C18096,C00130	2.3.1.15,2.7.1.11,2.7.1.56,2.7.1.144,2.7.1.11,2.4.2.8	2.3.1F1,2.7.1A1,2.4.2B1	0.628205,0.566434,0.559322	Aldohexose 6-phosphate,UMP	1467894903,1467866945	C03251,C00105	2.7.1.1,2.7.1.55,2.4.2.9,2.4.2.10	2.7.1A1,,	0.794118,0.568965	0.791073	-0.165913	1	0	0	0
1-(12-hydroxy-10,13-dimethyl-2,3,4,5,6,7,8,9,11,12,14,15,16,17-tetradecahydro-1H-cyclopenta[a]phenanthren-17-yl)ethanone	6286040			ChEMBLE_NTD	Estradiol-17beta,Androsterone,5-Aminolevulinate	1467876271,1467871919,1467870875	C00951,C02537,D00105,C00523,C04373,C07635,C00430,D07567	1.1.1.51,1.1.1.62,1.1.1.51,2.3.1.37	1.1.1A2,1.1.1A1,4.1.1A6	0.505832,0.505832,0.101075	Dihydrotestosterone	1467899341	C03917,C05293,D07456	1.1.1.53,1.1.1.105	1.1.1A1,	0.678862	0.745118	-0.17303	1	0	0	0
N-Acetyl-D-glucosamine 6-sulfate	1467900865	DB02186,EXPT02335	C04132,C04255		D-Glucosamine 6-phosphate	1467869989	C00352,C06377	2.3.1.4	2.3.1D3	0.670412	N-Acetyl-D-glucosamine	1467867422	C00140,C00645,C01132,C02711,C03136,C03878,C05021,C20328,C21036,C21039,C21049,C21052,C21061	2.7.1.59,2.7.1.60,2.7.1.1	2.7.1A1,	0.847682	0.790877	-0.17727	1	0	0	0
Streptozocin	1467925516	APRD00209,DB00428	C07313,D05932	ChEMBLE_NTD,CHEMBL1417129,CHEMBL1494182,CHEMBL1603,CHEMBL163484,CHEMBL1651906	D-Glucosamine 6-phosphate,D-Fructose 6-phosphate	1467869989,1467866662	C00352,C06377,C00085,C01097,C05345,C06312,C18096	2.3.1.4,2.7.1.11,2.7.1.56,2.7.1.144,2.7.1.11	2.3.1D3,2.7.1A1	0.625,0.278632	N-Acetyl-D-glucosamine,N-Acetyl-D-glucosamine	1467867422,1467867422	C00140,C00645,C01132,C02711,C03136,C03878,C05021,C20328,C21036,C21039,C21049,C21052,C21061,C00140,C00645,C01132,C02711,C03136,C03878,C05021,C20328,C21036,C21039,C21049,C21052,C21061	2.7.1.59,2.7.1.60,2.7.1.1,2.7.1.59,2.7.1.60,2.7.1.1	2.7.1A1,,2.7.1A1,	0.805369,0.763033	0.776042	-0.180369	1	0	0	0
5'-S-Methyl-5'-thioinosine	1468040366		C19787		Deoxyinosine	1467910150	C05512	2.4.2.1,2.4.2.4	2.4.2A1	0.546729	5'-Methylthioadenosine	1467867842	C00170	2.5.1.16,2.5.1.22	2.5.1A1,	0.728972	0.75	-0.182243	1	0	0	0
D-glycero-beta-D-manno-Heptose 7-phosphate	1467929896	DB02470,EXPT02091	C07836,C19878,C19882	CHEMBL481560	D-Fructose,sn-Glycerol 3-phosphate,D-Glucosamine 6-phosphate,IMP,4-(Cytidine 5'-diphospho)-2-C-methyl-D-erythritol	1467866805,1467866778,1467869989,1467867285,1467970431	C00095,C01719,C02336,C00093,C00623,C03189,C00352,C06377,C00130,C11435	2.7.1.11,2.3.1.15,2.3.1.4,2.4.2.8,2.7.1.148	2.7.1A1,2.3.1F1,2.3.1D3,2.4.2B1,2.7.1A1	0.54023,0.507353,0.488753,0.478873,0.242188	D-Glucose,Succinyl-CoA	1467865936,1467866749	C00031,C00124,C00159,C00221,C00267,C00737,C00738,C00936,C00962,C00984,C01487,C01825,C02209,C06464,C06465,C06466,C06467,C15923,C21032,C21050,D00009,C00091	2.7.1.2,2.7.1.6,2.3.1.61	2.7.1A1,,	0.724138,0.244898	0.746032	-0.183908	1	0	0	0
Urate D-ribonucleotide	1467895255		C03312		Deoxyinosine,5'-Methylthioadenosine,Estriol,Estriol	1467910150,1467867842,1467907298,1467907298	C05512,C00170,C05141,D00185,C05141,D00185	2.4.2.1,2.4.2.4,2.5.1.16,2.5.1.16,2.5.1.22,1.1.1.62,1.1.1.62	2.4.2A1,2.5.1A1,1.1.1A2,1.1.1A1	0.620536,0.423488,0.0476911,0.0476911	UTP	1467866522	C00075	2.7.1.36,2.7.1.40		0.807175	0.768775	-0.186639	1	0	0	0
2,4-Dioxotetrahydropyrimidine D-ribonucleotide	1467904461		C04639		Deoxyinosine,5'-Methylthioadenosine,Estriol,Estriol	1467910150,1467867842,1467907298,1467907298	C05512,C00170,C05141,D00185,C05141,D00185	2.4.2.1,2.4.2.4,2.5.1.16,2.5.1.16,2.5.1.22,1.1.1.62,1.1.1.62	2.4.2A1,2.5.1A1,1.1.1A2,1.1.1A1	0.54717,0.346863,0.0533446,0.0533446	UTP	1467866522	C00075	2.7.1.36,2.7.1.40		0.744076	0.735368	-0.196906	1	0	0	0
[6-(3-acetoxy-16-hydroxy-10,13-dimethyl-2,3,4,5,6,7,8,9,11,12,14,15,16,17-tetradecahydro-1H-cyclopenta[a]phenanthren-17-yl)-2-methyl-heptyl] acetate	6327011			ChEMBLE_NTD	Estradiol-17beta,Androsterone	1467876271,1467871919	C00951,C02537,D00105,C00523,C04373,C07635	1.1.1.51,1.1.1.62,1.1.1.51	1.1.1A2,1.1.1A1	0.566467,0.566467	Dihydrotestosterone	1467899341	C03917,C05293,D07456	1.1.1.53,1.1.1.105	1.1.1A1,	0.76378	0.741663	-0.197313	1	0	0	0
17-(1,5-dimethylhexyl)-10,13-dimethyl-2,3,4,5,6,7,8,9,11,12,14,15,16,17-tetradecahydro-1H-cyclopenta[a]phenanthren-16-ol	6285844			ChEMBLE_NTD	Estradiol-17beta,Androsterone	1467876271,1467871919	C00951,C02537,D00105,C00523,C04373,C07635	1.1.1.51,1.1.1.62,1.1.1.51	1.1.1A2,1.1.1A1	0.567827,0.567827	Dihydrotestosterone	1467899341	C03917,C05293,D07456	1.1.1.53,1.1.1.105	1.1.1A1,	0.765789	0.741493	-0.197962	1	0	0	0
Cycloartenol	1467884561		C01902	CHEMBL119938,CHEMBL225815,CHEMBL226036,CHEMBL393145	Androsterone,Estradiol-17beta	1467871919,1467876271	C00523,C04373,C07635,C00951,C02537,D00105	1.1.1.51,1.1.1.51,1.1.1.62	1.1.1A1,1.1.1A2	0.532033,0.528588	Dihydrotestosterone	1467899341	C03917,C05293,D07456	1.1.1.53,1.1.1.105	1.1.1A1,	0.736774	0.722112	-0.204741	1	0	0	0
IDP	1467866932		C00104	CHEMBL1233551	GMP,5'-Methylthioadenosine,Deoxyinosine,Estriol,Estriol	1467867475,1467867842,1467910150,1467907298,1467907298	C00144,C00170,C05512,C05141,D00185,C05141,D00185	2.4.2.7,2.4.2.8,2.4.2.22,2.5.1.16,2.5.1.16,2.5.1.22,2.4.2.1,2.4.2.4,1.1.1.62,1.1.1.62	2.4.2B1,2.5.1A1,2.4.2A1,1.1.1A2,1.1.1A1	0.751592,0.654008,0.491597,0.0484243,0.0484243	GMP	1467867475	C00144	2.4.2.7,2.4.2.8,2.4.2.22,3.6.1.10	2.4.2B1,	0.957346	0.785079	-0.205754	1	0	0	0
5-Fluorouridine triphosphate	2348347		C21749	CHEMBL1774	Deoxyinosine,5'-Methylthioadenosine	1467910150,1467867842	C05512,C00170	2.4.2.1,2.4.2.4,2.5.1.16,2.5.1.16,2.5.1.22	2.4.2A1,2.5.1A1	0.757732,0.426415	UTP	1467866522	C00075	2.7.1.36,2.7.1.40		0.963918	0.786096	-0.206186	1	0	0	0
5-Fluorouridine diphosphate	5196649		C21748	CHEMBL2009712,CHEMBL590981	Deoxyinosine,5'-Methylthioadenosine	1467910150,1467867842	C05512,C00170	2.4.2.1,2.4.2.4,2.5.1.16,2.5.1.16,2.5.1.22	2.4.2A1,2.5.1A1	0.757732,0.426415	UTP	1467866522	C00075	2.7.1.36,2.7.1.40		0.963918	0.786096	-0.206186	1	0	0	0
Adenylyl sulfate	1467868530		C00224	CHEMBL572546,CHEMBL578658	5'-Methylthioadenosine,Estriol,Estriol	1467867842,1467907298,1467907298	C00170,C05141,D00185,C05141,D00185	2.5.1.16,2.5.1.16,2.5.1.22,1.1.1.62,1.1.1.62	2.5.1A1,1.1.1A2,1.1.1A1	0.69697,0.0484243,0.0484243	GMP	1467867475	C00144	2.4.2.7,2.4.2.8,2.4.2.22,3.6.1.10	2.4.2B1,	0.903226	0.771645	-0.206256	1	0	0	0
Adenosine tetraphosphate	1467896357		C03483	CHEMBL490984	5'-Methylthioadenosine,Estriol,Estriol	1467867842,1467907298,1467907298	C00170,C05141,D00185,C05141,D00185	2.5.1.16,2.5.1.16,2.5.1.22,1.1.1.62,1.1.1.62	2.5.1A1,1.1.1A2,1.1.1A1	0.69697,0.04835,0.04835	GMP	1467867475	C00144	2.4.2.7,2.4.2.8,2.4.2.22,3.6.1.10	2.4.2B1,	0.903226	0.771645	-0.206256	1	0	0	0
Adenylylselenate	1467911471		C05686		5'-Methylthioadenosine	1467867842	C00170	2.5.1.16,2.5.1.16,2.5.1.22	2.5.1A1	0.69697	GMP	1467867475	C00144	2.4.2.7,2.4.2.8,2.4.2.22,3.6.1.10	2.4.2B1,	0.903226	0.771645	-0.206256	1	0	0	0
Adenosine 5-O-(3-thiotriphophate)	1467985040		C13742	CHEMBL131890	5'-Methylthioadenosine	1467867842	C00170	2.5.1.16,2.5.1.16,2.5.1.22	2.5.1A1	0.69697	GMP	1467867475	C00144	2.4.2.7,2.4.2.8,2.4.2.22,3.6.1.10	2.4.2B1,	0.903226	0.771645	-0.206256	1	0	0	0
Adenosine 5-O-(3-thiodiphophate)	1467985050		C13743	CHEMBL335206	5'-Methylthioadenosine	1467867842	C00170	2.5.1.16,2.5.1.16,2.5.1.22	2.5.1A1	0.69697	GMP	1467867475	C00144	2.4.2.7,2.4.2.8,2.4.2.22,3.6.1.10	2.4.2B1,	0.903226	0.771645	-0.206256	1	0	0	0
Biotinyl-5'-AMP	1467913312		C05921		5'-Methylthioadenosine	1467867842	C00170	2.5.1.16,2.5.1.16,2.5.1.22	2.5.1A1	0.7	GMP	1467867475	C00144	2.4.2.7,2.4.2.8,2.4.2.22,3.6.1.10	2.4.2B1,	0.907407	0.771429	-0.207407	1	0	0	0
Propionyladenylate	1467913925		C05983		5'-Methylthioadenosine	1467867842	C00170	2.5.1.16,2.5.1.16,2.5.1.22	2.5.1A1	0.7	GMP	1467867475	C00144	2.4.2.7,2.4.2.8,2.4.2.22,3.6.1.10	2.4.2B1,	0.907407	0.771429	-0.207407	1	0	0	0
Acetyl adenylate	1467914015		C05993		5'-Methylthioadenosine	1467867842	C00170	2.5.1.16,2.5.1.16,2.5.1.22	2.5.1A1	0.7	GMP	1467867475	C00144	2.4.2.7,2.4.2.8,2.4.2.22,3.6.1.10	2.4.2B1,	0.907407	0.771429	-0.207407	1	0	0	0
5'-Benzoylphosphoadenosine	1467917788		C06433		5'-Methylthioadenosine	1467867842	C00170	2.5.1.16,2.5.1.16,2.5.1.22	2.5.1A1	0.7	GMP	1467867475	C00144	2.4.2.7,2.4.2.8,2.4.2.22,3.6.1.10	2.4.2B1,	0.907407	0.771429	-0.207407	1	0	0	0
O-Hexanoyl-adnosine monophosphate	1467985880		C13825		5'-Methylthioadenosine	1467867842	C00170	2.5.1.16,2.5.1.16,2.5.1.22	2.5.1A1	0.7	GMP	1467867475	C00144	2.4.2.7,2.4.2.8,2.4.2.22,3.6.1.10	2.4.2B1,	0.907407	0.771429	-0.207407	1	0	0	0
(5S,17S)-17-hydroxy-13-methyl-2,3,5,6,7,8,9,10,11,12,14,15,16,17-tetradecahydro-1H-cyclopenta[a]phenanthren-4-one	60653189			ChEMBLE_NTD	Estradiol-17beta,Androsterone	1467876271,1467871919	C00951,C02537,D00105,C00523,C04373,C07635	1.1.1.51,1.1.1.62,1.1.1.51	1.1.1A2,1.1.1A1	0.724638,0.724638	Dihydrotestosterone	1467899341	C03917,C05293,D07456	1.1.1.53,1.1.1.105	1.1.1A1,	0.933754	0.776048	-0.209116	1	0	0	0
[(1R)-1-[[[(2S)-2,3-dihydroxypropoxy]-hydroxy-phosphoryl]oxymethyl]-2-pentanoyloxy-ethyl] octanoate	5479794	DB07349			sn-Glycerol 3-phosphate,Thymidine,S-Adenosyl-L-methionine,Deoxyinosine,7,8-Dihydrobiopterin,Androstenedione,5'-Methylthioadenosine,5'-Methylthioadenosine	1467866778,1467868402,382536806,1467910150,1467892581,1467869193,1467867842,1467867842	C00093,C00623,C03189,C00214,D06675,C00019,C05512,C02953,C20263,C00280,D00051,C00170,C00170	2.3.1.15,2.4.2.2,2.4.2.4,2.4.2.3,2.4.2.1,2.1.1.53,2.1.1.163,2.4.2.1,2.4.2.4,1.5.1.3,1.1.1.51,2.5.1.16,2.5.1.16,2.5.1.22,2.5.1.16,2.5.1.16,2.5.1.22	2.3.1F1,2.4.2A1,2.1.1A5,2.4.2A1,1.5.1B2,1.2.1B1,2.5.1A1,2.5.1A1	0.790698,0.303571,0.107143,0.104651,0.100671,0.0951417,0.086124,0.086124	Phosphatidylglycerol,Glycerol	1468097899,1467867087	C00344,C00116,D00028	3.1.3.27,2.3.1.21	3.1.3A1,,2.4.2B2	1,0.351852	0.790698	-0.209302	1	0	0	0
(2S)-2-[[5-[2-[(6S)-2-amino-4-oxo-5,6,7,8-tetrahydro-1H-pyrido[2,3-d]pyrimidin-6-yl]ethyl]-4-methyl-thiophene-2-carbonyl]amino]pentanedioic acid	60845881	DB12757	D05400	CHEMBL2107361	Dihydrofolate	1467870719	C00415	1.5.1.3	1.5.1B2	0.680851	5,10-Methylenetetrahydrofolate,gamma-L-Glutamyl-L-cysteine	1467867460,1467873367	C00143,C00669	2.1.1.45,6.3.2.2	,2.1.1C2,6.3.2B2	0.890909,0.361702	0.764221	-0.210058	1	0	0	0
D-Glucose	1467865936	DB02379,EXPT00455,EXPT00685,EXPT01603	C00031,C00124,C00159,C00221,C00267,C00737,C00738,C00936,C00962,C00984,C01487,C01825,C02209,C06464,C06465,C06466,C06467,C15923,C21032,C21050,D00009	CHEMBL103010,CHEMBL1222152,CHEMBL1222250,CHEMBL1233058,CHEMBL1453070,CHEMBL1519430,CHEMBL1614854,CHEMBL1873035,CHEMBL195923,CHEMBL2093058,CHEMBL2115552,CHEMBL300520,CHEMBL3186423,CHEMBL365590,CHEMBL423707,CHEMBL469448,CHEMBL98182	D-Fructose,D-Glucosamine 6-phosphate	1467866805,1467869989	C00095,C01719,C02336,C00352,C06377	2.7.1.11,2.3.1.4	2.7.1A1,2.3.1D3	0.789116,0.558974	D-Glucose	1467865936	C00031,C00124,C00159,C00221,C00267,C00737,C00738,C00936,C00962,C00984,C01487,C01825,C02209,C06464,C06465,C06466,C06467,C15923,C21032,C21050,D00009	3.2.1.10	3.2.1A1,	1	0.789116	-0.210884	1	0	0	0
1-O-octadecyl-sn-glycero-3-phosphocholine	1468098427	DB03633,EXPT02056		CHEMBL229361,CHEMBL475587	sn-Glycerol 3-phosphate	1467866778	C00093,C00623,C03189	2.3.1.15	2.3.1F1	0.619469	Choline phosphate,Succinyl-CoA	1467872625,1467866749	C00588,C00091	2.7.1.32,2.3.1.61	2.7.1A1,,	0.833333,0.189427	0.743363	-0.213864	1	0	0	0
5'-Butyrylphosphouridine	1467917807		C06436		Deoxyinosine,5'-Methylthioadenosine	1467910150,1467867842	C05512,C00170	2.4.2.1,2.4.2.4,2.5.1.16,2.5.1.16,2.5.1.22	2.4.2A1,2.5.1A1	0.725389,0.439689	UTP	1467866522	C00075	2.7.1.36,2.7.1.40		0.942708	0.769474	-0.217319	1	0	0	0
hexanoic acid 3-mercaptohexyl ester	6286212			ChEMBLE_NTD,CHEMBL1462092	Estradiol-17beta,Androsterone	1467876271,1467871919	C00951,C02537,D00105,C00523,C04373,C07635	1.1.1.51,1.1.1.62,1.1.1.51	1.1.1A2,1.1.1A1	0.569444,0.569444	Dihydrotestosterone	1467899341	C03917,C05293,D07456	1.1.1.53,1.1.1.105	1.1.1A1,	0.791506	0.719444	-0.222062	1	0	0	0
3-hydroxy-10,13-dimethyl-1'-spiro[1,2,3,4,7,8,9,11,12,14,15,16-dodecahydrocyclopenta[a]phenanthrene-17,2'-cyclobutane]one	6262161			ChEMBLE_NTD	Androsterone,Estradiol-17beta,5-Aminolevulinate	1467871919,1467876271,1467870875	C00523,C04373,C07635,C00951,C02537,D00105,C00430,D07567	1.1.1.51,1.1.1.51,1.1.1.62,2.3.1.37	1.1.1A1,1.1.1A2,4.1.1A6	0.552846,0.383523,0.056604	Androsterone	1467871919	C00523,C04373,C07635	1.1.1.50,1.1.1.209,1.1.1.213,1.1.1.105,3.6.1.10,1.1.1.184	1.1.1A2,	0.776552	0.711924	-0.223706	1	0	0	0
beta,gamma-Methylene ATP	1467985029	DB03909,EXPT00416	C13741	CHEMBL133463	5'-Methylthioadenosine,Deoxyguanosine,(1S,3R,4S)-3,4-Dihydroxycyclohexane-1-carboxylate,Estriol	1467867842,1467869751,1467904867,1467907298	C00170,C00330,C04687,C05141,D00185	2.5.1.16,2.5.1.16,2.5.1.22,2.4.2.1,2.4.2.4,1.1.1.282,1.1.1.62	2.5.1A1,2.4.2A1,1.1.1A1,1.1.1A2	0.69697,0.511936,0.0802548,0.04835	6-Thioinosine-5'-monophosphate,GMP	1467904532,1467867475	C04646,C00144	2.4.2.8,2.4.2.7,2.4.2.8,2.4.2.22,3.6.1.10	,2.4.2B2,2.4.2B1,	0.933962,0.903226	0.746251	-0.236992	1	0	0	0
UDP-D-xylose	1467868090		C00190,C00935		4-(Cytidine 5'-diphospho)-2-C-methyl-D-erythritol	1467970431	C11435	2.7.1.148	2.7.1A1	0.69425	dUDP	1467879916	C01346	2.7.4.9		0.935484	0.742129	-0.241234	1	0	0	0
Dehydroepiandrosterone	1467878934		C01227,D08409	ChEMBLE_NTD,CHEMBL1566783,CHEMBL309821,CHEMBL31399,CHEMBL363554,CHEMBL90593	Androsterone,Estradiol-17beta	1467871919,1467876271	C00523,C04373,C07635,C00951,C02537,D00105	1.1.1.51,1.1.1.51,1.1.1.62	1.1.1A1,1.1.1A2	0.552846,0.383523	Androsterone	1467871919	C00523,C04373,C07635	1.1.1.50,1.1.1.209,1.1.1.213,1.1.1.105,3.6.1.10,1.1.1.184	1.1.1A2,	0.799427	0.691553	-0.246581	1	0	0	0
Piclidenoson	1468281639		D10971	CHEMBL119709,CHEMBL1398537,CHEMBL1434729,CHEMBL1560351	Deoxyinosine	1467910150	C05512	2.4.2.1,2.4.2.4	2.4.2A1	0.493506	5'-Methylthioadenosine	1467867842	C00170	2.5.1.16,2.5.1.22	2.5.1A1,	0.746137	0.661415	-0.252631	1	0	0	0
3-Hydroxy-3-methylglutarate	1467898309	DB04377,EXPT02109	C03761,D04897	CHEMBL50444	2-Oxoadipate,S-Adenosyl-L-methionine	1467869652,382536806	C00322,C00019	1.1.1.27,2.1.1.53,2.1.1.163	1.2.1B1,2.1.1A5	0.503106,0.197917	Citrate,Glycerol	1467867671,1467867087	C00158,D00037,C00116,D00028	4.2.1.3,2.3.1.21	4.2.1A1,,4.2.1C1,6.3.4E1,	0.759036,0.40625	0.662822	-0.25593	1	0	0	0
N6-(delta2-Isopentenyl)-adenosine 5'-monophosphate	1467905036		C04713		5'-Methylthioadenosine,Deoxyinosine,Estriol,Estriol	1467867842,1467910150,1467907298,1467907298	C00170,C05512,C05141,D00185,C05141,D00185	2.5.1.16,2.5.1.16,2.5.1.22,2.4.2.1,2.4.2.4,1.1.1.62,1.1.1.62	2.5.1A1,2.4.2A1,1.1.1A2,1.1.1A1	0.712389,0.483051,0.0491803,0.0491803	GMP	1467867475	C00144	2.4.2.7,2.4.2.8,2.4.2.22,3.6.1.10	2.4.2B1,	0.970874	0.733761	-0.258485	1	0	0	0
cangrelor	1468364553	DB06441	D03359	CHEMBL334966	Thymidine,IMP,Deoxyinosine,(1S,3R,4S)-3,4-Dihydroxycyclohexane-1-carboxylate,Estriol	1467868402,1467867285,1467910150,1467904867,1467907298	C00214,D06675,C00130,C05512,C04687,C05141,D00185	2.4.2.2,2.4.2.4,2.4.2.3,2.4.2.1,2.4.2.8,2.4.2.1,2.4.2.4,1.1.1.282,1.1.1.62	2.4.2A1,2.4.2B1,2.4.2A1,1.1.1A1,1.1.1A2	0.647303,0.602041,0.463415,0.0767357,0.04705	6-Methylthiopurine 5'-monophosphate ribonucleotide,CTP	1468012103,1467866360	C16615,C00063	2.4.2.8,2.7.1.40	,2.4.2B2,2.7.8A1,	0.908257,0.754386	0.712687	-0.260954	1	0	0	0
Cordycepin	1467934635	DB12156	C08431	CHEMBL1563465,CHEMBL305686,CHEMBL42814	Deoxyguanosine,5'-Methylthioadenosine,sn-Glycerol 3-phosphate	1467869751,1467867842,1467866778	C00330,C00170,C00093,C00623,C03189	2.4.2.1,2.4.2.4,2.5.1.16,2.5.1.16,2.5.1.22,2.3.1.15	2.4.2A1,2.5.1A1,2.3.1F1	0.589506,0.497778,0.380586	5'-Methylthioadenosine,6-Thioinosine-5'-monophosphate	1467867842,1467904532	C00170,C04646	2.5.1.16,2.5.1.22,2.4.2.8	2.5.1A1,,,2.4.2B2	0.851852,0.469979	0.692029	-0.262346	1	0	0	0
Purine mononucleotide	1467908596		C05325	CHEMBL96862	5'-Methylthioadenosine,Deoxyinosine	1467867842,1467910150	C00170,C05512	2.5.1.16,2.5.1.16,2.5.1.22,2.4.2.1,2.4.2.4	2.5.1A1,2.4.2A1	0.697778,0.468085	GMP	1467867475	C00144	2.4.2.7,2.4.2.8,2.4.2.22,3.6.1.10	2.4.2B1,	0.961165	0.725971	-0.263387	1	0	0	0
6-Thioinosine-5'-monophosphate	1467904532		C04646	CHEMBL1237125	5'-Methylthioadenosine,Estriol,Estriol	1467867842,1467907298,1467907298	C00170,C05141,D00185,C05141,D00185	2.5.1.16,2.5.1.16,2.5.1.22,1.1.1.62,1.1.1.62	2.5.1A1,1.1.1A2,1.1.1A1	0.685589,0.0495673,0.0495673	GMP	1467867475	C00144	2.4.2.7,2.4.2.8,2.4.2.22,3.6.1.10	2.4.2B1,	0.951923	0.720215	-0.266334	1	0	0	0
XDP	1467879855		C01337		5'-Methylthioadenosine,Deoxyinosine,Estriol,Estriol	1467867842,1467910150,1467907298,1467907298	C00170,C05512,C05141,D00185,C05141,D00185	2.5.1.16,2.5.1.16,2.5.1.22,2.4.2.1,2.4.2.4,1.1.1.62,1.1.1.62	2.5.1A1,2.4.2A1,1.1.1A2,1.1.1A1	0.586345,0.543103,0.0479087,0.0479087	GMP	1467867475	C00144	2.4.2.7,2.4.2.8,2.4.2.22,3.6.1.10	2.4.2B1,	0.857143	0.684069	-0.270798	1	0	0	0
XTP	1467873682		C00700		5'-Methylthioadenosine,Deoxyinosine,Estriol,Estriol	1467867842,1467910150,1467907298,1467907298	C00170,C05512,C05141,D00185,C05141,D00185	2.5.1.16,2.5.1.16,2.5.1.22,2.4.2.1,2.4.2.4,1.1.1.62,1.1.1.62	2.5.1A1,2.4.2A1,1.1.1A2,1.1.1A1	0.586345,0.543103,0.047836,0.047836	GMP	1467867475	C00144	2.4.2.7,2.4.2.8,2.4.2.22,3.6.1.10	2.4.2B1,	0.857143	0.684069	-0.270798	1	0	0	0
ADP-5-ethyl-4-methylthiazole-2-carboxylate	1468047860	DB04362,EXPT00469	C20784		Palmitoyl-CoA,Shikimate 3-phosphate,(1S,3R,4S)-3,4-Dihydroxycyclohexane-1-carboxylate,Estriol	1467867611,1467894258,1467904867,1467907298	C00154,C03175,C04687,C05141,D00185	6.2.1.3,2.7.1.71,1.1.1.282,1.1.1.62	6.2.1A2,2.7.1A1,1.1.1A1,1.1.1A2	0.621118,0.131474,0.0802548,0.04835	6-Thioinosine-5'-monophosphate,5'-Methylthioadenosine	1467904532,1467867842	C04646,C00170	1.1.1.205,2.5.1.16,2.5.1.22	1.1.1D1,2.5.1A1,	0.892857,0.787879	0.695652	-0.271739	1	0	0	0
2-(5,6-dichloro-1-benzimidazolyl)-5-(hydroxymethyl)oxolane-3,4-diol	33245	DB08473		CHEMBL1601386,CHEMBL2311188,CHEMBL267071,CHEMBL375530	S-Adenosyl-L-methionine	382536806	C00019	2.1.1.53,2.1.1.163	2.1.1A5	0.531532	Inosine	1467869312	C00294,D00054	2.3.1.85	2.7.8A1,	0.808511	0.657421	-0.276979	1	0	0	0
Aldohexose 6-phosphate	1467894903	DB11848,EXPT01538	C03251	ChEMBLE_NTD	D-Fructose 6-phosphate,sn-Glycerol 3-phosphate,IMP	1467866662,1467866778,1467867285	C00085,C01097,C05345,C06312,C18096,C00093,C00623,C03189,C00130	2.7.1.11,2.7.1.56,2.7.1.144,2.7.1.11,2.3.1.15,2.4.2.8	2.7.1A1,2.3.1F1,2.4.2B1	0.713287,0.563218,0.536585	Aldohexose 6-phosphate	1467894903	C03251	2.7.1.1,2.7.1.55	2.7.1A1,	1	0.713287	-0.286713	1	0	0	0
2,5-Diaminopyrimidine nucleoside triphosphate	1467913332		C05923		5'-Methylthioadenosine	1467867842	C00170	2.5.1.16,2.5.1.16,2.5.1.22	2.5.1A1	0.491597	GMP	1467867475	C00144	2.4.2.7,2.4.2.8,2.4.2.22,3.6.1.10	2.4.2B1,	0.781991	0.628648	-0.290394	1	0	0	0
CDP	1467867043	DB04555,EXPT00868	C00112	CHEMBL425252	GMP,5'-Methylthioadenosine,5'-Methylthioadenosine,sn-Glycerol 3-phosphate,Estriol,Estriol	1467867475,1467867842,1467867842,1467866778,1467907298,1467907298	C00144,C00170,C00170,C00093,C00623,C03189,C05141,D00185,C05141,D00185	2.4.2.7,2.4.2.8,2.4.2.22,2.5.1.16,2.5.1.16,2.5.1.22,2.5.1.16,2.5.1.16,2.5.1.22,2.3.1.15,1.1.1.62,1.1.1.62	2.4.2B1,2.5.1A1,2.5.1A1,2.3.1F1,1.1.1A2,1.1.1A1	0.70625,0.514286,0.514286,0.297443,0.0520231,0.0520231	CTP	1467866360	C00063	2.7.1.40	2.7.8A1,	1	0.70625	-0.29375	1	0	0	0
2-deoxy-2-fluoro-alpha-D-glucose	1468093582	DB02228,EXPT00116	D01843	CHEMBL1086863,CHEMBL1092067,CHEMBL1234222,CHEMBL1235932,CHEMBL2030434,CHEMBL2068864,CHEMBL497613	D-Glucosamine 6-phosphate,D-Fructose 6-phosphate	1467869989,1467866662	C00352,C06377,C00085,C01097,C05345,C06312,C18096	2.3.1.4,2.7.1.11,2.7.1.56,2.7.1.144,2.7.1.11	2.3.1D3,2.7.1A1	0.563452,0.363029	2-Deoxy-D-glucose,2-Deoxy-D-glucose	1467872597,1467872597	C00586,C02781,C00586,C02781	2.7.1.1,2.7.1.2,2.7.1.1,2.7.1.2	2.7.8A1,,2.7.8A1,	0.86,0.846154	0.655177	-0.296548	1	0	0	0
Cytidine	1467871323	DB02097,EXPT01051	C00475,C02961,D00168	ChEMBLE_NTD,CHEMBL1315342,CHEMBL163754,CHEMBL2028065,CHEMBL2092816,CHEMBL2093067,CHEMBL2448171,CHEMBL78,CHEMBL803,CHEMBL95606	Adenosine,S-Adenosyl-L-methionine	1467868376,382536806	C00212,D00045,C00019	2.4.2.1,2.1.1.53,2.1.1.163	2.4.2A1,2.1.1A5	0.52514,0.518519	Adenosine,CTP	1467868376,1467866360	C00212,D00045,C00063	2.3.1.85,2.7.1.40	2.7.8A1,,2.7.8A1,	0.822222,0.818182	0.638684	-0.297082	1	0	0	0
ATP	1467865531	DB00171,EXPT00007,NUTR00017	C00002,D08646	CHEMBL14249	5'-Methylthioadenosine,5'-Methylthioadenosine,S-Adenosyl-L-methionine,Estriol,Estriol	1467867842,1467867842,382536806,1467907298,1467907298	C00170,C00170,C00019,C05141,D00185,C05141,D00185	2.5.1.16,2.5.1.16,2.5.1.22,2.5.1.16,2.5.1.16,2.5.1.22,2.1.1.53,2.1.1.163,1.1.1.62,1.1.1.62	2.5.1A1,2.5.1A1,2.1.1A5,1.1.1A2,1.1.1A1	0.69697,0.69697,0.389937,0.04835,0.04835	Dephospho-CoA,GMP	1467875621,1467867475	C00882,C00144	2.7.1.24,2.4.2.7,2.4.2.8,2.4.2.22,3.6.1.10	2.7.8A1,,2.4.2B1,	1,0.903226	0.69697	-0.30303	1	0	0	0
Epitiostanol	34075		C12694,D01265	ChEMBLE_NTD,CHEMBL1357770,CHEMBL2106161	Estradiol-17beta,Androsterone	1467876271,1467871919	C00951,C02537,D00105,C00523,C04373,C07635	1.1.1.51,1.1.1.62,1.1.1.51	1.1.1A2,1.1.1A1	0.690608,0.690608	Dihydrotestosterone	1467899341	C03917,C05293,D07456	1.1.1.53,1.1.1.105	1.1.1A1,	0.993671	0.695007	-0.303063	1	0	0	0
ITP	1467866603		C00081	CHEMBL1233686,CHEMBL604194	5'-Methylthioadenosine,Deoxyinosine,Estriol,Estriol	1467867842,1467910150,1467907298,1467907298	C00170,C05512,C05141,D00185,C05141,D00185	2.5.1.16,2.5.1.16,2.5.1.22,2.4.2.1,2.4.2.4,1.1.1.62,1.1.1.62	2.5.1A1,2.4.2A1,1.1.1A2,1.1.1A1	0.654008,0.491597,0.04835,0.04835	GMP	1467867475	C00144	2.4.2.7,2.4.2.8,2.4.2.22,3.6.1.10	2.4.2B1,	0.957346	0.683147	-0.303338	1	0	0	0
Inosine 5'-tetraphosphate	1467897218		C03614	ChEMBLE_NTD	5'-Methylthioadenosine,Deoxyinosine,Estriol,Estriol	1467867842,1467910150,1467907298,1467907298	C00170,C05512,C05141,D00185,C05141,D00185	2.5.1.16,2.5.1.16,2.5.1.22,2.4.2.1,2.4.2.4,1.1.1.62,1.1.1.62	2.5.1A1,2.4.2A1,1.1.1A2,1.1.1A1	0.654008,0.491597,0.04835,0.04835	GMP	1467867475	C00144	2.4.2.7,2.4.2.8,2.4.2.22,3.6.1.10	2.4.2B1,	0.957346	0.683147	-0.303338	1	0	0	0
5'-Butyrylphosphoinosine	1467917798		C06435	ChEMBLE_NTD	5'-Methylthioadenosine,Deoxyinosine	1467867842,1467910150	C00170,C05512	2.5.1.16,2.5.1.16,2.5.1.22,2.4.2.1,2.4.2.4	2.5.1A1,2.4.2A1	0.65678,0.493671	GMP	1467867475	C00144	2.4.2.7,2.4.2.8,2.4.2.22,3.6.1.10	2.4.2B1,	0.961905	0.682791	-0.305125	1	0	0	0
1-(5'-Phosphoribosyl)-5-formamido-4-imidazolecarboxamide	1467905230		C04734	CHEMBL521310	5'-Methylthioadenosine,Estriol,Estriol	1467867842,1467907298,1467907298	C00170,C05141,D00185,C05141,D00185	2.5.1.16,2.5.1.16,2.5.1.22,1.1.1.62,1.1.1.62	2.5.1A1,1.1.1A2,1.1.1A1	0.613445,0.0503597,0.0503597	GMP	1467867475	C00144	2.4.2.7,2.4.2.8,2.4.2.22,3.6.1.10	2.4.2B1,	0.933333	0.657263	-0.319888	1	0	0	0
7-Methylguanosine 5'-phosphate	1467899902		C03998	CHEMBL1097198,CHEMBL1232939	5'-Methylthioadenosine,Estriol,Estriol	1467867842,1467907298,1467907298	C00170,C05141,D00185,C05141,D00185	2.5.1.16,2.5.1.16,2.5.1.22,1.1.1.62,1.1.1.62	2.5.1A1,1.1.1A2,1.1.1A1	0.63786,0.047836,0.047836	GMP	1467867475	C00144	2.4.2.7,2.4.2.8,2.4.2.22,3.6.1.10	2.4.2B1,	0.957944	0.665864	-0.320084	1	0	0	0
Aminoimidazole ribotide	1467895667		C03373	CHEMBL1230914	5'-Methylthioadenosine,Estriol,Estriol	1467867842,1467907298,1467907298	C00170,C05141,D00185,C05141,D00185	2.5.1.16,2.5.1.16,2.5.1.22,1.1.1.62,1.1.1.62	2.5.1A1,1.1.1A2,1.1.1A1	0.591111,0.0548303,0.0548303	GMP	1467867475	C00144	2.4.2.7,2.4.2.8,2.4.2.22,3.6.1.10	2.4.2B1,	0.911765	0.648315	-0.320654	1	0	0	0
1-(5-Phosphoribosyl)-4-(N-succinocarboxamide)-5-aminoimidazole	1467905774		C04811		5'-Methylthioadenosine,Estriol,Estriol	1467867842,1467907298,1467907298	C00170,C05141,D00185,C05141,D00185	2.5.1.16,2.5.1.16,2.5.1.22,1.1.1.62,1.1.1.62	2.5.1A1,1.1.1A2,1.1.1A1	0.554167,0.0517666,0.0517666	GMP	1467867475	C00144	2.4.2.7,2.4.2.8,2.4.2.22,3.6.1.10	2.4.2B1,	0.877358	0.631632	-0.323191	1	0	0	0
1-(5'-Phosphoribosyl)-5-amino-4-imidazolecarboxamide	1467904765		C04677	CHEMBL483849	5'-Methylthioadenosine,Estriol,Estriol	1467867842,1467907298,1467907298	C00170,C05141,D00185,C05141,D00185	2.5.1.16,2.5.1.16,2.5.1.22,1.1.1.62,1.1.1.62	2.5.1A1,1.1.1A2,1.1.1A1	0.637555,0.0517666,0.0517666	GMP	1467867475	C00144	2.4.2.7,2.4.2.8,2.4.2.22,3.6.1.10	2.4.2B1,	0.960784	0.663578	-0.323229	1	0	0	0
Xanthosine 5'-phosphate	1467873249		C00655	CHEMBL1206243	5'-Methylthioadenosine,Deoxyinosine,Estriol,Estriol	1467867842,1467910150,1467907298,1467907298	C00170,C05512,C05141,D00185,C05141,D00185	2.5.1.16,2.5.1.16,2.5.1.22,2.4.2.1,2.4.2.4,1.1.1.62,1.1.1.62	2.5.1A1,2.4.2A1,1.1.1A2,1.1.1A1	0.600823,0.557522,0.0490272,0.0490272	GMP	1467867475	C00144	2.4.2.7,2.4.2.8,2.4.2.22,3.6.1.10	2.4.2B1,	0.924528	0.64987	-0.323705	1	0	0	0
5'-Deoxy-5'-fluoroadenosine	1468040201	DB03716,EXPT00245	C19766	CHEMBL1212979	Deoxyguanosine,(1S,3R,4S)-3,4-Dihydroxycyclohexane-1-carboxylate,Estriol	1467869751,1467904867,1467907298	C00330,C04687,C05141,D00185	2.4.2.1,2.4.2.4,1.1.1.282,1.1.1.62	2.4.2A1,1.1.1A1,1.1.1A2	0.542446,0.0887218,0.0498732	5'-Methylthioadenosine,6-Thioinosine-5'-monophosphate	1467867842,1467904532	C00170,C04646	2.5.1.16,2.5.1.22,2.4.2.8	2.5.1A1,,,2.4.2B2	0.868895,0.716895	0.624294	-0.326449	1	0	0	0
(2R,3S,4R,5R)-2-[(1S)-1-hydroxyethyl]-5-(6-methyl-9-purinyl)oxolane-3,4-diol	5477674	DB03952,EXPT01123		CHEMBL1236184	S-Adenosyl-L-methionine,(S)-3-Hydroxybutanoyl-CoA	382536806,1467878105	C00019,C01144,C03561,C05116	2.1.1.53,2.1.1.163,1.1.1.36,1.1.1.100	2.1.1A5,1.2.1B2	0.590909,0.25576	Adenosine,Adenosine	1467868376,1467868376	C00212,D00045,C00212,D00045	2.3.1.85,2.3.1.85	2.7.8A1,,2.5.1A1,	0.923077,0.923077	0.640151	-0.332168	1	0	0	0
5'-Guanylylmethylenebisphosphonate	1467918415	DB03725,EXPT01659	C06500		5'-Methylthioadenosine,5'-Methylthioadenosine,Deoxyguanosine,sn-Glycerol 3-phosphate,(1S,3R,4S)-3,4-Dihydroxycyclohexane-1-carboxylate,Estriol	1467867842,1467867842,1467869751,1467866778,1467904867,1467907298	C00170,C00170,C00330,C00093,C00623,C03189,C04687,C05141,D00185	2.5.1.16,2.5.1.16,2.5.1.22,2.5.1.16,2.5.1.16,2.5.1.22,2.4.2.1,2.4.2.4,2.3.1.15,1.1.1.282,1.1.1.62	2.5.1A1,2.5.1A1,2.4.2A1,2.3.1F1,1.1.1A1,1.1.1A2	0.645833,0.645833,0.513021,0.336856,0.0788486,0.047836	GMP,GMP	1467867475,1467867475	C00144,C00144	2.4.2.7,2.4.2.8,2.4.2.22,3.6.1.10,2.4.2.7,2.4.2.8,2.4.2.22,3.6.1.10	2.4.2B1,,2.4.2B1,	0.981481,0.971564	0.658019	-0.335648	1	0	0	0
FDP	1468063846	DB13863,EXPT00120		CHEMBL1162083,CHEMBL1235112	sn-Glycerol 3-phosphate,5-Phospho-alpha-D-ribose 1-diphosphate,Shikimate,Shikimate	1467866778,1467867132,1467871544,1467871544	C00093,C00623,C03189,C00119,C00493,C00493	2.3.1.15,2.4.2.7,2.4.2.8,2.4.2.8,2.4.2.7,2.4.2.8,2.4.2.22,2.4.2.10,2.4.2.7,1.1.1.25,1.1.1.282,1.1.1.25,1.1.1.282	2.3.1F1,2.4.2B1,1.1.1A2,1.1.1A1	0.526882,0.40636,0.187023,0.187023	Sorbose 1-phosphate,Ribulose	1467892046,1467906853	C02888,C03654,C05052	4.1.2.13,1.1.1.9,1.1.1.15	,1.1.1A1,	0.864078,0.417476	0.609762	-0.337196	1	0	0	0
GTP-gamma-S	1467883748	DB01864,EXPT01651	C01806	CHEMBL1204628	IMP,5'-Methylthioadenosine,5'-Methylthioadenosine,Deoxyguanosine,Estriol,Estriol	1467867285,1467867842,1467867842,1467869751,1467907298,1467907298	C00130,C00170,C00170,C00330,C05141,D00185,C05141,D00185	2.4.2.8,2.5.1.16,2.5.1.16,2.5.1.22,2.5.1.16,2.5.1.16,2.5.1.22,2.4.2.1,2.4.2.4,1.1.1.62,1.1.1.62	2.4.2B1,2.5.1A1,2.5.1A1,2.4.2A1,1.1.1A2,1.1.1A1	0.648352,0.645833,0.645833,0.513021,0.047836,0.047836	IDP,GMP	1467866932,1467867475	C00104,C00144	2.7.1.1,2.4.2.7,2.4.2.8,2.4.2.22,3.6.1.10	2.7.8A1,,2.4.2B1,	0.985782,0.971564	0.657703	-0.33743	1	0	0	0
2-(7-amino-3-imidazo[4,5-b]pyridinyl)-5-(hydroxymethyl)oxolane-3,4-diol	14621	DB04218,EXPT00071		CHEMBL115824	Adenosine,S-Adenosyl-L-methionine,CMP	1467868376,382536806,1467866276	C00212,D00045,C00019,C00055	2.4.2.1,2.1.1.53,2.1.1.163,2.7.4.14,2.7.4.25	2.4.2A1,2.1.1A5,2.7.4A1	0.610526,0.603774,0.511628	Adenosine	1467868376	C00212,D00045	2.3.1.85	2.7.8A1,	0.954023	0.639949	-0.343497	1	0	0	0
dCTP	1467871133	DB03258,EXPT01137	C00458	CHEMBL560403	IMP,Androsterone,Androsterone,Testosterone,Estradiol-17beta	1467867285,1467871919,1467871919,1467872060,1467876271	C00130,C00523,C04373,C07635,C00523,C04373,C07635,C00535,D00075,C00951,C02537,D00105	2.4.2.8,1.1.1.51,1.1.1.51,1.1.1.51,1.1.1.62,1.1.1.51,1.1.1.62	2.4.2B1,1.1.1A1,1.1.1A1,1.1.1A2,1.1.1A2	0.562162,0.062429,0.056063,0.054688,0.046154	dCMP,Daunorubicin	1467868718,1467884615	C00239,C01907,D07776	2.1.1.45,2.1.1.54,1.1.1.184,1.1.1.188	,,2.3.1F1	0.921569,0.12	0.610005	-0.359407	1	0	0	0
(2R,3S,4R,5R)-2-(hydroxymethyl)-5-[6-[[(3R)-3-oxolanyl]amino]-9-purinyl]oxolane-3,4-diol	2696882	DB04954	D06019	CHEMBL392149	S-Adenosyl-L-methionine	382536806	C00019	2.1.1.53,2.1.1.163	2.1.1A5	0.634615	Adenosine	1467868376	C00212,D00045	2.3.1.85	2.7.8A1,	1	0.634615	-0.365385	1	0	0	0
2-Deoxy-D-glucose	1467872597	DB04382,EXPT00111	C00586,C02781	CHEMBL1377788,CHEMBL1880349,CHEMBL2208394	D-Glucosamine 6-phosphate,D-Fructose 6-phosphate	1467869989,1467866662	C00352,C06377,C00085,C01097,C05345,C06312,C18096	2.3.1.4,2.7.1.11,2.7.1.56,2.7.1.144,2.7.1.11	2.3.1D3,2.7.1A1	0.630682,0.322115	2-Deoxy-D-glucose	1467872597	C00586,C02781	2.7.1.1,2.7.1.2	3.1.3A1,	1	0.630682	-0.369318	1	0	0	0
6-Thioxanthine 5'-monophosphate	1468012131		C16618		Deoxyinosine	1467910150	C05512	2.4.2.1,2.4.2.4	2.4.2A1	0.537118	GMP	1467867475	C00144	2.4.2.7,2.4.2.8,2.4.2.22,3.6.1.10	2.4.2B1,	0.906542	0.592491	-0.369424	1	0	0	0
D-Arabinose 5-phosphate	1467877803	DB02053,EXPT02747	C01112,C06814	CHEMBL1162524,CHEMBL1162525	sn-Glycerol 3-phosphate,IMP,Shikimate,Shikimate	1467866778,1467867285,1467871544,1467871544	C00093,C00623,C03189,C00130,C00493,C00493	2.3.1.15,2.4.2.8,1.1.1.25,1.1.1.282,1.1.1.25,1.1.1.282	2.3.1F1,2.4.2B1,1.1.1A2,1.1.1A1	0.628205,0.520661,0.195,0.195	D-Arabinose 5-phosphate	1467877803	C01112,C06814	2.7.1.1	2.7.1A1,	1	0.628205	-0.371795	1	0	0	0
ADP-glucose	1467871604	DB01774,EXPT00437	C00498,C06192	CHEMBL227552	Palmitoyl-CoA,sn-Glycerol 3-phosphate	1467867611,1467866778	C00154,C00093,C00623,C03189	6.2.1.3,2.3.1.15	6.2.1A2,2.3.1F1	0.564661,0.209924	UDP-D-xylose,D-Glucose	1467868090,1467865936	C00190,C00935,C00031,C00124,C00159,C00221,C00267,C00737,C00738,C00936,C00962,C00984,C01487,C01825,C02209,C06464,C06465,C06466,C06467,C15923,C21032,C21050,D00009	2.4.2.38,3.4.19.d,2.4.1.dh,2.4.2.26,2.4.2.24,2.7.7.37,1.1.1.330,1.1.1.120	2.5.1A1,,1.1.1A3,	0.936759,0.680272	0.602782	-0.372098	1	0	0	0
2-Amino-5-formylamino-6-(5-phospho-D-ribosylamino)pyrimidin-4(3H)-one	1468002542		C15563		5'-Methylthioadenosine	1467867842	C00170	2.5.1.16,2.5.1.16,2.5.1.22	2.5.1A1	0.495763	GMP	1467867475	C00144	2.4.2.7,2.4.2.8,2.4.2.22,3.6.1.10	2.4.2B1,	0.873786	0.567373	-0.378023	1	0	0	0
Acetoin	1467871215	DB02788,EXPT01702	C00466,C00810,C01769	CHEMBL3561873	(S)-Malate,(S)-Malate	1467867543,1467867543	C00149,C00497,C00711,C03668,D04843,C00149,C00497,C00711,C03668,D04843	1.1.1.37,1.1.1.299,1.1.1.27,1.1.1.299,1.1.1.37	1.1.1A1,1.1.1A2	0.617021,0.493333	Acetoin	1467871215	C00466,C00810,C01769	1.1.1.1,3.6.1.10	1.1.1A2,,1.2.1B2	1	0.617021	-0.382979	1	0	0	0
CTP	1467866360	DB02431,EXPT01053	C00063	CHEMBL223533,CHEMBL3417290	GMP,5'-Methylthioadenosine,5'-Methylthioadenosine,Estriol,Estriol	1467867475,1467867842,1467867842,1467907298,1467907298	C00144,C00170,C00170,C05141,D00185,C05141,D00185	2.4.2.7,2.4.2.8,2.4.2.22,2.5.1.16,2.5.1.16,2.5.1.22,2.5.1.16,2.5.1.16,2.5.1.22,1.1.1.62,1.1.1.62	2.4.2B1,2.5.1A1,2.5.1A1,1.1.1A2,1.1.1A1	0.610811,0.514286,0.514286,0.0519373,0.0519373	CTP	1467866360	C00063	2.7.1.40	2.7.8A1,	1	0.610811	-0.389189	1	0	0	0
UDP-2-deoxyglucose	1467876820		C01009		4-(Cytidine 5'-diphospho)-2-C-methyl-D-erythritol	1467970431	C11435	2.7.1.148	2.7.1A1	0.544304	dUDP	1467879916	C01346	2.7.4.9		0.935484	0.581842	-0.39118	1	0	0	0
(PUBCHEM "44123306" NIL |taltman| 3466375283 NIL NIL)	1469395922	DB03230,EXPT02666			Deoxyguanosine,(1S,3R,4S)-3,4-Dihydroxycyclohexane-1-carboxylate,Estriol	1467869751,1467904867,1467907298	C00330,C04687,C05141,D00185	2.4.2.1,2.4.2.4,1.1.1.282,1.1.1.62	2.4.2A1,1.1.1A1,1.1.1A2	0.514667,0.0815006,0.0487994	6-Thioinosine-5'-monophosphate,5'-Methylthioadenosine	1467904532,1467867842	C04646,C00170	1.1.1.205,2.5.1.16,2.5.1.22	1.1.1D1,2.5.1A1,	0.909091,0.791569	0.566134	-0.394424	1	0	0	0
N-Acetyl-D-glucosamine	1467867422	DB03109,EXPT02281	C00140,C00645,C01132,C02711,C03136,C03878,C05021,C20328,C21036,C21039,C21049,C21052,C21061	ChEMBLE_NTD,CHEMBL1210905,CHEMBL1231391,CHEMBL1414815,CHEMBL240524,CHEMBL39064,CHEMBL447878,CHEMBL469447,CHEMBL83479	D-Glucosamine 6-phosphate,D-Fructose 6-phosphate	1467869989,1467866662	C00352,C06377,C00085,C01097,C05345,C06312,C18096	2.3.1.4,2.7.1.11,2.7.1.56,2.7.1.144,2.7.1.11	2.3.1D3,2.7.1A1	0.591928,0.246324	N-Acetyl-D-glucosamine	1467867422	C00140,C00645,C01132,C02711,C03136,C03878,C05021,C20328,C21036,C21039,C21049,C21052,C21061	3.2.1.24,3.2.1.62	2.7.1A1,	1	0.591928	-0.408072	1	0	0	0
Adenosine 5'-pentaphosphate	1468043575	DB02738,EXPT00244	C20198		Deoxyguanosine,(1S,3R,4S)-3,4-Dihydroxycyclohexane-1-carboxylate,Estriol	1467869751,1467904867,1467907298	C00330,C04687,C05141,D00185	2.4.2.1,2.4.2.4,1.1.1.282,1.1.1.62	2.4.2A1,1.1.1A1,1.1.1A2	0.511936,0.0802548,0.04835	6-Thioinosine-5'-monophosphate,5'-Methylthioadenosine	1467904532,1467867842	C04646,C00170	2.4.2.8,2.5.1.16,2.5.1.22	,2.4.2B2,2.5.1A1,	0.933962,0.787879	0.548134	-0.422026	1	0	0	0
AMP-PNP	1469376490	DB04395,EXPT00524		CHEMBL1230989	Deoxyguanosine,(1S,3R,4S)-3,4-Dihydroxycyclohexane-1-carboxylate,Estriol	1467869751,1467904867,1467907298	C00330,C04687,C05141,D00185	2.4.2.1,2.4.2.4,1.1.1.282,1.1.1.62	2.4.2A1,1.1.1A1,1.1.1A2	0.511936,0.0802548,0.04835	6-Thioinosine-5'-monophosphate,5'-Methylthioadenosine	1467904532,1467867842	C04646,C00170	2.4.2.8,2.5.1.16,2.5.1.22	,2.4.2B2,2.5.1A1,	0.933962,0.787879	0.548134	-0.422026	1	0	0	0
Inosine	1467869312	DB04335,EXPT02378	C00294,D00054	ChEMBLE_NTD,CHEMBL1213651,CHEMBL1556,CHEMBL2092757,CHEMBL9850	S-Adenosyl-L-methionine	382536806	C00019	2.1.1.53,2.1.1.163	2.1.1A5	0.574074	Inosine,Inosine	1467869312,1467869312	C00294,D00054,C00294,D00054	2.3.1.85,2.3.1.85	,2.7.8A1,	1,1	0.574074	-0.425926	1	0	0	0
5alpha-Androstane-3,17-dione	1467873434	DB01561,DB03620	C00674,C03772	ChEMBLE_NTD,CHEMBL1230438,CHEMBL1230988,CHEMBL2359403,CHEMBL3137947	Androstenedione	1467869193	C00280,D00051	1.1.1.51	1.2.1B1	0.564899	5alpha-Androstane-3,17-dione	1467873434	C00674,C03772	1.1.1.50,1.1.1.209,1.1.1.213,1.1.1.105,3.6.1.10,1.1.1.184	1.1.1A2,	1	0.564899	-0.435101	1	0	0	0
2-aminooxyethyl-[[(2R,3S,4R,5R)-5-(6-aminopurin-9-yl)-3,4-dihydroxy-tetrahydrofuran-2-yl]methyl]-methyl-sulfonium	1468159953	DB02523,EXPT00380			Deoxyguanosine,(1S,3R,4S)-3,4-Dihydroxycyclohexane-1-carboxylate,Estriol	1467869751,1467904867,1467907298	C00330,C04687,C05141,D00185	2.4.2.1,2.4.2.4,1.1.1.282,1.1.1.62	2.4.2A1,1.1.1A1,1.1.1A2	0.499338,0.0769231,0.0459144	5'-Methylthioadenosine,6-Thioinosine-5'-monophosphate	1467867842,1467904532	C00170,C04646	2.5.1.16,2.5.1.22,1.1.1.205	2.5.1A1,,1.1.1D1	0.939086,0.590331	0.531728	-0.439748	1	0	0	0
L-Rhamnose	1467871718	DB04319,DB04473,EXPT00452,EXPT01615	C00507,C01018,C01019,C01684,C02095,C02338,C02476,C02522,C08352,C20835,C20836,C21033,C21058	CHEMBL1338347,CHEMBL2093892,CHEMBL273741,CHEMBL469449,CHEMBL609880	D-Fructose 6-phosphate,D-Glucosamine 6-phosphate	1467866662,1467869989	C00085,C01097,C05345,C06312,C18096,C00352,C06377	2.7.1.11,2.7.1.56,2.7.1.144,2.7.1.11,2.3.1.4	2.7.1A1,2.3.1D3	0.544944,0.525333	L-Rhamnose	1467871718	C00507,C01018,C01019,C01684,C02095,C02338,C02476,C02522,C08352,C20835,C20836,C21033,C21058	3.2.1.51,3.2.1.24	2.7.1A1,	1	0.544944	-0.455056	1	0	0	0
9-octadecenoic acid [(2R,3S,4S,5R)-5-(4-amino-2-oxo-1-pyrimidinyl)-3,4-dihydroxy-2-oxolanyl]methyl ester	2399412		D09712	CHEMBL2105665	5'-Methylthioadenosine	1467867842	C00170	2.5.1.16,2.5.1.16,2.5.1.22	2.5.1A1	0.531646	CDP-choline	1467869473	C00307,D00057	1.3.1.M12,2.7.8.3,2.7.8.2,2.7.8.22	2.7.8A1,	0.987097	0.538595	-0.455451	1	0	0	0
[(2R,3R,4S,5S,6R)-3,4,5-trihydroxy-6-(hydroxymethyl)-2-methyl-2-oxanyl] dihydrogen phosphate	2374005	DB04195,EXPT01677			D-Fructose 6-phosphate,IMP	1467866662,1467867285	C00085,C01097,C05345,C06312,C18096,C00130	2.7.1.11,2.7.1.56,2.7.1.144,2.7.1.11,2.4.2.8	2.7.1A1,2.4.2B1	0.497976,0.307359	D-Glucose 1-phosphate,D-Glucose	1467866916,1467865936	C00103,C00446,C00636,C00663,C01002,C01171,C03384,C15924,C15926,C00031,C00124,C00159,C00221,C00267,C00737,C00738,C00936,C00962,C00984,C01487,C01825,C02209,C06464,C06465,C06466,C06467,C15923,C21032,C21050,D00009	2.4.1.1,1.1.1.330,1.1.1.120	2.5.1B2,,1.1.1A3,	0.951923,0.666667	0.518924	-0.457947	1	0	0	0
CMP-2-aminoethylphosphonate	1467911354		C05673		5'-Methylthioadenosine	1467867842	C00170	2.5.1.16,2.5.1.16,2.5.1.22	2.5.1A1	0.514286	CTP	1467866360	C00063	2.7.1.40	2.7.8A1,	0.989362	0.519816	-0.475076	1	0	0	0
CMP-N-trimethyl-2-aminoethylphosphonate	1467911365		C05674		5'-Methylthioadenosine	1467867842	C00170	2.5.1.16,2.5.1.16,2.5.1.22	2.5.1A1	0.514286	CTP	1467866360	C00063	2.7.1.40	2.7.8A1,	0.989362	0.519816	-0.475076	1	0	0	0
Cytarabine ocfosphate	1976575		C21596		5'-Methylthioadenosine	1467867842	C00170	2.5.1.16,2.5.1.16,2.5.1.22	2.5.1A1	0.518519	CDP-choline	1467869473	C00307,D00057	1.3.1.M12,2.7.8.3,2.7.8.2,2.7.8.22	2.7.8A1,	1	0.518519	-0.481481	1	0	0	0
CDP-choline	1467869473	DB04290,EXPT00867	C00307,D00057	ChEMBLE_NTD,CHEMBL1231700,CHEMBL1618340	5'-Methylthioadenosine,5'-Methylthioadenosine,IMP,S-Adenosyl-L-methionine,sn-Glycerol 3-phosphate,Estriol,Estriol	1467867842,1467867842,1467867285,382536806,1467866778,1467907298,1467907298	C00170,C00170,C00130,C00019,C00093,C00623,C03189,C05141,D00185,C05141,D00185	2.5.1.16,2.5.1.16,2.5.1.22,2.5.1.16,2.5.1.16,2.5.1.22,2.4.2.8,2.1.1.53,2.1.1.163,2.3.1.15,1.1.1.62,1.1.1.62	2.5.1A1,2.5.1A1,2.4.2B1,2.1.1A5,2.3.1F1,1.1.1A2,1.1.1A1	0.514286,0.514286,0.504464,0.368794,0.297443,0.0519373,0.0519373	CTP	1467866360	C00063	2.7.1.40	2.7.8A1,	1	0.514286	-0.485714	1	0	0	0
CDP-ethanolamine	1467872423		C00570		5'-Methylthioadenosine,Estriol,Estriol	1467867842,1467907298,1467907298	C00170,C05141,D00185,C05141,D00185	2.5.1.16,2.5.1.16,2.5.1.22,1.1.1.62,1.1.1.62	2.5.1A1,1.1.1A2,1.1.1A1	0.514286,0.0519373,0.0519373	CTP	1467866360	C00063	2.7.1.40	2.7.8A1,	1	0.514286	-0.485714	1	0	0	0
CDP-N-methylethanolamine	1467896379		C03486		5'-Methylthioadenosine,Estriol,Estriol	1467867842,1467907298,1467907298	C00170,C05141,D00185,C05141,D00185	2.5.1.16,2.5.1.16,2.5.1.22,1.1.1.62,1.1.1.62	2.5.1A1,1.1.1A2,1.1.1A1	0.514286,0.0519373,0.0519373	CTP	1467866360	C00063	2.7.1.40	2.7.8A1,	1	0.514286	-0.485714	1	0	0	0
1,2-Didodecanoyl-sn-glycero-3-cytidine-5'-diphosphate	1467986501		C13891		5'-Methylthioadenosine	1467867842	C00170	2.5.1.16,2.5.1.16,2.5.1.22	2.5.1A1	0.514286	CTP	1467866360	C00063	2.7.1.40	2.7.8A1,	1	0.514286	-0.485714	1	0	0	0
1-Hexadecanoyl-2-(9Z-octadecenoyl)-sn-glycero-3-cytidine-5'-diphosphate	1467986510		C13892		5'-Methylthioadenosine	1467867842	C00170	2.5.1.16,2.5.1.16,2.5.1.22	2.5.1A1	0.514286	CTP	1467866360	C00063	2.7.1.40	2.7.8A1,	1	0.514286	-0.485714	1	0	0	0
Isocitrate	1467869532	DB01727,EXPT01834	C00311,C00451,C04617	CHEMBL2338331,CHEMBL390356,CHEMBL539669	(S)-Malate,(S)-Malate	1467867543,1467867543	C00149,C00497,C00711,C03668,D04843,C00149,C00497,C00711,C03668,D04843	1.1.1.299,1.1.1.37,1.1.1.37,1.1.1.299,1.1.1.27	1.1.1A2,1.1.1A1	0.506849,0.506849	Isocitrate	1467869532	C00311,C00451,C04617	4.2.1.3	1.1.1A9,	1	0.506849	-0.493151	1	0	0	0
3alpha,7alpha-Dihydroxy-12-oxo-5beta-cholanate	1467879534		C01292	CHEMBL3392007	Androstenediol,Androstenediol,Shikimate 3-phosphate	1467902019,1467902019,1467894258	C04295,D00179,C04295,D00179,C03175	1.1.1.51,1.1.1.51,2.7.1.71	1.1.1A2,1.1.1A1,2.7.1A1	0.475456,0.475456,0.0839092	Glycerol	1467867087	C00116,D00028	2.3.1.21		0.114286	4.16023	0.36117	0	0	0	0
Perillic acid	1467975299		C11924	ChEMBLE_NTD,CHEMBL1256620,CHEMBL1373981,CHEMBL3039223	3-Dehydroshikimate	1467890251	C02637	4.2.1.10	4.2.1A6	0.455224	Fumarate	1467867176	C00122,C01384,D02308	4.2.1.2,4.2.1.31,4.2.1.36	4.2.1A1,,4.2.1C1	0.123404	3.68889	0.33182	0	0	0	0
Coronafacic acid	1468004474		C15765		3-Dehydroshikimate	1467890251	C02637	4.2.1.10	4.2.1A6	0.330073	Fumarate	1467867176	C00122,C01384,D02308	4.2.1.2,4.2.1.31,4.2.1.36	4.2.1A1,,4.2.1C1	0.07455	4.42754	0.255523	0	0	0	0
Myrtenic acid	1467975479		C11940		3-Dehydroshikimate	1467890251	C02637	4.2.1.10	4.2.1A6	0.333333	Fumarate	1467867176	C00122,C01384,D02308	4.2.1.2,4.2.1.31,4.2.1.36	4.2.1A1,,4.2.1C1	0.084058	3.96551	0.249275	0	0	0	0
8-oxononanoic acid methyl ester	6301565			ChEMBLE_NTD	5-Aminolevulinate	1467870875	C00430,D07567	2.3.1.37	4.1.1A6	0.373737	Succinyl-CoA	1467866749	C00091	2.3.1.61		0.127168	2.93892	0.246569	0	0	0	0
L-rhodinose	1469351619	DB03872,EXPT00876			D-Glucosamine 6-phosphate,Thymidine,Deoxyinosine	1467869989,1467868402,1467910150	C00352,C06377,C00214,D06675,C05512	2.3.1.4,2.4.2.2,2.4.2.4,2.4.2.3,2.4.2.1,2.4.2.1,2.4.2.4	2.3.1D3,2.4.2A1,2.4.2A1	0.436782,0.252747,0.182353	5-Phosphoribosylamine,5-Phospho-alpha-D-ribose 1-diphosphate	1467893667,1467867132	C03090,C00119	2.4.2.14,2.4.2.8	,2.4.2B2,,2.4.2B2	0.203822,0.161125	2.14296	0.23296	0	0	0	0
7a-methyl-5-oxo-2,3,6,7-tetrahydro-1H-indene-4-carboxylic acid	6332338			ChEMBLE_NTD	3-Dehydroshikimate	1467890251	C02637	4.2.1.10	4.2.1A6	0.321429	Fumarate	1467867176	C00122,C01384,D02308	4.2.1.2,4.2.1.31,4.2.1.36	4.2.1A1,,4.2.1C1	0.091922	3.49676	0.229507	0	0	0	0
7-isopropenyl-4a-methyl-4,5,6,7,8,8a-hexahydro-3H-naphthalene-1-carboxylic acid	6215258			ChEMBLE_NTD	3-Dehydroshikimate	1467890251	C02637	4.2.1.10	4.2.1A6	0.303922	Fumarate	1467867176	C00122,C01384,D02308	4.2.1.2,4.2.1.31,4.2.1.36	4.2.1A1,,4.2.1C1	0.076923	3.95099	0.226999	0	0	0	0
7-isopropenyl-4a-methyl-3,4,5,6,7,8-hexahydro-2H-naphthalene-1-carboxylic acid	6215302			ChEMBLE_NTD	3-Dehydroshikimate	1467890251	C02637	4.2.1.10	4.2.1A6	0.300734	Fumarate	1467867176	C00122,C01384,D02308	4.2.1.2,4.2.1.31,4.2.1.36	4.2.1A1,,4.2.1C1	0.082667	3.6379	0.218067	0	0	0	0
Sclerosporin	1467950311		C09721	CHEMBL1087671	3-Dehydroshikimate	1467890251	C02637	4.2.1.10	4.2.1A6	0.287671	Fumarate	1467867176	C00122,C01384,D02308	4.2.1.2,4.2.1.31,4.2.1.36	4.2.1A1,,4.2.1C1	0.070905	4.05713	0.216766	0	0	0	0
7-isopropenyl-1-methyl-1,2,3,5,6,7,8,8a-octahydroazulene-4-carboxylic acid	6215214			ChEMBLE_NTD	3-Dehydroshikimate	1467890251	C02637	4.2.1.10	4.2.1A6	0.287037	Fumarate	1467867176	C00122,C01384,D02308	4.2.1.2,4.2.1.31,4.2.1.36	4.2.1A1,,4.2.1C1	0.077694	3.69446	0.209343	0	0	0	0
Decitabine	1468172245	DB01262	D03665	CHEMBL117470,CHEMBL1201129,CHEMBL2001850	Deoxyguanosine	1467869751	C00330	2.4.2.1,2.4.2.4	2.4.2A1	0.473344	6-Thioinosine-5'-monophosphate	1467904532	C04646	2.4.2.8	,2.4.2B2	0.265385	1.78361	0.207959	0	0	0	0
2-Dehydro-3-deoxy-6-phospho-D-galactonate	1467879477		C01286,C04442	CHEMBL1162150,CHEMBL1162151	Shikimate 3-phosphate,3-Dehydroshikimate,Estriol,Estriol	1467894258,1467890251,1467907298,1467907298	C03175,C02637,C05141,D00185,C05141,D00185	2.7.1.71,4.2.1.10,1.1.1.62,1.1.1.62	2.7.1A1,4.2.1A6,1.1.1A2,1.1.1A1	0.485549,0.294118,0.09113,0.09113	D-Glucosamine 6-phosphate	1467869989	C00352,C06377	2.7.1.147	2.7.8A1,	0.280757	1.72943	0.204792	0	0	0	0
(8S,9S,10R,13S,14S,17S)-17-(tert-butylcarbamoyl)-10,13-dimethyl-2,7,8,9,11,12,14,15,16,17-decahydro-1H-cyclopenta[a]phenanthrene-3-carboxylic acid	680421		D01134	CHEMBL138225	3-Dehydroshikimate	1467890251	C02637	4.2.1.10	4.2.1A6	0.286385	Nicotinate	1467868908	C00253,D00049	1.2.1.3	1.2.1A1,	0.087719	3.2648	0.198666	0	0	0	0
2-[[2,6-difluoro-4-[3-(trifluoromethoxy)phenyl]phenyl]carbamoyl]cyclopentene-1-carboxylic acid	100455681	DB07975		CHEMBL157105	3-Dehydroshikimate,Phosphoenolpyruvate	1467890251,1467866507	C02637,C00074	4.2.1.10,4.2.1.11	4.2.1A6,4.2.1A6	0.404682,0.404682	2-Methylfumaryl-CoA,Fumarate	1467914300,1467867176	C06028,C00122,C01384,D02308	4.2.1.56,4.2.1.2,4.2.1.31,4.2.1.36	4.2.1A6,,4.2.1C1,4.2.1A1,,4.2.1C1	0.206349,0.130769	1.96115	0.198333	0	0	0	0
1-[4-hydroxy-3-(hydroxymethyl)-1-cyclopent-2-enyl]-5-methylpyrimidine-2,4-dione	4650506			ChEMBLE_NTD	Deoxyinosine,5'-Methylthioadenosine	1467910150,1467867842	C05512,C00170	2.4.2.1,2.4.2.4,2.5.1.16,2.5.1.16,2.5.1.22	2.4.2A1,2.5.1A1	0.303704,0.10683	5'-Methylthioadenosine	1467867842	C00170	2.5.1.16,2.5.1.22	2.5.1A1,	0.10683	2.84287	0.196874	0	0	0	0
UID:2578137	2578137			ChEMBLE_NTD	Deoxyinosine,5'-Methylthioadenosine	1467910150,1467867842	C05512,C00170	2.4.2.1,2.4.2.4,2.5.1.16,2.5.1.16,2.5.1.22	2.4.2A1,2.5.1A1	0.368794,0.172414	5'-Methylthioadenosine	1467867842	C00170	2.5.1.16,2.5.1.22	2.5.1A1,	0.172414	2.139	0.19638	0	0	0	0
2-n-Propyl-2-pentenoic acid	1468012466		C16653	CHEMBL117487	3-Dehydroshikimate	1467890251	C02637	4.2.1.10	4.2.1A6	0.42	Fumarate	1467867176	C00122,C01384,D02308	4.2.1.2,4.2.1.31,4.2.1.36	4.2.1A1,,4.2.1C1	0.224806	1.86828	0.195194	0	0	0	0
3-Deoxy-D-manno-octulosonate	1467878539		C01187		3-Dehydroshikimate	1467890251	C02637	4.2.1.10	4.2.1A6	0.327801	Fumarate	1467867176	C00122,C01384,D02308	4.2.1.2,4.2.1.31,4.2.1.36	4.2.1A1,,4.2.1C1	0.134503	2.43713	0.193298	0	0	0	0
4-ethyl-2-methyleneoctanoic acid	2780306			ChEMBLE_NTD	3-Dehydroshikimate	1467890251	C02637	4.2.1.10	4.2.1A6	0.366516	Fumarate	1467867176	C00122,C01384,D02308	4.2.1.2,4.2.1.31,4.2.1.36	4.2.1A1,,4.2.1C1	0.173333	2.11452	0.193183	0	0	0	0
2-cyclohexylidene-3-methoxycarbonyl-4-(4-methoxyphenyl)but-3-enoic acid	4781664			ChEMBLE_NTD,CHEMBL1990567	3-Dehydroshikimate	1467890251	C02637	4.2.1.10	4.2.1A6	0.262673	Fumarate	1467867176	C00122,C01384,D02308	4.2.1.2,4.2.1.31,4.2.1.36	4.2.1A1,,4.2.1C1	0.079284	3.31306	0.183389	0	0	0	0
Dynemicin A	1467970688		C11471	CHEMBL2152479	3-Dehydroshikimate	1467890251	C02637	4.2.1.10	4.2.1A6	0.229947	GMP	1467867475	C00144	2.4.2.7,2.4.2.8,2.4.2.22,3.6.1.10	2.4.2B1,	0.054152	4.24633	0.175795	0	0	0	0
(2Z,5R)-2-ethylidene-5-hydroxy-6-[(6-hydroxy-5,6,7,8-tetrahydro-3H-pyrrolizin-1-yl)methoxy]-4,5-dimethyl-6-oxohexanoic acid	60618648			ChEMBLE_NTD	3-Dehydroshikimate,Androsterone,Estradiol-17beta	1467890251,1467871919,1467876271	C02637,C00523,C04373,C07635,C00951,C02537,D00105	4.2.1.10,1.1.1.51,1.1.1.51,1.1.1.62	4.2.1A6,1.1.1A1,1.1.1A2	0.452282,0.075441,0.058965	Adenosine	1467868376	C00212,D00045	2.3.1.85	,2.3.1F1	0.279661	1.61725	0.172621	0	0	0	0
Gemcitabine	1467928737	APRD00201,DB00441	C07650,D02368	ChEMBLE_NTD,CHEMBL264883,CHEMBL888	Deoxyguanosine,5'-Methylthioadenosine,5'-Methylthioadenosine,sn-Glycerol 3-phosphate	1467869751,1467867842,1467867842,1467866778	C00330,C00170,C00170,C00093,C00623,C03189	2.4.2.1,2.4.2.4,2.5.1.16,2.5.1.16,2.5.1.22,2.5.1.16,2.5.1.16,2.5.1.22,2.3.1.15	2.4.2A1,2.5.1A1,2.5.1A1,2.3.1F1	0.437318,0.239488,0.239488,0.159794	UMP,D-Fructose	1467866945,1467866805	C00105,C00095,C01719,C02336	2.4.2.9,2.4.2.10,1.1.1.11,1.1.1.67,1.1.1.14,1.1.1.15,1.1.1.12	,1.1.1A3,	0.270321,0.240385	1.61777	0.166997	0	0	0	0
4-methoxy-2-(1-naphthylmethyl)benzoic acid	4685504			ChEMBLE_NTD,CHEMBL1990518	3-Dehydroshikimate	1467890251	C02637	4.2.1.10	4.2.1A6	0.249383	Fumarate	1467867176	C00122,C01384,D02308	4.2.1.2,4.2.1.31,4.2.1.36	4.2.1A1,,4.2.1C1	0.088825	2.80758	0.160558	0	0	0	0
(E)-7-acetoxy-2,4,6-trimethyl-8-oxazol-5-yl-oct-2-enoic acid	53409897			ChEMBLE_NTD	3-Dehydroshikimate	1467890251	C02637	4.2.1.10	4.2.1A6	0.344828	Fumarate	1467867176	C00122,C01384,D02308	4.2.1.2,4.2.1.31,4.2.1.36	4.2.1A1,,4.2.1C1	0.184713	1.86683	0.160115	0	0	0	0
3-methyl-2-(naphthalene-1-carbonyl)benzoic acid	4685590			ChEMBLE_NTD,CHEMBL1991120	3-Dehydroshikimate	1467890251	C02637	4.2.1.10	4.2.1A6	0.258883	Fumarate	1467867176	C00122,C01384,D02308	4.2.1.2,4.2.1.31,4.2.1.36	4.2.1A1,,4.2.1C1	0.10119	2.55839	0.157693	0	0	0	0
2-benzylbenzoic acid	123412			ChEMBLE_NTD,CHEMBL1879588	3-Dehydroshikimate	1467890251	C02637	4.2.1.10	4.2.1A6	0.273273	Fumarate	1467867176	C00122,C01384,D02308	4.2.1.2,4.2.1.31,4.2.1.36	4.2.1A1,,4.2.1C1	0.116105	2.35367	0.157168	0	0	0	0
6-methyl-2-[(3R,4S,5S,8S,9S,10S,11R,13R,14S,16R)-3,11,16-trihydroxy-4,8,10,14-tetramethyl-2,3,4,5,6,7,9,11,12,13,15,16-dodecahydro-1H-cyclopenta[a]phenanthren-17-ylidene]hept-5-enoic acid	4376255			ChEMBLE_NTD	3-Dehydroshikimate,(S)-3-Hydroxybutanoyl-CoA	1467890251,1467878105	C02637,C01144,C03561,C05116	4.2.1.10,1.1.1.36,1.1.1.100	4.2.1A6,1.2.1B2	0.217712,0.0534091	Fumarate	1467867176	C00122,C01384,D02308	4.2.1.2,4.2.1.31,4.2.1.36	4.2.1A1,,4.2.1C1	0.068	3.20165	0.149712	0	0	0	0
N-(2-oxohex-5-enyl)acetamide	6257098			ChEMBLE_NTD	5-Aminolevulinate	1467870875	C00430,D07567	2.3.1.37	4.1.1A6	0.413793	Acetoin	1467871215	C00466,C00810,C01769	1.1.1.1,3.6.1.10	1.1.1A2,,1.2.1B2	0.264151	1.5665	0.149642	0	0	0	0
5-acetamido-4,6,7,8,9-pentahydroxy-2-oxononanoic acid	4569385		D11016	CHEMBL2105945	3-Dehydroshikimate	1467890251	C02637	4.2.1.10	4.2.1A6	0.269373	Lauroyl-CoA	1467883918	C01832	2.3.1.51	2.3.1B1,,2.3.1C1	0.121281	2.22107	0.148092	0	0	0	0
2-(3-methoxybenzoyl)benzoic acid	4410550			ChEMBLE_NTD	3-Dehydroshikimate	1467890251	C02637	4.2.1.10	4.2.1A6	0.264045	Fumarate	1467867176	C00122,C01384,D02308	4.2.1.2,4.2.1.31,4.2.1.36	4.2.1A1,,4.2.1C1	0.117241	2.25216	0.146804	0	0	0	0
Valerenic acid	1467950592		C09743	CHEMBL1545045	3-Dehydroshikimate	1467890251	C02637	4.2.1.10	4.2.1A6	0.268608	Fumarate	1467867176	C00122,C01384,D02308	4.2.1.2,4.2.1.31,4.2.1.36	4.2.1A1,,4.2.1C1	0.122363	2.19517	0.146245	0	0	0	0
trans-2-Methyl-5-isopropylhexa-2,5-dienoic acid	1467975517		C11943,C11944		3-Dehydroshikimate	1467890251	C02637	4.2.1.10	4.2.1A6	0.351598	Fumarate	1467867176	C00122,C01384,D02308	4.2.1.2,4.2.1.31,4.2.1.36	4.2.1A1,,4.2.1C1	0.205674	1.70949	0.145924	0	0	0	0
4-methoxy-2-(2-naphthylmethyl)benzoic acid	4685343			ChEMBLE_NTD,CHEMBL1980213	3-Dehydroshikimate	1467890251	C02637	4.2.1.10	4.2.1A6	0.234257	Fumarate	1467867176	C00122,C01384,D02308	4.2.1.2,4.2.1.31,4.2.1.36	4.2.1A1,,4.2.1C1	0.08982	2.60807	0.144437	0	0	0	0
2-oxo-2-(1-oxo-2H-naphthalen-2-yl)acetic acid	4512123			ChEMBLE_NTD	3-Dehydroshikimate	1467890251	C02637	4.2.1.10	4.2.1A6	0.229851	Fumarate	1467867176	C00122,C01384,D02308	4.2.1.2,4.2.1.31,4.2.1.36	4.2.1A1,,4.2.1C1	0.087452	2.62831	0.142399	0	0	0	0
3-methyl-4,6-dihydro-3H-pyridazin-5-one	6305661			ChEMBLE_NTD	5-Aminolevulinate	1467870875	C00430,D07567	2.3.1.37	4.1.1A6	0.387097	Acetoin	1467871215	C00466,C00810,C01769	1.1.1.1,3.6.1.10	1.1.1A2,,1.2.1B2	0.245614	1.57604	0.141483	0	0	0	0
2-(4-bromobenzoyl)benzoic acid	3633730			ChEMBLE_NTD,CHEMBL198745	3-Dehydroshikimate	1467890251	C02637	4.2.1.10	4.2.1A6	0.259887	Fumarate	1467867176	C00122,C01384,D02308	4.2.1.2,4.2.1.31,4.2.1.36	4.2.1A1,,4.2.1C1	0.118881	2.18611	0.141006	0	0	0	0
2,6-Dioxo-6-phenylhexanoate	1467898230		C03750		3-Dehydroshikimate	1467890251	C02637	4.2.1.10	4.2.1A6	0.290598	Fumarate	1467867176	C00122,C01384,D02308	4.2.1.2,4.2.1.31,4.2.1.36	4.2.1A1,,4.2.1C1	0.150327	1.93311	0.140271	0	0	0	0
[3-[1-(2,4-dioxo-1-pyrimidinyl)-2-hydroxyethoxy]-4-hydroxybutyl]phosphonic acid	4832806			ChEMBLE_NTD	Deoxyinosine,5'-Methylthioadenosine	1467910150,1467867842	C05512,C00170	2.4.2.1,2.4.2.4,2.5.1.16,2.5.1.16,2.5.1.22	2.4.2A1,2.5.1A1	0.415385,0.244755	GMP	1467867475	C00144	2.4.2.7,2.4.2.8,2.4.2.22,3.6.1.10	2.4.2B1,	0.27907	1.48846	0.136315	0	0	0	0
Propane-1,3-diol	1467888913	DB02774,EXPT02534	C02457	CHEMBL379652	sn-Glycerol 3-phosphate,Thymidine,Deoxyinosine,5'-Methylthioadenosine,5'-Methylthioadenosine	1467866778,1467868402,1467910150,1467867842,1467867842	C00093,C00623,C03189,C00214,D06675,C05512,C00170,C00170	2.3.1.15,2.4.2.2,2.4.2.4,2.4.2.3,2.4.2.1,2.4.2.1,2.4.2.4,2.5.1.16,2.5.1.16,2.5.1.22,2.5.1.16,2.5.1.16,2.5.1.22	2.3.1F1,2.4.2A1,2.4.2A1,2.5.1A1,2.5.1A1	0.297297,0.137255,0.106061,0.064516,0.064516	D-Fructose,5-Phospho-alpha-D-ribose 1-diphosphate	1467866805,1467867132	C00095,C01719,C02336,C00119	3.2.1.20,3.2.1.10,3.2.1.48,3.2.1.26,2.4.1.10,3.6.1.10,2.4.2.8	3.2.1A1,,,2.4.2B2	0.162162,0.075	1.83333	0.135135	0	0	0	0
m-(beta-Acetyl-alpha-ethyl-p-hydroxyphenethyl)benzoic acid	1467996504		C14935		3-Dehydroshikimate	1467890251	C02637	4.2.1.10	4.2.1A6	0.231608	Fumarate	1467867176	C00122,C01384,D02308	4.2.1.2,4.2.1.31,4.2.1.36	4.2.1A1,,4.2.1C1	0.097643	2.37199	0.133965	0	0	0	0
7-Deoxyloganate	1467972234		C11636,C11649		3-Dehydroshikimate	1467890251	C02637	4.2.1.10	4.2.1A6	0.192547	Fumarate	1467867176	C00122,C01384,D02308	4.2.1.2,4.2.1.31,4.2.1.36	4.2.1A1,,4.2.1C1	0.061321	3.13998	0.131226	0	0	0	0
Deoxyloganic acid tetraacetate	1467972355		C11647		3-Dehydroshikimate	1467890251	C02637	4.2.1.10	4.2.1A6	0.192547	Fumarate	1467867176	C00122,C01384,D02308	4.2.1.2,4.2.1.31,4.2.1.36	4.2.1A1,,4.2.1C1	0.061321	3.13998	0.131226	0	0	0	0
2-[4-(trifluoromethyl)phenyl]benzoic acid	547112		D06336	CHEMBL2104509	3-Dehydroshikimate	1467890251	C02637	4.2.1.10	4.2.1A6	0.223097	Fumarate	1467867176	C00122,C01384,D02308	4.2.1.2,4.2.1.31,4.2.1.36	4.2.1A1,,4.2.1C1	0.093248	2.39251	0.129849	0	0	0	0
4-oxo-2-phenyl-6,7,8,9-tetrahydrobenzo[g]chromene-10-carboxylic acid	4704954			ChEMBLE_NTD,CHEMBL1974046	3-Dehydroshikimate	1467890251	C02637	4.2.1.10	4.2.1A6	0.184834	Fumarate	1467867176	C00122,C01384,D02308	4.2.1.2,4.2.1.31,4.2.1.36	4.2.1A1,,4.2.1C1	0.055838	3.31018	0.128996	0	0	0	0
3,3-dimethyl-2-[(E)-3-oxobut-1-enyl]cyclobutene-1-carboxylic acid	53413377			ChEMBLE_NTD	3-Dehydroshikimate	1467890251	C02637	4.2.1.10	4.2.1A6	0.320388	Nicotinate	1467868908	C00253,D00049	1.2.1.3	1.2.1A1,	0.19337	1.65687	0.127018	0	0	0	0
7-methoxynaphthalene-1-carboxylic acid	4552133			ChEMBLE_NTD	3-Dehydroshikimate	1467890251	C02637	4.2.1.10	4.2.1A6	0.215881	Fumarate	1467867176	C00122,C01384,D02308	4.2.1.2,4.2.1.31,4.2.1.36	4.2.1A1,,4.2.1C1	0.08982	2.40348	0.126061	0	0	0	0
Narceine	1467948733		C09591	CHEMBL486305	3-Dehydroshikimate	1467890251	C02637	4.2.1.10	4.2.1A6	0.218143	Fumarate	1467867176	C00122,C01384,D02308	4.2.1.2,4.2.1.31,4.2.1.36	4.2.1A1,,4.2.1C1	0.092269	2.36421	0.125874	0	0	0	0
1-Naphthoic acid	1467987469		C14091	CHEMBL1160	3-Dehydroshikimate	1467890251	C02637	4.2.1.10	4.2.1A6	0.229111	Fumarate	1467867176	C00122,C01384,D02308	4.2.1.2,4.2.1.31,4.2.1.36	4.2.1A1,,4.2.1C1	0.103679	2.20981	0.125432	0	0	0	0
6-propyl-1,3-benzodioxole-5-carboxylic acid	2981249			ChEMBLE_NTD	3-Dehydroshikimate	1467890251	C02637	4.2.1.10	4.2.1A6	0.215962	Fumarate	1467867176	C00122,C01384,D02308	4.2.1.2,4.2.1.31,4.2.1.36	4.2.1A1,,4.2.1C1	0.091922	2.3494	0.12404	0	0	0	0
ethyl 2-[(3,5-dimethylisoxazol-4-yl)methyl]-3-oxo-butanoate	6305051			ChEMBLE_NTD	5-Aminolevulinate	1467870875	C00430,D07567	2.3.1.37	4.1.1A6	0.157895	CDP-choline	1467869473	C00307,D00057	1.3.1.M12,2.7.8.3,2.7.8.2,2.7.8.22		0.035461	4.45264	0.122434	0	0	0	0
2-[1-methoxycarbonyl-2-(4-methoxyphenyl)vinyl]-3-methyl-but-2-enoic acid	4781653			ChEMBLE_NTD,CHEMBL1997058	3-Dehydroshikimate	1467890251	C02637	4.2.1.10	4.2.1A6	0.241791	Fumarate	1467867176	C00122,C01384,D02308	4.2.1.2,4.2.1.31,4.2.1.36	4.2.1A1,,4.2.1C1	0.119691	2.02013	0.1221	0	0	0	0
10-Deoxygeniposidic acid	1467972621		C11672		3-Dehydroshikimate	1467890251	C02637	4.2.1.10	4.2.1A6	0.182752	Fumarate	1467867176	C00122,C01384,D02308	4.2.1.2,4.2.1.31,4.2.1.36	4.2.1A1,,4.2.1C1	0.061321	2.98025	0.121431	0	0	0	0
2,5-dimethyl-4-nitro-3-hexanone	6293438			ChEMBLE_NTD	5-Aminolevulinate	1467870875	C00430,D07567	2.3.1.37	4.1.1A6	0.324324	Acetoin	1467871215	C00466,C00810,C01769	1.1.1.1,3.6.1.10	1.1.1A2,,1.2.1B2	0.202899	1.59845	0.121425	0	0	0	0
pamapimod	1468363535		D08963	CHEMBL1090089	Deoxyinosine	1467910150	C05512	2.4.2.1,2.4.2.4	2.4.2A1	0.208861	5-Phospho-alpha-D-ribose 1-diphosphate	1467867132	C00119	2.4.2.8	,2.4.2B2	0.088083	2.37118	0.120778	0	0	0	0
3-methoxy-2-(4-methoxybenzoyl)benzoic acid	4410561			ChEMBLE_NTD	3-Dehydroshikimate	1467890251	C02637	4.2.1.10	4.2.1A6	0.233083	Fumarate	1467867176	C00122,C01384,D02308	4.2.1.2,4.2.1.31,4.2.1.36	4.2.1A1,,4.2.1C1	0.112462	2.07255	0.120621	0	0	0	0
Demethylsulochrin	1468001970		C15504	CHEMBL61150	3-Dehydroshikimate	1467890251	C02637	4.2.1.10	4.2.1A6	0.214912	Fumarate	1467867176	C00122,C01384,D02308	4.2.1.2,4.2.1.31,4.2.1.36	4.2.1A1,,4.2.1C1	0.094629	2.2711	0.120283	0	0	0	0
(4S,5R,6R,7R,8R)-4,5,6,7,8-pentahydroxy-2-oxo-9-phosphonooxynonanoic acid	779334169				3-Dehydroshikimate	1467890251	C02637	4.2.1.10	4.2.1A6	0.325103	Succinyl-CoA	1467866749	C00091	2.3.1.61		0.205521	1.58185	0.119582	0	0	0	0
2-acetamido-4,5,6,7-tetrahydrobenzothiophene-3-carboxylic acid	6320219			ChEMBLE_NTD	3-Dehydroshikimate	1467890251	C02637	4.2.1.10	4.2.1A6	0.186296	Fumarate	1467867176	C00122,C01384,D02308	4.2.1.2,4.2.1.31,4.2.1.36	4.2.1A1,,4.2.1C1	0.067332	2.76683	0.118964	0	0	0	0
3-[(5E)-5-[[2-(3,4-dimethylphenyl)-5-methyl-3-oxo-1H-pyrazol-4-yl]hydrazono]-6-oxo-cyclohexa-1,3-dien-1-yl]benzoic acid	95118563			ChEMBLE_NTD	3-Dehydroshikimate	1467890251	C02637	4.2.1.10	4.2.1A6	0.217391	Fumarate	1467867176	C00122,C01384,D02308	4.2.1.2,4.2.1.31,4.2.1.36	4.2.1A1,,4.2.1C1	0.098976	2.1964	0.118415	0	0	0	0
5-[2-(2,5-dihydroxyphenyl)ethyl]-2-hydroxybenzoic acid	4809759			ChEMBLE_NTD,CHEMBL103860	3-Dehydroshikimate	1467890251	C02637	4.2.1.10	4.2.1A6	0.238938	Fumarate	1467867176	C00122,C01384,D02308	4.2.1.2,4.2.1.31,4.2.1.36	4.2.1A1,,4.2.1C1	0.122137	1.95631	0.116801	0	0	0	0
Gambogic acid	1467954560		C10062	CHEMBL1477081,CHEMBL265955,CHEMBL555017	3-Dehydroshikimate	1467890251	C02637	4.2.1.10	4.2.1A6	0.301205	Sinapate	1467871406	C00482	1.11.1.7,1.2.1.68,1.11.1.21,1.2.1	1.2.1A2,	0.18602	1.61921	0.115185	0	0	0	0
N-[1-[4-hydroxy-2-(hydroxymethyl)butyl]-2-oxo-1,3-diazinan-4-yl]benzamide	5096995			ChEMBLE_NTD	Deoxyinosine,5'-Methylthioadenosine	1467910150,1467867842	C05512,C00170	2.4.2.1,2.4.2.4,2.5.1.16,2.5.1.16,2.5.1.22	2.4.2A1,2.5.1A1	0.228758,0.113689	5'-Methylthioadenosine	1467867842	C00170	2.5.1.16,2.5.1.22	2.5.1A1,	0.113689	2.01214	0.115069	0	0	0	0
2-Oxophytanate	1467886341		C02117		3-Dehydroshikimate	1467890251	C02637	4.2.1.10	4.2.1A6	0.265823	Fumarate	1467867176	C00122,C01384,D02308	4.2.1.2,4.2.1.31,4.2.1.36	4.2.1A1,,4.2.1C1	0.152318	1.74518	0.113505	0	0	0	0
2-(2-chlorophenyl)quinoline-3-carboxylic acid	3310563			ChEMBLE_NTD	3-Dehydroshikimate	1467890251	C02637	4.2.1.10	4.2.1A6	0.175573	Fumarate	1467867176	C00122,C01384,D02308	4.2.1.2,4.2.1.31,4.2.1.36	4.2.1A1,,4.2.1C1	0.062907	2.79099	0.112666	0	0	0	0
(3E)-6-oxo-3-[[4-(2-pyridylsulfamoyl)phenyl]hydrazono]cyclohexa-1,4-diene-1-carboxylic acid	53336699			ChEMBLE_NTD	3-Dehydroshikimate	1467890251	C02637	4.2.1.10	4.2.1A6	0.233038	Fumarate	1467867176	C00122,C01384,D02308	4.2.1.2,4.2.1.31,4.2.1.36	4.2.1A1,,4.2.1C1	0.123077	1.89343	0.109961	0	0	0	0
2-(cyanomethyl)-4-methoxybenzoic acid	4029049			ChEMBLE_NTD	3-Dehydroshikimate	1467890251	C02637	4.2.1.10	4.2.1A6	0.225434	Fumarate	1467867176	C00122,C01384,D02308	4.2.1.2,4.2.1.31,4.2.1.36	4.2.1A1,,4.2.1C1	0.116105	1.94164	0.109329	0	0	0	0
2-Oxooctadecanoic acid	1467875472		C00869		3-Dehydroshikimate	1467890251	C02637	4.2.1.10	4.2.1A6	0.279279	Fumarate	1467867176	C00122,C01384,D02308	4.2.1.2,4.2.1.31,4.2.1.36	4.2.1A1,,4.2.1C1	0.17037	1.63925	0.108909	0	0	0	0
2-Oxodecanoic acid	1467986841		C13945		3-Dehydroshikimate	1467890251	C02637	4.2.1.10	4.2.1A6	0.279279	Fumarate	1467867176	C00122,C01384,D02308	4.2.1.2,4.2.1.31,4.2.1.36	4.2.1A1,,4.2.1C1	0.17037	1.63925	0.108909	0	0	0	0
2-phenylquinoline-4-carboxylic acid	89725		D07280	CHEMBL348000	3-Dehydroshikimate	1467890251	C02637	4.2.1.10	4.2.1A6	0.175299	Fumarate	1467867176	C00122,C01384,D02308	4.2.1.2,4.2.1.31,4.2.1.36	4.2.1A1,,4.2.1C1	0.066667	2.62947	0.108632	0	0	0	0
2-(4-bromophenyl)quinoline-4-carboxylic acid	3375048			ChEMBLE_NTD,CHEMBL440534	3-Dehydroshikimate	1467890251	C02637	4.2.1.10	4.2.1A6	0.173913	Fumarate	1467867176	C00122,C01384,D02308	4.2.1.2,4.2.1.31,4.2.1.36	4.2.1A1,,4.2.1C1	0.066059	2.63269	0.107854	0	0	0	0
5-cyano-6-ethoxy-2-methyl-4-phenyl-1,4-dihydropyridine-3-carboxylic acid	6318967			ChEMBLE_NTD	3-Dehydroshikimate	1467890251	C02637	4.2.1.10	4.2.1A6	0.171875	Fumarate	1467867176	C00122,C01384,D02308	4.2.1.2,4.2.1.31,4.2.1.36	4.2.1A1,,4.2.1C1	0.065169	2.63737	0.106706	0	0	0	0
(E,4S)-4-[[(2S)-3,3-dimethyl-2-[[(2S)-3-methyl-2-(methylamino)-3-phenyl-butanoyl]amino]butanoyl]-methyl-amino]-2,5-dimethyl-hex-2-enoic acid	64883420		D06001	CHEMBL182319,CHEMBL185116,CHEMBL2096709,CHEMBL2096805,CHEMBL454574	3-Dehydroshikimate	1467890251	C02637	4.2.1.10	4.2.1A6	0.258182	Fumarate	1467867176	C00122,C01384,D02308	4.2.1.2,4.2.1.31,4.2.1.36	4.2.1A1,,4.2.1C1	0.151832	1.70045	0.10635	0	0	0	0
5-fluoro-1-[2-hydroxy-4-(hydroxymethyl)cyclopentyl]pyrimidine-2,4-dione	4359360			ChEMBLE_NTD,CHEMBL44189	Deoxyinosine,5'-Methylthioadenosine	1467910150,1467867842	C05512,C00170	2.4.2.1,2.4.2.4,2.5.1.16,2.5.1.16,2.5.1.22	2.4.2A1,2.5.1A1	0.292793,0.159213	Lauroyl-CoA	1467883918	C01832	2.3.1.51	2.3.1B1,,2.3.1C1	0.186903	1.56655	0.10589	0	0	0	0
ethyl 2-(6-acetonyl-4,5-diacetoxy-tetrahydropyran-3-yl)acetate	6321527			ChEMBLE_NTD	5-Aminolevulinate	1467870875	C00430,D07567	2.3.1.37	4.1.1A6	0.205479	Succinyl-CoA	1467866749	C00091	2.3.1.61		0.0996119	2.0628	0.105867	0	0	0	0
2-(cyanomethyl)-5-nitrobenzoic acid	4410182			ChEMBLE_NTD	3-Dehydroshikimate	1467890251	C02637	4.2.1.10	4.2.1A6	0.204301	Fumarate	1467867176	C00122,C01384,D02308	4.2.1.2,4.2.1.31,4.2.1.36	4.2.1A1,,4.2.1C1	0.098976	2.06415	0.105325	0	0	0	0
(1-methyl-2-oxo-propyl) octanoate	6213174			ChEMBLE_NTD	5-Aminolevulinate	1467870875	C00430,D07567	2.3.1.37	4.1.1A6	0.214815	Succinyl-CoA	1467866749	C00091	2.3.1.61		0.109859	1.95537	0.104956	0	0	0	0
alpha-(p-Methoxyphenyl)-4-pyridineacrylic acid	1467998253		C15120		3-Dehydroshikimate	1467890251	C02637	4.2.1.10	4.2.1A6	0.184332	Fumarate	1467867176	C00122,C01384,D02308	4.2.1.2,4.2.1.31,4.2.1.36	4.2.1A1,,4.2.1C1	0.08078	2.2819	0.103552	0	0	0	0
2,4-dihydroxy-4-oxido-3-butenoate	32780768	DB03343,EXPT03039			Hydroxymalonate	1467887730	C02287	1.1.1.27	1.1.1A1	0.38	Orcinol,maltotetraose	1467873941,1468080436	C00727	2.1.1.6,2.4.1.1	2.1.1A1,,2.5.1B2,	0.276596,0.181287	1.37384	0.103404	0	0	0	0
5-nitro-9H-fluorene-4-carboxylic acid	3600563			ChEMBLE_NTD,CHEMBL1890466	3-Dehydroshikimate	1467890251	C02637	4.2.1.10	4.2.1A6	0.172147	Fumarate	1467867176	C00122,C01384,D02308	4.2.1.2,4.2.1.31,4.2.1.36	4.2.1A1,,4.2.1C1	0.069042	2.49337	0.103105	0	0	0	0
8-methoxycarbonyl-2-phenyl-4-quinolinecarboxylic acid	3802732			ChEMBLE_NTD,CHEMBL1896522	3-Dehydroshikimate	1467890251	C02637	4.2.1.10	4.2.1A6	0.165186	Fumarate	1467867176	C00122,C01384,D02308	4.2.1.2,4.2.1.31,4.2.1.36	4.2.1A1,,4.2.1C1	0.062124	2.65897	0.103062	0	0	0	0
3-(hydroxymethyl)benzoic acid	2938278			ChEMBLE_NTD	3-Dehydroshikimate	1467890251	C02637	4.2.1.10	4.2.1A6	0.248276	Fumarate	1467867176	C00122,C01384,D02308	4.2.1.2,4.2.1.31,4.2.1.36	4.2.1A1,,4.2.1C1	0.145631	1.70483	0.102645	0	0	0	0
4-Hydroxy-2-oxohexanoic acid	1467921055		C06762		3-Dehydroshikimate	1467890251	C02637	4.2.1.10	4.2.1A6	0.283721	Fumarate	1467867176	C00122,C01384,D02308	4.2.1.2,4.2.1.31,4.2.1.36	4.2.1A1,,4.2.1C1	0.181102	1.56664	0.102619	0	0	0	0
Fusidic acid	1467920451		C06694,D04281	ChEMBLE_NTD,CHEMBL117110,CHEMBL1334456,CHEMBL1477084,CHEMBL1552107,CHEMBL1619349,CHEMBL1620692,CHEMBL1625992,CHEMBL2068923,CHEMBL374975,CHEMBL383466	3-Dehydroshikimate	1467890251	C02637	4.2.1.10	4.2.1A6	0.202749	L-Noradrenaline	1467872196	C00547,D00076	2.1.1.6		0.101449	1.99853	0.1013	0	0	0	0
D-glycero-beta-D-manno-Heptose 1-phosphate	1467929919		C07838,C19880		4-(Cytidine 5'-diphospho)-2-C-methyl-D-erythritol	1467970431	C11435	2.7.1.148	2.7.1A1	0.289817	Succinyl-CoA	1467866749	C00091	2.3.1.61		0.188995	1.53346	0.100822	0	0	0	0
Aristolochic acid	1467935063		C08469	CHEMBL93353	3-Dehydroshikimate	1467890251	C02637	4.2.1.10	4.2.1A6	0.153846	Fumarate	1467867176	C00122,C01384,D02308	4.2.1.2,4.2.1.31,4.2.1.36	4.2.1A1,,4.2.1C1	0.05314	2.89511	0.100706	0	0	0	0
10-nitro-5,6,7,8-tetrahydrophenanthrene-1-carboxylic acid	3626435			ChEMBLE_NTD	3-Dehydroshikimate	1467890251	C02637	4.2.1.10	4.2.1A6	0.170923	Fumarate	1467867176	C00122,C01384,D02308	4.2.1.2,4.2.1.31,4.2.1.36	4.2.1A1,,4.2.1C1	0.070615	2.42049	0.100308	0	0	0	0
2-(4-methoxyphenyl)-3-(4-nitrophenyl)prop-2-enoic acid	4410902			ChEMBLE_NTD	3-Dehydroshikimate	1467890251	C02637	4.2.1.10	4.2.1A6	0.176211	Fumarate	1467867176	C00122,C01384,D02308	4.2.1.2,4.2.1.31,4.2.1.36	4.2.1A1,,4.2.1C1	0.076517	2.3029	0.099694	0	0	0	0
3,6,9,12,15-pentaoxabicyclo[15.3.1]henicosa-1(21),17,19-triene-21-carboxylic acid	6339715			ChEMBLE_NTD	3-Dehydroshikimate	1467890251	C02637	4.2.1.10	4.2.1A6	0.205	Fumarate	1467867176	C00122,C01384,D02308	4.2.1.2,4.2.1.31,4.2.1.36	4.2.1A1,,4.2.1C1	0.10559	1.94147	0.09941	0	0	0	0
1,5-dichloroanthracene-9-carboxylic acid	6340339			ChEMBLE_NTD	3-Dehydroshikimate	1467890251	C02637	4.2.1.10	4.2.1A6	0.154976	Fumarate	1467867176	C00122,C01384,D02308	4.2.1.2,4.2.1.31,4.2.1.36	4.2.1A1,,4.2.1C1	0.056261	2.75459	0.098715	0	0	0	0
(S)-beta-Methylindolepyruvate	1467899320		C03914,C05644,C21289		3-Dehydroshikimate	1467890251	C02637	4.2.1.10	4.2.1A6	0.196262	Fumarate	1467867176	C00122,C01384,D02308	4.2.1.2,4.2.1.31,4.2.1.36	4.2.1A1,,4.2.1C1	0.097872	2.00529	0.09839	0	0	0	0
2-Oxo-1,2-dihydroquinoline-4-carboxylate	1468013029		C16715	CHEMBL2048387	3-Dehydroshikimate	1467890251	C02637	4.2.1.10	4.2.1A6	0.198044	Fumarate	1467867176	C00122,C01384,D02308	4.2.1.2,4.2.1.31,4.2.1.36	4.2.1A1,,4.2.1C1	0.099698	1.98644	0.098346	0	0	0	0
3-Dimethylallyl-4-hydroxybenzoate	1467980739		C12458	CHEMBL452154	3-Dehydroshikimate	1467890251	C02637	4.2.1.10	4.2.1A6	0.214076	Fumarate	1467867176	C00122,C01384,D02308	4.2.1.2,4.2.1.31,4.2.1.36	4.2.1A1,,4.2.1C1	0.116279	1.84105	0.097797	0	0	0	0
Indolepyruvate	1467869763		C00331	CHEMBL485012	3-Dehydroshikimate	1467890251	C02637	4.2.1.10	4.2.1A6	0.198718	Fumarate	1467867176	C00122,C01384,D02308	4.2.1.2,4.2.1.31,4.2.1.36	4.2.1A1,,4.2.1C1	0.102222	1.94398	0.096496	0	0	0	0
(1R,4R,5R)-1,4,5-trihydroxycyclohex-2-ene-1-carboxylic acid	5462572	DB02801,EXPT01385		CHEMBL190265	Shikimate,3-Dehydroquinate,3-Dehydroquinate,2-Phospho-D-glycerate,Acetoacetyl-CoA	1467871544,1467876226,1467876226,1467872997,1467869780	C00493,C00944,C00944,C00631,C00332	2.7.1.71,1.1.1.282,1.1.1.282,4.2.1.11,1.1.1.36,1.1.1.100	2.7.1A1,1.1.1A2,1.1.1A1,4.2.1A6,1.2.1B2	0.416667,0.373134,0.373134,0.329341,0.077135	5(S)-HETE,GMP	1467905712,1467867475	C04805,C00144	1.11.1.9,2.4.2.7,2.4.2.8,2.4.2.22,3.6.1.10	4.2.1A6,,4.2.1C1,2.4.2B1,	0.320755,0.105431	1.29902	0.095912	0	0	0	0
1-hydroxy-6-methyl-3-pentyl-6a,7,8,10a-tetrahydro-6H-benzo[c]chromene-9-carboxylic acid	6195273			ChEMBLE_NTD	3-Dehydroshikimate	1467890251	C02637	4.2.1.10	4.2.1A6	0.325472	Sinapate	1467871406	C00482	1.11.1.7,1.2.1.68,1.11.1.21,1.2.1	1.2.1A2,	0.22956	1.41781	0.095912	0	0	0	0
4-(2-Aminophenyl)-2,4-dioxobutanoate	1467879165		C01252		3-Dehydroshikimate	1467890251	C02637	4.2.1.10	4.2.1A6	0.220588	Fumarate	1467867176	C00122,C01384,D02308	4.2.1.2,4.2.1.31,4.2.1.36	4.2.1A1,,4.2.1C1	0.125683	1.75511	0.094905	0	0	0	0
(Z)-3-(4-bromophenyl)-2-(2,5-dimethyl-3-thienyl)prop-2-enoic acid	53415843			ChEMBLE_NTD	3-Dehydroshikimate	1467890251	C02637	4.2.1.10	4.2.1A6	0.171806	Fumarate	1467867176	C00122,C01384,D02308	4.2.1.2,4.2.1.31,4.2.1.36	4.2.1A1,,4.2.1C1	0.076923	2.23348	0.094883	0	0	0	0
(4aR,6S,7R,8R,8aS)-2-methyl-4,4a,6,7,8,8a-hexahydropyrano[3,2-d][1,3]dioxin-6,7,8-triol	2067740			ChEMBLE_NTD	D-Glucosamine 6-phosphate,(S)-3-Hydroxybutanoyl-CoA	1467869989,1467878105	C00352,C06377,C01144,C03561,C05116	2.3.1.4,1.1.1.36,1.1.1.100	2.3.1D3,1.2.1B2	0.37457,0.0982533	Inosine	1467869312	C00294,D00054	2.3.1.85		0.280303	1.3363	0.094267	0	0	0	0
Sennoside C	1468013858		C16797,C16798		3-Dehydroshikimate	1467890251	C02637	4.2.1.10	4.2.1A6	0.153025	Fumarate	1467867176	C00122,C01384,D02308	4.2.1.2,4.2.1.31,4.2.1.36	4.2.1A1,,4.2.1C1	0.058824	2.6014	0.094201	0	0	0	0
Gardoside	1468015385		C16963	CHEMBL3622810	3-Dehydroshikimate	1467890251	C02637	4.2.1.10	4.2.1A6	0.18664	Lauroyl-CoA	1467883918	C01832	2.3.1.51	2.3.1B1,,2.3.1C1	0.092784	2.01155	0.093856	0	0	0	0
5-methyl-4-oxo-5-phenyl-2-furancarboxylic acid	512001		D02753	CHEMBL1317324,CHEMBL278488	3-Dehydroshikimate	1467890251	C02637	4.2.1.10	4.2.1A6	0.203085	Fumarate	1467867176	C00122,C01384,D02308	4.2.1.2,4.2.1.31,4.2.1.36	4.2.1A1,,4.2.1C1	0.11039	1.8397	0.092695	0	0	0	0
11-O-Demethylpradinone I	1467921181		C06775		3-Dehydroshikimate	1467890251	C02637	4.2.1.10	4.2.1A6	0.18068	2-Deoxy-D-glucose	1467872597	C00586,C02781	2.7.1.1,2.7.1.2	2.7.8A1,	0.088832	2.03395	0.091848	0	0	0	0
2-[4-[2-cyanoethyl(methyl)amino]phenyl]benzo[g]quinoline-4-carboxylic acid	4122840			ChEMBLE_NTD	3-Dehydroshikimate	1467890251	C02637	4.2.1.10	4.2.1A6	0.150592	Fumarate	1467867176	C00122,C01384,D02308	4.2.1.2,4.2.1.31,4.2.1.36	4.2.1A1,,4.2.1C1	0.059273	2.54065	0.091319	0	0	0	0
N-(2-oxo-3-phenylpropyl)acetamide	6257327			ChEMBLE_NTD	5-Aminolevulinate	1467870875	C00430,D07567	2.3.1.37	4.1.1A6	0.255319	Ribulose	1467906853	C05052	1.1.1.9,1.1.1.15	1.1.1A1,	0.165138	1.54609	0.090181	0	0	0	0
3-cyclohex-3-en-1-ylprop-2-enoic acid	6343784			ChEMBLE_NTD	3-Dehydroshikimate	1467890251	C02637	4.2.1.10	4.2.1A6	0.289474	Fumarate	1467867176	C00122,C01384,D02308	4.2.1.2,4.2.1.31,4.2.1.36	4.2.1A1,,4.2.1C1	0.2	1.44737	0.089474	0	0	0	0
nitisinone	1468173314	APRD01141,DB00348	D05177	CHEMBL1337	2-Oxoadipate	1467869652	C00322	1.1.1.27	1.2.1B1	0.19084	3-Hydroxy-5-methylhex-4-enoyl-CoA	1468010674	C16469	1.1.1.35	1.1.1A1,	0.101591	1.87851	0.089249	0	0	0	0
3-Hydroxy-2-naphthoate	1468008219		C16212	CHEMBL229301	3-Dehydroshikimate	1467890251	C02637	4.2.1.10	4.2.1A6	0.188119	Fumarate	1467867176	C00122,C01384,D02308	4.2.1.2,4.2.1.31,4.2.1.36	4.2.1A1,,4.2.1C1	0.099379	1.89295	0.08874	0	0	0	0
5-(2-oxopropyl)-5-propyl-1,3-diazinane-2,4,6-trione	6209365			ChEMBLE_NTD	5-Aminolevulinate	1467870875	C00430,D07567	2.3.1.37	4.1.1A6	0.259668	Ribulose	1467906853	C05052	1.1.1.9,1.1.1.15	1.1.1A1,	0.171429	1.51473	0.088239	0	0	0	0
6-(1-hexadecanoyloxyethyl)phenazine-1-carboxylic acid	6291099			ChEMBLE_NTD	3-Dehydroshikimate	1467890251	C02637	4.2.1.10	4.2.1A6	0.15942	Fumarate	1467867176	C00122,C01384,D02308	4.2.1.2,4.2.1.31,4.2.1.36	4.2.1A1,,4.2.1C1	0.071605	2.22638	0.087815	0	0	0	0
Saphenic acid	1467977245		C12117		3-Dehydroshikimate	1467890251	C02637	4.2.1.10	4.2.1A6	0.15942	Fumarate	1467867176	C00122,C01384,D02308	4.2.1.2,4.2.1.31,4.2.1.36	4.2.1A1,,4.2.1C1	0.071605	2.22638	0.087815	0	0	0	0
6-Acetophenazine-1-carboxylic acid	1467977276		C12120		3-Dehydroshikimate	1467890251	C02637	4.2.1.10	4.2.1A6	0.15942	Fumarate	1467867176	C00122,C01384,D02308	4.2.1.2,4.2.1.31,4.2.1.36	4.2.1A1,,4.2.1C1	0.071605	2.22638	0.087815	0	0	0	0
Saphenamycin	1467979242		C12311		3-Dehydroshikimate	1467890251	C02637	4.2.1.10	4.2.1A6	0.15942	Fumarate	1467867176	C00122,C01384,D02308	4.2.1.2,4.2.1.31,4.2.1.36	4.2.1A1,,4.2.1C1	0.071605	2.22638	0.087815	0	0	0	0
Geniposidic acid	1467972632		C11673	CHEMBL3348995,CHEMBL460031	3-Dehydroshikimate	1467890251	C02637	4.2.1.10	4.2.1A6	0.18254	Lauroyl-CoA	1467883918	C01832	2.3.1.51	2.3.1B1,,2.3.1C1	0.095745	1.90652	0.086795	0	0	0	0
6,7-dimethyl-4-oxo-2-(p-tolyl)chromene-8-carboxylic acid	4704943			ChEMBLE_NTD,CHEMBL1982558	3-Dehydroshikimate	1467890251	C02637	4.2.1.10	4.2.1A6	0.156538	Fumarate	1467867176	C00122,C01384,D02308	4.2.1.2,4.2.1.31,4.2.1.36	4.2.1A1,,4.2.1C1	0.070362	2.22475	0.086176	0	0	0	0
(Z)-3-acetamido-2-(2,3-dimethoxyphenyl)prop-2-enoic acid	53412344			ChEMBLE_NTD	3-Dehydroshikimate	1467890251	C02637	4.2.1.10	4.2.1A6	0.167883	Fumarate	1467867176	C00122,C01384,D02308	4.2.1.2,4.2.1.31,4.2.1.36	4.2.1A1,,4.2.1C1	0.082569	2.03324	0.085314	0	0	0	0
3-Dimethylallyl-4-hydroxyphenylpyruvate	1467980718		C12456		3-Dehydroshikimate	1467890251	C02637	4.2.1.10	4.2.1A6	0.195946	Fumarate	1467867176	C00122,C01384,D02308	4.2.1.2,4.2.1.31,4.2.1.36	4.2.1A1,,4.2.1C1	0.112195	1.74648	0.083751	0	0	0	0
(Z)-3-(4-acetamidophenyl)-2-[2-nitro-4-(trifluoromethyl)phenyl]prop-2-enoic acid	53411694			ChEMBLE_NTD	3-Dehydroshikimate	1467890251	C02637	4.2.1.10	4.2.1A6	0.14717	Fumarate	1467867176	C00122,C01384,D02308	4.2.1.2,4.2.1.31,4.2.1.36	4.2.1A1,,4.2.1C1	0.064018	2.29888	0.083152	0	0	0	0
3,6,8-Trihydroxy-2-naphthoate	1157831063		C21320		3-Dehydroshikimate	1467890251	C02637	4.2.1.10	4.2.1A6	0.171171	Fumarate	1467867176	C00122,C01384,D02308	4.2.1.2,4.2.1.31,4.2.1.36	4.2.1A1,,4.2.1C1	0.088398	1.93637	0.082773	0	0	0	0
2-methylhex-2-enoic acid	2329661			ChEMBLE_NTD	3-Dehydroshikimate	1467890251	C02637	4.2.1.10	4.2.1A6	0.343434	Fumarate	1467867176	C00122,C01384,D02308	4.2.1.2,4.2.1.31,4.2.1.36	4.2.1A1,,4.2.1C1	0.261261	1.31452	0.082173	0	0	0	0
(Z)-3-[4-(acetylsulfamoyl)phenyl]-2-[2-nitro-4-(trifluoromethyl)phenyl]prop-2-enoic acid	53412692			ChEMBLE_NTD	3-Dehydroshikimate	1467890251	C02637	4.2.1.10	4.2.1A6	0.144981	Fumarate	1467867176	C00122,C01384,D02308	4.2.1.2,4.2.1.31,4.2.1.36	4.2.1A1,,4.2.1C1	0.062907	2.30469	0.082074	0	0	0	0
Grepafloxacin	1467969689		C11368	CHEMBL583	3-Dehydroshikimate	1467890251	C02637	4.2.1.10	4.2.1A6	0.136442	Fumarate	1467867176	C00122,C01384,D02308	4.2.1.2,4.2.1.31,4.2.1.36	4.2.1A1,,4.2.1C1	0.055556	2.45594	0.080886	0	0	0	0
1-(methylcarbamoyloxy)naphthalene-2-carboxylic acid	3517865			ChEMBLE_NTD	3-Dehydroshikimate	1467890251	C02637	4.2.1.10	4.2.1A6	0.165217	Fumarate	1467867176	C00122,C01384,D02308	4.2.1.2,4.2.1.31,4.2.1.36	4.2.1A1,,4.2.1C1	0.084656	1.95163	0.080561	0	0	0	0
3,6,7,8-Tetrahydroxy-2-naphthoate	1157831074		C21321		3-Dehydroshikimate	1467890251	C02637	4.2.1.10	4.2.1A6	0.163793	Fumarate	1467867176	C00122,C01384,D02308	4.2.1.2,4.2.1.31,4.2.1.36	4.2.1A1,,4.2.1C1	0.08377	1.95527	0.080023	0	0	0	0
alpha-(p-Methoxyphenyl)-6-methyl-2-pyridineacrylic acid	1467998271		C15122		3-Dehydroshikimate	1467890251	C02637	4.2.1.10	4.2.1A6	0.157205	Fumarate	1467867176	C00122,C01384,D02308	4.2.1.2,4.2.1.31,4.2.1.36	4.2.1A1,,4.2.1C1	0.077333	2.03283	0.079872	0	0	0	0
11-O-Demethylpradinone II	1467921161		C06773		3-Dehydroshikimate	1467890251	C02637	4.2.1.10	4.2.1A6	0.178761	2-Deoxy-D-glucose	1467872597	C00586,C02781	2.7.1.1,2.7.1.2	2.7.8A1,	0.099256	1.80101	0.079505	0	0	0	0
N-acetylsphinganine	1468237724		D03419	CHEMBL155886,CHEMBL2104082	Deoxyinosine	1467910150	C05512	2.4.2.1,2.4.2.4	2.4.2A1	0.168091	5-Phospho-alpha-D-ribose 1-diphosphate	1467867132	C00119	2.4.2.8	,2.4.2B2	0.089623	1.87553	0.078468	0	0	0	0
9-Anthroic acid	1467984588		C13699	CHEMBL1513985	3-Dehydroshikimate	1467890251	C02637	4.2.1.10	4.2.1A6	0.141844	Fumarate	1467867176	C00122,C01384,D02308	4.2.1.2,4.2.1.31,4.2.1.36	4.2.1A1,,4.2.1C1	0.063655	2.22832	0.078189	0	0	0	0
Oxolinic acid	1467969414		C11342,D02301	ChEMBLE_NTD,CHEMBL416755	3-Dehydroshikimate	1467890251	C02637	4.2.1.10	4.2.1A6	0.143418	Fumarate	1467867176	C00122,C01384,D02308	4.2.1.2,4.2.1.31,4.2.1.36	4.2.1A1,,4.2.1C1	0.065421	2.19223	0.077997	0	0	0	0
2-(tetralin-2-ylmethoxycarbonyl)benzoic acid	4533341			ChEMBLE_NTD	3-Dehydroshikimate	1467890251	C02637	4.2.1.10	4.2.1A6	0.223529	Fumarate	1467867176	C00122,C01384,D02308	4.2.1.2,4.2.1.31,4.2.1.36	4.2.1A1,,4.2.1C1	0.146245	1.52846	0.077284	0	0	0	0
2-Ethylhexyl phthalate	1467895449		C03343	CHEMBL1867438	3-Dehydroshikimate	1467890251	C02637	4.2.1.10	4.2.1A6	0.223529	Fumarate	1467867176	C00122,C01384,D02308	4.2.1.2,4.2.1.31,4.2.1.36	4.2.1A1,,4.2.1C1	0.146245	1.52846	0.077284	0	0	0	0
Pseudopurpurin	1467958763		C10394		3-Dehydroshikimate	1467890251	C02637	4.2.1.10	4.2.1A6	0.148936	Fumarate	1467867176	C00122,C01384,D02308	4.2.1.2,4.2.1.31,4.2.1.36	4.2.1A1,,4.2.1C1	0.071869	2.07233	0.077067	0	0	0	0
3-oxo-N-phenylhexanamide	4453169			ChEMBLE_NTD	5-Aminolevulinate	1467870875	C00430,D07567	2.3.1.37	4.1.1A6	0.273885	Ribulose	1467906853	C05052	1.1.1.9,1.1.1.15	1.1.1A1,	0.197802	1.38464	0.076083	0	0	0	0
7-(1-azepanyl)-6-fluoro-4-oxo-1H-quinoline-3-carboxylic acid	7588175			ChEMBLE_NTD,CHEMBL581691	3-Dehydroshikimate	1467890251	C02637	4.2.1.10	4.2.1A6	0.151648	Fumarate	1467867176	C00122,C01384,D02308	4.2.1.2,4.2.1.31,4.2.1.36	4.2.1A1,,4.2.1C1	0.075676	2.00391	0.075972	0	0	0	0
hypothemycin	1468327563	DB07905		CHEMBL3629244,CHEMBL471474	3-Dehydroquinate,3-Dehydroquinate,Shikimate 3-phosphate	1467876226,1467876226,1467894258	C00944,C00944,C03175	1.1.1.282,1.1.1.282,2.7.1.71	1.1.1A2,1.1.1A1,2.7.1A1	0.361419,0.361419,0.204918	9-Deoxy-delta12-PGD2,2-Deoxy-D-glucose	1469255414,1467872597	C00586,C02781	2.5.1.18,2.7.1.1,2.7.1.2	,2.7.8A1,	0.285464,0.279539	1.26608	0.075955	0	0	0	0
4-methyl-2-methylenepentanoic acid	2784165			ChEMBLE_NTD	3-Dehydroshikimate	1467890251	C02637	4.2.1.10	4.2.1A6	0.303922	Fumarate	1467867176	C00122,C01384,D02308	4.2.1.2,4.2.1.31,4.2.1.36	4.2.1A1,,4.2.1C1	0.22807	1.33258	0.075852	0	0	0	0
1-(3-hydroxy-4,7,7-trimethyl-norbornan-2-yl)-3-(p-tolylsulfonyl)urea	338760	DB08962	D02427	CHEMBL529888	Testosterone,Estradiol-17beta,Androsterone,Testosterone,Androsterone	1467872060,1467876271,1467871919,1467872060,1467871919	C00535,D00075,C00951,C02537,D00105,C00523,C04373,C07635,C00535,D00075,C00523,C04373,C07635	1.1.1.51,1.1.1.62,1.1.1.51,1.1.1.62,1.1.1.51,1.1.1.51,1.1.1.62,1.1.1.51	1.2.1B2,1.1.1A2,1.1.1A1,1.1.1A2,1.1.1A1	0.407725,0.294368,0.294368,0.294368,0.294368	Cholesterol,Estradiol-17beta	1467868045,1467876271	C00187,D00040,C00951,C02537,D00105	1.14.13.15,1.14.13.98,1.14.13.17,1.14.15.6,1.1.1.62	1.1.1A2,,1.2.1B2,1.1.1A2,,1.2.1B2	0.331878,0.294368	1.22854	0.075847	0	0	0	0
Tetracenomycin F1	1467979771		C12367		3-Dehydroshikimate	1467890251	C02637	4.2.1.10	4.2.1A6	0.152344	Fumarate	1467867176	C00122,C01384,D02308	4.2.1.2,4.2.1.31,4.2.1.36	4.2.1A1,,4.2.1C1	0.076566	1.98971	0.075778	0	0	0	0
(4aS,6aR,6bS,8aR,12aS,14aR,14bS)-11-cyano-2,2,6a,6b,9,9,12a-heptamethyl-10,14-dioxo-1,3,4,5,6,7,8,8a,14a,14b-decahydropicene-4a-carboxylic acid	5040345	DB06120,DB12651	D09584	CHEMBL1093059	2-Phospho-D-glycerate	1467872997	C00631	4.2.1.11	4.2.1A6	0.158837	5(S)-HETE	1467905712	C04805	1.11.1.9	4.2.1A6,,4.2.1C1	0.08323	1.90841	0.075607	0	0	0	0
2-[3-methylpent-1-yn-3-yloxy(oxo)methyl]benzoic acid	89529		D05468	CHEMBL2107106	3-Dehydroshikimate	1467890251	C02637	4.2.1.10	4.2.1A6	0.211111	Fumarate	1467867176	C00122,C01384,D02308	4.2.1.2,4.2.1.31,4.2.1.36	4.2.1A1,,4.2.1C1	0.135531	1.55766	0.07558	0	0	0	0
2-acetoxy-5-(4-fluorophenyl)benzoic acid	314715		D04206	CHEMBL2104904	3-Dehydroshikimate	1467890251	C02637	4.2.1.10	4.2.1A6	0.164786	Fumarate	1467867176	C00122,C01384,D02308	4.2.1.2,4.2.1.31,4.2.1.36	4.2.1A1,,4.2.1C1	0.089385	1.84355	0.075401	0	0	0	0
Tetracenomycin D3	1467979782		C12368		3-Dehydroshikimate	1467890251	C02637	4.2.1.10	4.2.1A6	0.150579	Fumarate	1467867176	C00122,C01384,D02308	4.2.1.2,4.2.1.31,4.2.1.36	4.2.1A1,,4.2.1C1	0.075515	1.99403	0.075064	0	0	0	0
Tetracenomycin B3	1467979794		C12369		3-Dehydroshikimate	1467890251	C02637	4.2.1.10	4.2.1A6	0.150579	Fumarate	1467867176	C00122,C01384,D02308	4.2.1.2,4.2.1.31,4.2.1.36	4.2.1A1,,4.2.1C1	0.075515	1.99403	0.075064	0	0	0	0
Compactin diol lactone	1467988388	DB08224	C14183		Androstenediol,Androstenediol,Thymidine,Deoxyinosine,5'-Methylthioadenosine	1467902019,1467902019,1467868402,1467910150,1467867842	C04295,D00179,C04295,D00179,C00214,D06675,C05512,C00170	1.1.1.51,1.1.1.51,2.4.2.2,2.4.2.4,2.4.2.3,2.4.2.1,2.4.2.1,2.4.2.4,2.5.1.16,2.5.1.16,2.5.1.22	1.1.1A2,1.1.1A1,2.4.2A1,2.4.2A1,2.5.1A1	0.288889,0.288889,0.12,0.096447,0.068182	17beta-Hydroxysteroid,Lauroyl-CoA	1467893339,1467883918	C03051,C03852,C07632,C12525,C01832	1.1.1.53,1.1.1.105,2.3.1.51	1.1.1A1,,2.3.1B1,,2.3.1C1	0.213953,0.100565	1.35025	0.074936	0	0	0	0
4-Quinolinecarboxylic acid	1467917533		C06414		3-Dehydroshikimate	1467890251	C02637	4.2.1.10	4.2.1A6	0.178295	Fumarate	1467867176	C00122,C01384,D02308	4.2.1.2,4.2.1.31,4.2.1.36	4.2.1A1,,4.2.1C1	0.103679	1.71968	0.074616	0	0	0	0
2-[6-(methylcarbamoyl)-1,3-benzodioxol-5-yl]-2-oxoacetic acid	6334497			ChEMBLE_NTD	3-Dehydroshikimate	1467890251	C02637	4.2.1.10	4.2.1A6	0.175532	Fumarate	1467867176	C00122,C01384,D02308	4.2.1.2,4.2.1.31,4.2.1.36	4.2.1A1,,4.2.1C1	0.101045	1.73717	0.074487	0	0	0	0
N-Demethyl-desepoxymaytansinol	1468043063		C20136		Deoxyinosine	1467910150	C05512	2.4.2.1,2.4.2.4	2.4.2A1	0.144429	5-Phospho-alpha-D-ribose 1-diphosphate	1467867132	C00119	2.4.2.8	,2.4.2B2	0.070218	2.05687	0.074211	0	0	0	0
5-methoxy-8-oxo-[1,3]dioxolo[4,5-g]quinoline-7-carboxylic acid	377923		D02303	CHEMBL339309	3-Dehydroshikimate	1467890251	C02637	4.2.1.10	4.2.1A6	0.138943	Fumarate	1467867176	C00122,C01384,D02308	4.2.1.2,4.2.1.31,4.2.1.36	4.2.1A1,,4.2.1C1	0.065421	2.12383	0.073522	0	0	0	0
2,6-dimethyl-4-oxo-1H-pyridine-3-carboxylic acid	4122318			ChEMBLE_NTD	3-Dehydroshikimate	1467890251	C02637	4.2.1.10	4.2.1A6	0.2125	Fumarate	1467867176	C00122,C01384,D02308	4.2.1.2,4.2.1.31,4.2.1.36	4.2.1A1,,4.2.1C1	0.13913	1.52735	0.07337	0	0	0	0
Phenylpyruvate	1467867780		C00166	CHEMBL1162488	3-Dehydroshikimate	1467890251	C02637	4.2.1.10	4.2.1A6	0.205993	Fumarate	1467867176	C00122,C01384,D02308	4.2.1.2,4.2.1.31,4.2.1.36	4.2.1A1,,4.2.1C1	0.132948	1.54943	0.073045	0	0	0	0
1-(2-Carboxyphenylamino)-1-deoxy-D-ribulose 5-phosphate	1467879628		C01302		Shikimate 3-phosphate,3-Dehydroshikimate,3-Dehydroshikimate,3-Dehydroshikimate	1467894258,1467890251,1467890251,1467890251	C03175,C02637,C02637,C02637	2.7.1.71,1.1.1.25,1.1.1.282,1.1.1.282,4.2.1.10	2.7.1A1,1.1.1A2,1.1.1A1,4.2.1A6	0.319328,0.165899,0.165899,0.145251	Ribulose	1467906853	C05052	1.1.1.9,1.1.1.15	1.1.1A1,	0.246377	1.2961	0.072951	0	0	0	0
2-[(4-nitrophenyl)carbamoyl]benzoic acid	3446048			ChEMBLE_NTD	3-Dehydroshikimate	1467890251	C02637	4.2.1.10	4.2.1A6	0.179063	Fumarate	1467867176	C00122,C01384,D02308	4.2.1.2,4.2.1.31,4.2.1.36	4.2.1A1,,4.2.1C1	0.106227	1.68566	0.072836	0	0	0	0
N-[5-(4-chlorophenoxy)-6-methoxy-2-methyl-8-quinolyl]-5-oxo-hexanamide	6318643			ChEMBLE_NTD	5-Aminolevulinate	1467870875	C00430,D07567	2.3.1.37	4.1.1A6	0.376147	Acetoin	1467871215	C00466,C00810,C01769	1.1.1.1,3.6.1.10	1.1.1A2,,1.2.1B2	0.304348	1.23591	0.071799	0	0	0	0
N-(6-methoxy-4-methyl-8-quinolyl)-5-oxo-hexanamide	6319721			ChEMBLE_NTD	5-Aminolevulinate	1467870875	C00430,D07567	2.3.1.37	4.1.1A6	0.376147	Acetoin	1467871215	C00466,C00810,C01769	1.1.1.1,3.6.1.10	1.1.1A2,,1.2.1B2	0.304348	1.23591	0.071799	0	0	0	0
3-(2-chloro-6-nitrophenyl)-2-oxopropanoic acid	3739960			ChEMBLE_NTD	3-Dehydroshikimate	1467890251	C02637	4.2.1.10	4.2.1A6	0.179153	Fumarate	1467867176	C00122,C01384,D02308	4.2.1.2,4.2.1.31,4.2.1.36	4.2.1A1,,4.2.1C1	0.107981	1.65912	0.071172	0	0	0	0
N-(3-methyl-2-oxobutyl)acetamide	6278013			ChEMBLE_NTD	5-Aminolevulinate	1467870875	C00430,D07567	2.3.1.37	4.1.1A6	0.362832	Acetoin	1467871215	C00466,C00810,C01769	1.1.1.1,3.6.1.10	1.1.1A2,,1.2.1B2	0.291667	1.24399	0.071165	0	0	0	0
8-ethyl-1,1,5-trioxo-2,3-dihydrothieno[3,2-g]quinoline-6-carboxylic acid	4823726			ChEMBLE_NTD,CHEMBL1974834	3-Dehydroshikimate	1467890251	C02637	4.2.1.10	4.2.1A6	0.133588	Fumarate	1467867176	C00122,C01384,D02308	4.2.1.2,4.2.1.31,4.2.1.36	4.2.1A1,,4.2.1C1	0.063636	2.09925	0.069952	0	0	0	0
7-(1,4-diazabicyclo[3.2.2]nonan-4-yl)-1-ethyl-6-fluoro-4-oxo-3-quinolinecarboxylic acid	2764494		D03118	CHEMBL346948	3-Dehydroshikimate	1467890251	C02637	4.2.1.10	4.2.1A6	0.135029	Fumarate	1467867176	C00122,C01384,D02308	4.2.1.2,4.2.1.31,4.2.1.36	4.2.1A1,,4.2.1C1	0.065728	2.05436	0.069301	0	0	0	0
valienol	1469345059	DB03092,EXPT01756		CHEMBL1233349	D-Fructose	1467866805	C00095,C01719,C02336	2.7.1.11	2.7.1A1	0.410811	D-Fructose	1467866805	C00095,C01719,C02336	2.7.1.1, 2.7.1.4,2.7.1.4,2.7.1.2	2.7.1A1,	0.341837	1.20177	0.068974	0	0	0	0
(2S)-2-[(3,5-dimethyl-4-isoxazolyl)-(1,3-dioxobutyl)amino]propanoic acid methyl ester	2854840			ChEMBLE_NTD	5-Aminolevulinate	1467870875	C00430,D07567	2.3.1.37	4.1.1A6	0.172775	CDP-choline	1467869473	C00307,D00057	1.3.1.M12,2.7.8.3,2.7.8.2,2.7.8.22		0.104027	1.66087	0.068748	0	0	0	0
2-Methyl-3-hydroxy-5-formylpyridine-4-carboxylate	1467914511		C06050		3-Dehydroshikimate	1467890251	C02637	4.2.1.10	4.2.1A6	0.220238	3,4-Dihydroxy-L-phenylalanine	1467870034	C00355,D00059	1.11.1.7	1.2.1A2,	0.152542	1.44379	0.067696	0	0	0	0
2-Dehydro-3-deoxy-D-arabino-heptonate 7-phosphate	1467904896		C04691		3-Dehydroshikimate	1467890251	C02637	4.2.1.10	4.2.1A6	0.33617	Lauroyl-CoA	1467883918	C01832	2.3.1.51	2.3.1B1,,2.3.1C1	0.269231	1.24863	0.066939	0	0	0	0
N-(3-chlorophenyl)-13-bicyclo[10.1.0]trideca-4,8-dienecarboxamide	6260720			ChEMBLE_NTD,CHEMBL216686	3-Dehydroshikimate	1467890251	C02637	4.2.1.10	4.2.1A6	0.122034	Fumarate	1467867176	C00122,C01384,D02308	4.2.1.2,4.2.1.31,4.2.1.36	4.2.1A1,,4.2.1C1	0.055118	2.21405	0.066916	0	0	0	0
2-Amino-3-methylbenzoate	1468011697		C16571		3-Dehydroshikimate	1467890251	C02637	4.2.1.10	4.2.1A6	0.205298	Fumarate	1467867176	C00122,C01384,D02308	4.2.1.2,4.2.1.31,4.2.1.36	4.2.1A1,,4.2.1C1	0.138756	1.47956	0.066542	0	0	0	0
m-Methylbenzoate	1467924656		C07211	CHEMBL67450	3-Dehydroshikimate	1467890251	C02637	4.2.1.10	4.2.1A6	0.221429	Fumarate	1467867176	C00122,C01384,D02308	4.2.1.2,4.2.1.31,4.2.1.36	4.2.1A1,,4.2.1C1	0.15508	1.42784	0.066349	0	0	0	0
3-Formylsalicylic acid	1467987523		C14096		3-Dehydroshikimate	1467890251	C02637	4.2.1.10	4.2.1A6	0.192547	Fumarate	1467867176	C00122,C01384,D02308	4.2.1.2,4.2.1.31,4.2.1.36	4.2.1A1,,4.2.1C1	0.126638	1.52045	0.065909	0	0	0	0
N-[3-(diethylamino)propyl]-2-(4,5-diphenyl-1-pyrazolyl)acetamide	599963		D08156	CHEMBL478120	3-Dehydroshikimate	1467890251	C02637	4.2.1.10	4.2.1A6	0.119601	Fumarate	1467867176	C00122,C01384,D02308	4.2.1.2,4.2.1.31,4.2.1.36	4.2.1A1,,4.2.1C1	0.053846	2.22117	0.065755	0	0	0	0
Ofloxacin	1467925601		C07321,C07660,D00453	ChEMBLE_NTD,CHEMBL33,CHEMBL4,CHEMBL420937	3-Dehydroshikimate	1467890251	C02637	4.2.1.10	4.2.1A6	0.119601	Fumarate	1467867176	C00122,C01384,D02308	4.2.1.2,4.2.1.31,4.2.1.36	4.2.1A1,,4.2.1C1	0.053846	2.22117	0.065755	0	0	0	0
Nalidixic acid	1467906934		C05079,D00183	ChEMBLE_NTD,CHEMBL5	3-Dehydroshikimate	1467890251	C02637	4.2.1.10	4.2.1A6	0.136364	Fumarate	1467867176	C00122,C01384,D02308	4.2.1.2,4.2.1.31,4.2.1.36	4.2.1A1,,4.2.1C1	0.070707	1.92858	0.065657	0	0	0	0
6-heptene-2,4-diol	6335768			ChEMBLE_NTD	Deoxyinosine,5'-Methylthioadenosine	1467910150,1467867842	C05512,C00170	2.4.2.1,2.4.2.4,2.5.1.16,2.5.1.16,2.5.1.22	2.4.2A1,2.5.1A1	0.173611,0.094059	5-Phospho-alpha-D-ribose 1-diphosphate	1467867132	C00119	2.4.2.8	,2.4.2B2	0.107955	1.60818	0.065656	0	0	0	0
2-[1-benzyl-5-[4-(trifluoromethoxy)phenyl]indol-3-yl]-2-oxo-acetic acid	60845859		D06160	CHEMBL325441	3-Dehydroshikimate	1467890251	C02637	4.2.1.10	4.2.1A6	0.138889	Fumarate	1467867176	C00122,C01384,D02308	4.2.1.2,4.2.1.31,4.2.1.36	4.2.1A1,,4.2.1C1	0.073314	1.89444	0.065575	0	0	0	0
2-[1-[(4-tert-butylphenyl)methyl]-5-(m-tolyl)indol-3-yl]-2-oxo-acetic acid	99182576		D08656	CHEMBL325424	3-Dehydroshikimate	1467890251	C02637	4.2.1.10	4.2.1A6	0.138889	Fumarate	1467867176	C00122,C01384,D02308	4.2.1.2,4.2.1.31,4.2.1.36	4.2.1A1,,4.2.1C1	0.073314	1.89444	0.065575	0	0	0	0
1-cyclopropyl-6-fluoro-8-methoxy-7-[(3R)-3-[(1S)-1-(methylamino)ethyl]-1-pyrrolidinyl]-4-oxo-3-quinolinecarboxylic acid	708701		D05605	CHEMBL2105374,CHEMBL2110327,CHEMBL230599	3-Dehydroshikimate	1467890251	C02637	4.2.1.10	4.2.1A6	0.119205	Fumarate	1467867176	C00122,C01384,D02308	4.2.1.2,4.2.1.31,4.2.1.36	4.2.1A1,,4.2.1C1	0.05364	2.22232	0.065565	0	0	0	0
Moxifloxacin	1467928879		C07663,D08237	CHEMBL32,CHEMBL3545868	3-Dehydroshikimate	1467890251	C02637	4.2.1.10	4.2.1A6	0.119205	Fumarate	1467867176	C00122,C01384,D02308	4.2.1.2,4.2.1.31,4.2.1.36	4.2.1A1,,4.2.1C1	0.05364	2.22232	0.065565	0	0	0	0
Balofloxacin	1467986610		C13906	CHEMBL1210954	3-Dehydroshikimate	1467890251	C02637	4.2.1.10	4.2.1A6	0.119205	Fumarate	1467867176	C00122,C01384,D02308	4.2.1.2,4.2.1.31,4.2.1.36	4.2.1A1,,4.2.1C1	0.05364	2.22232	0.065565	0	0	0	0
GW 4064	1468003171		C15635	CHEMBL318457,CHEMBL3188521	3-Dehydroshikimate	1467890251	C02637	4.2.1.10	4.2.1A6	0.186747	Fumarate	1467867176	C00122,C01384,D02308	4.2.1.2,4.2.1.31,4.2.1.36	4.2.1A1,,4.2.1C1	0.121339	1.53905	0.065408	0	0	0	0
6-ethyl-3-methyl-2,9-dioxo-8-thiazolo[5,4-f]quinolinecarboxylic acid	650053		D02468	CHEMBL2105419	3-Dehydroshikimate	1467890251	C02637	4.2.1.10	4.2.1A6	0.125683	Fumarate	1467867176	C00122,C01384,D02308	4.2.1.2,4.2.1.31,4.2.1.36	4.2.1A1,,4.2.1C1	0.060345	2.08274	0.065338	0	0	0	0
4-[2-(tert-butoxycarbonylamino)propanoylamino]-6-methyl-hept-2-enoic acid	6330591			ChEMBLE_NTD	3-Dehydroshikimate	1467890251	C02637	4.2.1.10	4.2.1A6	0.246964	Fumarate	1467867176	C00122,C01384,D02308	4.2.1.2,4.2.1.31,4.2.1.36	4.2.1A1,,4.2.1C1	0.181818	1.3583	0.065146	0	0	0	0
Fusarin C	1468035556		C19243		Deoxyinosine	1467910150	C05512	2.4.2.1,2.4.2.4	2.4.2A1	0.159091	5-Phospho-alpha-D-ribose 1-diphosphate	1467867132	C00119	2.4.2.8	,2.4.2B2	0.094286	1.68732	0.064805	0	0	0	0
Imazaquin	1467906924		C05076	CHEMBL1229742,CHEMBL1447880	3-Dehydroshikimate	1467890251	C02637	4.2.1.10	4.2.1A6	0.121212	Fumarate	1467867176	C00122,C01384,D02308	4.2.1.2,4.2.1.31,4.2.1.36	4.2.1A1,,4.2.1C1	0.056751	2.13586	0.064461	0	0	0	0
11-O-Demethyl-7-methoxypradinone II	1467921171		C06774		3-Dehydroshikimate	1467890251	C02637	4.2.1.10	4.2.1A6	0.17193	2-Deoxy-D-glucose	1467872597	C00586,C02781	2.7.1.1,2.7.1.2	2.7.8A1,	0.108108	1.59035	0.063822	0	0	0	0
1-cyclopropyl-6-fluoro-7-[(1S,4S)-5-methyl-2,5-diazabicyclo[2.2.1]heptan-2-yl]-4-oxo-3-quinolinecarboxylic acid	707544		D07774	CHEMBL156592,CHEMBL157548	3-Dehydroshikimate	1467890251	C02637	4.2.1.10	4.2.1A6	0.121693	Fumarate	1467867176	C00122,C01384,D02308	4.2.1.2,4.2.1.31,4.2.1.36	4.2.1A1,,4.2.1C1	0.058091	2.09487	0.063602	0	0	0	0
Ciprofloxacin	1467908801		C05349,D00186	ChEMBLE_NTD,CHEMBL8	3-Dehydroshikimate	1467890251	C02637	4.2.1.10	4.2.1A6	0.121693	Fumarate	1467867176	C00122,C01384,D02308	4.2.1.2,4.2.1.31,4.2.1.36	4.2.1A1,,4.2.1C1	0.058091	2.09487	0.063602	0	0	0	0
2-[(formylhydrazono)methyl]benzoic acid	3824508			ChEMBLE_NTD	3-Dehydroshikimate	1467890251	C02637	4.2.1.10	4.2.1A6	0.197531	Fumarate	1467867176	C00122,C01384,D02308	4.2.1.2,4.2.1.31,4.2.1.36	4.2.1A1,,4.2.1C1	0.134199	1.47193	0.063332	0	0	0	0
SC-1271	1467965657		C10969		3-Dehydroshikimate	1467890251	C02637	4.2.1.10	4.2.1A6	0.106961	Fumarate	1467867176	C00122,C01384,D02308	4.2.1.2,4.2.1.31,4.2.1.36	4.2.1A1,,4.2.1C1	0.043651	2.45037	0.06331	0	0	0	0
2-(4'-Chlorophenyl)-3,3-dichloropropenoate	1467919929		C06646		3-Dehydroshikimate	1467890251	C02637	4.2.1.10	4.2.1A6	0.169054	Fumarate	1467867176	C00122,C01384,D02308	4.2.1.2,4.2.1.31,4.2.1.36	4.2.1A1,,4.2.1C1	0.105882	1.59663	0.063172	0	0	0	0
2-[(3-iodanylphenyl)methyl]guanidine	706130		D04485	CHEMBL168850,CHEMBL170052,CHEMBL170053	3-Dehydroshikimate	1467890251	C02637	4.2.1.10	4.2.1A6	0.118243	Fumarate	1467867176	C00122,C01384,D02308	4.2.1.2,4.2.1.31,4.2.1.36	4.2.1A1,,4.2.1C1	0.055118	2.14527	0.063125	0	0	0	0
N7-Pan	1469313114			ChEMBLE MALARIA,CHEMBL2408816	Deoxyinosine	1467910150	C05512	2.4.2.1,2.4.2.4	2.4.2A1	0.150997	5-Phospho-alpha-D-ribose 1-diphosphate	1467867132	C00119	2.4.2.8	,2.4.2B2	0.088305	1.70995	0.062692	0	0	0	0
Enoxacin	1467922904		C06979,D00310	ChEMBLE_NTD,CHEMBL826	3-Dehydroshikimate	1467890251	C02637	4.2.1.10	4.2.1A6	0.128405	Fumarate	1467867176	C00122,C01384,D02308	4.2.1.2,4.2.1.31,4.2.1.36	4.2.1A1,,4.2.1C1	0.065728	1.95358	0.062677	0	0	0	0
(5R)-Carbapen-2-em-3-carboxylate	1467920159		C06669	CHEMBL1240705	3-Dehydroshikimate	1467890251	C02637	4.2.1.10	4.2.1A6	0.157623	Fumarate	1467867176	C00122,C01384,D02308	4.2.1.2,4.2.1.31,4.2.1.36	4.2.1A1,,4.2.1C1	0.095238	1.65504	0.062385	0	0	0	0
Rufloxacin	1467968389		C11240,D02474	ChEMBLE_NTD,CHEMBL295619	3-Dehydroshikimate	1467890251	C02637	4.2.1.10	4.2.1A6	0.118761	Fumarate	1467867176	C00122,C01384,D02308	4.2.1.2,4.2.1.31,4.2.1.36	4.2.1A1,,4.2.1C1	0.056452	2.10375	0.062309	0	0	0	0
o-Toluate	1467924709		C07215	CHEMBL114957	3-Dehydroshikimate	1467890251	C02637	4.2.1.10	4.2.1A6	0.233577	Fumarate	1467867176	C00122,C01384,D02308	4.2.1.2,4.2.1.31,4.2.1.36	4.2.1A1,,4.2.1C1	0.171271	1.36379	0.062306	0	0	0	0
D-Mannitol 1-phosphate	1467873168		C00644,C01096,C02810,C06311	CHEMBL1161480	4-(Cytidine 5'-diphospho)-2-C-methyl-D-erythritol	1467970431	C11435	2.7.1.148	2.7.1A1	0.273649	Succinyl-CoA	1467866749	C00091	2.3.1.61		0.211356	1.29473	0.062293	0	0	0	0
1-cyclopropyl-6,7,8-trifluoro-4-oxo-3-quinolinecarboxylic acid	6271444			ChEMBLE_NTD	3-Dehydroshikimate	1467890251	C02637	4.2.1.10	4.2.1A6	0.118353	Fumarate	1467867176	C00122,C01384,D02308	4.2.1.2,4.2.1.31,4.2.1.36	4.2.1A1,,4.2.1C1	0.056225	2.10499	0.062128	0	0	0	0
Difloxacin	1467968321		C11234,D07828	CHEMBL6259	3-Dehydroshikimate	1467890251	C02637	4.2.1.10	4.2.1A6	0.117547	Fumarate	1467867176	C00122,C01384,D02308	4.2.1.2,4.2.1.31,4.2.1.36	4.2.1A1,,4.2.1C1	0.055777	2.10745	0.06177	0	0	0	0
5-ethyl-5-(2-oxobutyl)-1,3-diazinane-2,4,6-trione	6209288			ChEMBLE_NTD	5-Aminolevulinate	1467870875	C00430,D07567	2.3.1.37	4.1.1A6	0.231527	Dihydrotestosterone	1467899341	C03917,C05293,D07456	1.1.1.53,1.1.1.105	1.1.1A1,	0.170124	1.36093	0.061403	0	0	0	0
Ethohexadiol	1467989333		C14271	CHEMBL1451179	Deoxyinosine,5'-Methylthioadenosine	1467910150,1467867842	C05512,C00170	2.4.2.1,2.4.2.4,2.5.1.16,2.5.1.16,2.5.1.22	2.4.2A1,2.5.1A1	0.174497,0.096618	5-Phospho-alpha-D-ribose 1-diphosphate	1467867132	C00119	2.4.2.8	,2.4.2B2	0.113573	1.53643	0.060924	0	0	0	0
6-(2-Methoxyvinyl)benzo[1,3]dioxole-5-carboxylic acid	1467978794		C12264		3-Dehydroshikimate	1467890251	C02637	4.2.1.10	4.2.1A6	0.149675	Fumarate	1467867176	C00122,C01384,D02308	4.2.1.2,4.2.1.31,4.2.1.36	4.2.1A1,,4.2.1C1	0.088949	1.68271	0.060726	0	0	0	0
2-(4-methylpiperazin-1-yl)quinoline-4-carboxylic acid	6272758			ChEMBLE_NTD	3-Dehydroshikimate	1467890251	C02637	4.2.1.10	4.2.1A6	0.131429	Fumarate	1467867176	C00122,C01384,D02308	4.2.1.2,4.2.1.31,4.2.1.36	4.2.1A1,,4.2.1C1	0.070938	1.85273	0.060491	0	0	0	0
4-ethoxy-2-methylene-4-oxobutanoic acid	6255534			ChEMBLE_NTD	3-Dehydroshikimate	1467890251	C02637	4.2.1.10	4.2.1A6	0.254386	Fumarate	1467867176	C00122,C01384,D02308	4.2.1.2,4.2.1.31,4.2.1.36	4.2.1A1,,4.2.1C1	0.19403	1.31107	0.060356	0	0	0	0
1,4-bis(3-hydroxypropylamino)anthracene-9,10-dione	2192041			ChEMBLE_NTD	Deoxyinosine,5'-Methylthioadenosine	1467910150,1467867842	C05512,C00170	2.4.2.1,2.4.2.4,2.5.1.16,2.5.1.16,2.5.1.22	2.4.2A1,2.5.1A1	0.142857,0.082569	5'-Methylthioadenosine	1467867842	C00170	2.5.1.16,2.5.1.22	2.5.1A1,	0.082569	1.73015	0.060288	0	0	0	0
11,13-dihydroxy-5-tetradecynoic acid methyl ester	6336107			ChEMBLE_NTD	Deoxyinosine,5'-Methylthioadenosine	1467910150,1467867842	C05512,C00170	2.4.2.1,2.4.2.4,2.5.1.16,2.5.1.16,2.5.1.22	2.4.2A1,2.5.1A1	0.165605,0.090487	5-Phospho-alpha-D-ribose 1-diphosphate	1467867132	C00119	2.4.2.8	,2.4.2B2	0.10582	1.56497	0.059785	0	0	0	0
(Z)-11,13-dihydroxy-5-tetradecenoic acid methyl ester	53415733			ChEMBLE_NTD	Deoxyinosine,5'-Methylthioadenosine	1467910150,1467867842	C05512,C00170	2.4.2.1,2.4.2.4,2.5.1.16,2.5.1.16,2.5.1.22	2.4.2A1,2.5.1A1	0.165605,0.090487	5-Phospho-alpha-D-ribose 1-diphosphate	1467867132	C00119	2.4.2.8	,2.4.2B2	0.10582	1.56497	0.059785	0	0	0	0
6-Acetamido-2-oxohexanoate	1467910328		C05548		3-Dehydroshikimate	1467890251	C02637	4.2.1.10	4.2.1A6	0.227468	Fumarate	1467867176	C00122,C01384,D02308	4.2.1.2,4.2.1.31,4.2.1.36	4.2.1A1,,4.2.1C1	0.167883	1.35492	0.059585	0	0	0	0
3-methyl-1-(1,2,4-triazol-1-yl)butan-2-one	6297665			ChEMBLE_NTD	5-Aminolevulinate	1467870875	C00430,D07567	2.3.1.37	4.1.1A6	0.248485	Acetoin	1467871215	C00466,C00810,C01769	1.1.1.1,3.6.1.10	1.1.1A2,,1.2.1B2	0.189189	1.31342	0.059296	0	0	0	0
5-nitrooctan-2-one	4522488			ChEMBLE_NTD	5-Aminolevulinate	1467870875	C00430,D07567	2.3.1.37	4.1.1A6	0.357143	Acetoin	1467871215	C00466,C00810,C01769	1.1.1.1,3.6.1.10	1.1.1A2,,1.2.1B2	0.297872	1.19898	0.059271	0	0	0	0
6-methyl-6-nitro-2-heptanone	6291957			ChEMBLE_NTD	5-Aminolevulinate	1467870875	C00430,D07567	2.3.1.37	4.1.1A6	0.357143	Acetoin	1467871215	C00466,C00810,C01769	1.1.1.1,3.6.1.10	1.1.1A2,,1.2.1B2	0.297872	1.19898	0.059271	0	0	0	0
1-cyclopropyl-7-[(3S,5R)-3,5-dimethyl-1-piperazinyl]-5,6,8-trifluoro-4-oxo-3-quinolinecarboxylic acid	599569		D08299	CHEMBL295433	3-Dehydroshikimate	1467890251	C02637	4.2.1.10	4.2.1A6	0.111831	Fumarate	1467867176	C00122,C01384,D02308	4.2.1.2,4.2.1.31,4.2.1.36	4.2.1A1,,4.2.1C1	0.052632	2.12477	0.059199	0	0	0	0
Sparfloxacin	1467928868		C07662,D00590	ChEMBLE_NTD,CHEMBL15273,CHEMBL297992,CHEMBL850	3-Dehydroshikimate	1467890251	C02637	4.2.1.10	4.2.1A6	0.111831	Fumarate	1467867176	C00122,C01384,D02308	4.2.1.2,4.2.1.31,4.2.1.36	4.2.1A1,,4.2.1C1	0.052632	2.12477	0.059199	0	0	0	0
5,8-dimethoxy-4-oxo-1H-quinoline-2-carboxylic acid	3310838			ChEMBLE_NTD,CHEMBL1320232	3-Dehydroshikimate	1467890251	C02637	4.2.1.10	4.2.1A6	0.139918	Fumarate	1467867176	C00122,C01384,D02308	4.2.1.2,4.2.1.31,4.2.1.36	4.2.1A1,,4.2.1C1	0.080808	1.73149	0.05911	0	0	0	0
2,2-Dimethyl-8-prenylchromene 6-carboxylic acid	1467941583		C09003		3-Dehydroshikimate	1467890251	C02637	4.2.1.10	4.2.1A6	0.13253	Fumarate	1467867176	C00122,C01384,D02308	4.2.1.2,4.2.1.31,4.2.1.36	4.2.1A1,,4.2.1C1	0.073529	1.80242	0.059001	0	0	0	0
1,3-dimethyl-7-(5-oxohexyl)purine-2,6-dione	648174			ChEMBLE_NTD,CHEMBL311948	5-Aminolevulinate	1467870875	C00430,D07567	2.3.1.37	4.1.1A6	0.338983	Acetoin	1467871215	C00466,C00810,C01769	1.1.1.1,3.6.1.10	1.1.1A2,,1.2.1B2	0.28	1.21065	0.058983	0	0	0	0
D-Glucose oxime	1467887528		C02264		4-(Cytidine 5'-diphospho)-2-C-methyl-D-erythritol	1467970431	C11435	2.7.1.148	2.7.1A1	0.159609	Lauroyl-CoA	1467883918	C01832	2.3.1.51	2.3.1B1,,2.3.1C1	0.100775	1.58382	0.058834	0	0	0	0
7-methyl-1-(5-oxohexyl)-3-propylpurine-2,6-dione	6172413			ChEMBLE_NTD	5-Aminolevulinate	1467870875	C00430,D07567	2.3.1.37	4.1.1A6	0.333333	Acetoin	1467871215	C00466,C00810,C01769	1.1.1.1,3.6.1.10	1.1.1A2,,1.2.1B2	0.27451	1.21428	0.058823	0	0	0	0
4-oxochromene-2-carboxylic acid	28808		D07695	ChEMBLE_NTD,CHEMBL83628	3-Dehydroshikimate	1467890251	C02637	4.2.1.10	4.2.1A6	0.165049	Fumarate	1467867176	C00122,C01384,D02308	4.2.1.2,4.2.1.31,4.2.1.36	4.2.1A1,,4.2.1C1	0.10625	1.5534	0.058799	0	0	0	0
Cyclochlorotine	1468036843		C19379		Deoxyinosine	1467910150	C05512	2.4.2.1,2.4.2.4	2.4.2A1	0.111111	5-Phospho-alpha-D-ribose 1-diphosphate	1467867132	C00119	2.4.2.8	,2.4.2B2	0.052419	2.11967	0.058692	0	0	0	0
2-chloro-6-methyl-4-pyridinecarboxylic acid	2527716			ChEMBLE_NTD	3-Dehydroshikimate	1467890251	C02637	4.2.1.10	4.2.1A6	0.194805	Fumarate	1467867176	C00122,C01384,D02308	4.2.1.2,4.2.1.31,4.2.1.36	4.2.1A1,,4.2.1C1	0.13615	1.43081	0.058655	0	0	0	0
3-methyl-1-phenyl-7-(p-tolyl)-6H-pyrazolo[3,4-b][1,4]diazepine-5-carboxylic acid	4838849			ChEMBLE_NTD,CHEMBL1968105	3-Dehydroshikimate	1467890251	C02637	4.2.1.10	4.2.1A6	0.102837	Fumarate	1467867176	C00122,C01384,D02308	4.2.1.2,4.2.1.31,4.2.1.36	4.2.1A1,,4.2.1C1	0.044211	2.32605	0.058626	0	0	0	0
Lecanoric acid	1467891933		C02868	CHEMBL1451874	3-Dehydroshikimate	1467890251	C02637	4.2.1.10	4.2.1A6	0.172775	Fumarate	1467867176	C00122,C01384,D02308	4.2.1.2,4.2.1.31,4.2.1.36	4.2.1A1,,4.2.1C1	0.114187	1.51309	0.058588	0	0	0	0
5,6,7,8-Tetrahydro-2-naphthoic acid	702254		C14111		3-Dehydroshikimate	1467890251	C02637	4.2.1.10	4.2.1A6	0.156812	Fumarate	1467867176	C00122,C01384,D02308	4.2.1.2,4.2.1.31,4.2.1.36	4.2.1A1,,4.2.1C1	0.098305	1.59516	0.058507	0	0	0	0
2-Deoxy-2,3-dehydro-N-acetylneuraminic acid	1467904028		C04580	CHEMBL1161589,CHEMBL116550,CHEMBL291345,CHEMBL334952,CHEMBL416139,CHEMBL77627,CHEMBL96712	3-Dehydroshikimate	1467890251	C02637	4.2.1.10	4.2.1A6	0.152318	Fumarate	1467867176	C00122,C01384,D02308	4.2.1.2,4.2.1.31,4.2.1.36	4.2.1A1,,4.2.1C1	0.093923	1.62173	0.058395	0	0	0	0
dTDP-beta-L-daunosamine	1467980592		C12443,C18030,C18092		Deoxyinosine,5'-Methylthioadenosine	1467910150,1467867842	C05512,C00170	2.4.2.1,2.4.2.4,2.5.1.16,2.5.1.16,2.5.1.22	2.4.2A1,2.5.1A1	0.372973,0.189427	5-Phospho-alpha-D-ribose 1-diphosphate	1467867132	C00119	2.4.2.8	,2.4.2B2	0.315024	1.18395	0.057949	0	0	0	0
1,5-dioxo-4H-pyrido[3,2-a]phenoxazine-3-carboxylic acid	50738		D01100	CHEMBL1372341	3-Dehydroshikimate	1467890251	C02637	4.2.1.10	4.2.1A6	0.134921	Fumarate	1467867176	C00122,C01384,D02308	4.2.1.2,4.2.1.31,4.2.1.36	4.2.1A1,,4.2.1C1	0.077295	1.74553	0.057626	0	0	0	0
2,4-Bis(acetamido)-2,4,6-trideoxy-beta-L-altropyranose	1468041820		C19972,C20424		Deoxyinosine	1467910150	C05512	2.4.2.1,2.4.2.4	2.4.2A1	0.158879	5-Phospho-alpha-D-ribose 1-diphosphate	1467867132	C00119	2.4.2.8	,2.4.2B2	0.101639	1.56317	0.05724	0	0	0	0
HC Blue No.1	1468035594		C19247	CHEMBL259863	Deoxyinosine	1467910150	C05512	2.4.2.1,2.4.2.4	2.4.2A1	0.103627	5-Phospho-alpha-D-ribose 1-diphosphate	1467867132	C00119	2.4.2.8	,2.4.2B2	0.046729	2.21762	0.056898	0	0	0	0
2-chloro-4-(1-hydroxyoctadecyl)benzoic acid	559707		D04758	CHEMBL2105119	3-Dehydroshikimate	1467890251	C02637	4.2.1.10	4.2.1A6	0.16129	Fumarate	1467867176	C00122,C01384,D02308	4.2.1.2,4.2.1.31,4.2.1.36	4.2.1A1,,4.2.1C1	0.104693	1.5406	0.056597	0	0	0	0
Avocadyne 1-acetate	1468660911			ChEMBLE_NTD,CHEMBL1396170	Deoxyinosine	1467910150	C05512	2.4.2.1,2.4.2.4	2.4.2A1	0.196581	5-Phospho-alpha-D-ribose 1-diphosphate	1467867132	C00119	2.4.2.8	,2.4.2B2	0.140097	1.40318	0.056484	0	0	0	0
(E)-2-(5-chloro-2-thienyl)-3-[4-(trifluoromethyl)phenyl]prop-2-enoic acid	53415909			ChEMBLE_NTD	3-Dehydroshikimate	1467890251	C02637	4.2.1.10	4.2.1A6	0.135965	Fumarate	1467867176	C00122,C01384,D02308	4.2.1.2,4.2.1.31,4.2.1.36	4.2.1A1,,4.2.1C1	0.07989	1.7019	0.056075	0	0	0	0
8-ethyl-5-oxo-2-pyrrolidin-1-yl-pyrido[2,3-d]pyrimidine-6-carboxylic acid	50835		D01431	ChEMBLE_NTD,CHEMBL311350	3-Dehydroshikimate	1467890251	C02637	4.2.1.10	4.2.1A6	0.124	Fumarate	1467867176	C00122,C01384,D02308	4.2.1.2,4.2.1.31,4.2.1.36	4.2.1A1,,4.2.1C1	0.068627	1.80687	0.055373	0	0	0	0
Ulifloxacin	1467991721		C14492	CHEMBL345937	3-Dehydroshikimate	1467890251	C02637	4.2.1.10	4.2.1A6	0.103448	Fumarate	1467867176	C00122,C01384,D02308	4.2.1.2,4.2.1.31,4.2.1.36	4.2.1A1,,4.2.1C1	0.04811	2.15024	0.055338	0	0	0	0
2-(2-acetyloxyphenyl)-1,3-dioxo-5-isoindolecarboxylic acid	6321412			ChEMBLE_NTD,CHEMBL1481642	3-Dehydroshikimate	1467890251	C02637	4.2.1.10	4.2.1A6	0.130612	Fumarate	1467867176	C00122,C01384,D02308	4.2.1.2,4.2.1.31,4.2.1.36	4.2.1A1,,4.2.1C1	0.075377	1.73278	0.055235	0	0	0	0
UID:2732204	2732204			ChEMBLE_NTD	Deoxyinosine,5'-Methylthioadenosine	1467910150,1467867842	C05512,C00170	2.4.2.1,2.4.2.4,2.5.1.16,2.5.1.16,2.5.1.22	2.4.2A1,2.5.1A1	0.148837,0.077477	5-Phospho-alpha-D-ribose 1-diphosphate	1467867132	C00119	2.4.2.8	,2.4.2B2	0.094188	1.58021	0.054649	0	0	0	0
Isoguvacine	1467984533		C13694	CHEMBL39071	3-Dehydroshikimate	1467890251	C02637	4.2.1.10	4.2.1A6	0.232558	Fumarate	1467867176	C00122,C01384,D02308	4.2.1.2,4.2.1.31,4.2.1.36	4.2.1A1,,4.2.1C1	0.177914	1.30714	0.054644	0	0	0	0
6-(hydroxymethyl)quinuclidin-3-one	6276093			ChEMBLE_NTD	5-Aminolevulinate	1467870875	C00430,D07567	2.3.1.37	4.1.1A6	0.165109	Ribulose	1467906853	C05052	1.1.1.9,1.1.1.15	1.1.1A1,	0.110482	1.49444	0.054627	0	0	0	0
S-methyl 2-(3-oxobutyl)pyrrolidine-1-carbothioate	6313920			ChEMBLE_NTD	5-Aminolevulinate	1467870875	C00430,D07567	2.3.1.37	4.1.1A6	0.266667	Acetoin	1467871215	C00466,C00810,C01769	1.1.1.1,3.6.1.10	1.1.1A2,,1.2.1B2	0.212121	1.25715	0.054546	0	0	0	0
1-Palmitoyl-2-(5-keto-6-octenedioyl)-sn-glycero-3-phosphocholine	1467986569		C13900		3-Dehydroshikimate	1467890251	C02637	4.2.1.10	4.2.1A6	0.330097	Fumarate	1467867176	C00122,C01384,D02308	4.2.1.2,4.2.1.31,4.2.1.36	4.2.1A1,,4.2.1C1	0.275862	1.1966	0.054235	0	0	0	0
5-[(3aS,4S,6aR)-2-oxo-1,3,3a,4,6,6a-hexahydrothieno[3,4-d]imidazol-4-yl]pent-2-enoic acid	257848		D04827	CHEMBL2106616	3-Dehydroshikimate	1467890251	C02637	4.2.1.10	4.2.1A6	0.265487	Fumarate	1467867176	C00122,C01384,D02308	4.2.1.2,4.2.1.31,4.2.1.36	4.2.1A1,,4.2.1C1	0.212121	1.25158	0.053366	0	0	0	0
7-methylsulfinyl-9-oxo-2-xanthenecarboxylic acid	387942		D06170	CHEMBL23771	3-Dehydroshikimate	1467890251	C02637	4.2.1.10	4.2.1A6	0.137255	Fumarate	1467867176	C00122,C01384,D02308	4.2.1.2,4.2.1.31,4.2.1.36	4.2.1A1,,4.2.1C1	0.084932	1.61606	0.052323	0	0	0	0
2-({[(4-Methoxyphenyl)methyl](methyl)amino}methyl)-2-methylpropane-1,3-diol	585639826		C21776		Deoxyinosine,5'-Methylthioadenosine	1467910150,1467867842	C05512,C00170	2.4.2.1,2.4.2.4,2.5.1.16,2.5.1.16,2.5.1.22	2.4.2A1,2.5.1A1	0.148265,0.096019	5'-Methylthioadenosine	1467867842	C00170	2.5.1.16,2.5.1.22	2.5.1A1,	0.096019	1.54412	0.052246	0	0	0	0
2-Oxohexanoic acid	1467875831		C00902	CHEMBL3247426	3-Dehydroshikimate	1467890251	C02637	4.2.1.10	4.2.1A6	0.248826	Fumarate	1467867176	C00122,C01384,D02308	4.2.1.2,4.2.1.31,4.2.1.36	4.2.1A1,,4.2.1C1	0.196581	1.26577	0.052245	0	0	0	0
2-[(2-ethoxy-1-methyl-2-oxo-ethyl)carbamoyl]benzoic acid	6333924			ChEMBLE_NTD	3-Dehydroshikimate	1467890251	C02637	4.2.1.10	4.2.1A6	0.180055	Fumarate	1467867176	C00122,C01384,D02308	4.2.1.2,4.2.1.31,4.2.1.36	4.2.1A1,,4.2.1C1	0.12782	1.40866	0.052235	0	0	0	0
2-[(4-ethylphenyl)carbamoyl]benzoic acid	4023524			ChEMBLE_NTD	3-Dehydroshikimate	1467890251	C02637	4.2.1.10	4.2.1A6	0.179063	Fumarate	1467867176	C00122,C01384,D02308	4.2.1.2,4.2.1.31,4.2.1.36	4.2.1A1,,4.2.1C1	0.126866	1.41143	0.052197	0	0	0	0
Sulfathalidine	1467928833		C07659,D02440	ChEMBLE_NTD,CHEMBL1524273	3-Dehydroshikimate	1467890251	C02637	4.2.1.10	4.2.1A6	0.179063	Fumarate	1467867176	C00122,C01384,D02308	4.2.1.2,4.2.1.31,4.2.1.36	4.2.1A1,,4.2.1C1	0.126866	1.41143	0.052197	0	0	0	0
2-[(2-chloro-4-nitro-phenyl)carbamoyl]benzoic acid	4024074			ChEMBLE_NTD	3-Dehydroshikimate	1467890251	C02637	4.2.1.10	4.2.1A6	0.176152	Fumarate	1467867176	C00122,C01384,D02308	4.2.1.2,4.2.1.31,4.2.1.36	4.2.1A1,,4.2.1C1	0.124088	1.41957	0.052064	0	0	0	0
2-[(5-chloro-2-methoxy-phenyl)carbamoyl]benzoic acid	4024019			ChEMBLE_NTD	3-Dehydroshikimate	1467890251	C02637	4.2.1.10	4.2.1A6	0.174263	Fumarate	1467867176	C00122,C01384,D02308	4.2.1.2,4.2.1.31,4.2.1.36	4.2.1A1,,4.2.1C1	0.122302	1.42486	0.051961	0	0	0	0
Dehypoxanthine futalosine	1468015873		C17010		3-Dehydroshikimate	1467890251	C02637	4.2.1.10	4.2.1A6	0.245399	GMP	1467867475	C00144	2.4.2.7,2.4.2.8,2.4.2.22,3.6.1.10	2.4.2B1,	0.193443	1.26859	0.051956	0	0	0	0
5-methyl-3-nitrohexane-2,4-diol	6284646			ChEMBLE_NTD	Deoxyinosine,5'-Methylthioadenosine	1467910150,1467867842	C05512,C00170	2.4.2.1,2.4.2.4,2.5.1.16,2.5.1.16,2.5.1.22	2.4.2A1,2.5.1A1	0.162651,0.101124	Lauroyl-CoA	1467883918	C01832	2.3.1.51	2.3.1B1,,2.3.1C1	0.110764	1.46845	0.051887	0	0	0	0
8-anilino-1-methyl-4,5-dihydropyrazolo[4,3-h]quinazoline-3-carboxylic acid	277470907	DB08355		CHEMBL1098060	3-Dehydroshikimate,Phosphoenolpyruvate	1467890251,1467866507	C02637,C00074	4.2.1.10,4.2.1.11	4.2.1A6,4.2.1A6	0.136882,0.136882	Itaconyl-CoA,Fumarate	1467872008,1467867176	C00531,C00122,C01384,D02308	4.2.1.56,4.2.1.2,4.2.1.31,4.2.1.36	4.2.1A6,,4.2.1C1,4.2.1A1,,4.2.1C1	0.085339,0.051225	1.60398	0.051543	0	0	0	0
UID:723902	723902			ChEMBLE_NTD,CHEMBL1208264,CHEMBL3037863,CHEMBL477080	3-Dehydroshikimate	1467890251	C02637	4.2.1.10	4.2.1A6	0.176829	Fumarate	1467867176	C00122,C01384,D02308	4.2.1.2,4.2.1.31,4.2.1.36	4.2.1A1,,4.2.1C1	0.125541	1.40854	0.051288	0	0	0	0
4-t-Butylbenzoic acid	1467992201		C14535	CHEMBL93746	3-Dehydroshikimate	1467890251	C02637	4.2.1.10	4.2.1A6	0.162921	Fumarate	1467867176	C00122,C01384,D02308	4.2.1.2,4.2.1.31,4.2.1.36	4.2.1A1,,4.2.1C1	0.111969	1.45505	0.050952	0	0	0	0
(E)-3-[2,6-dichloro-4-[[4-[3-[(1S)-1-hexoxyethyl]-2-methoxy-phenyl]thiazol-2-yl]carbamoyl]phenyl]-2-methyl-prop-2-enoic acid	305512612		D10476	CHEMBL2107831	3-Dehydroshikimate	1467890251	C02637	4.2.1.10	4.2.1A6	0.190789	Fumarate	1467867176	C00122,C01384,D02308	4.2.1.2,4.2.1.31,4.2.1.36	4.2.1A1,,4.2.1C1	0.140097	1.36184	0.050692	0	0	0	0
N-[3-oxo-1-(3,4,5-trimethoxyphenyl)butan-2-yl]acetamide	4298086			ChEMBLE_NTD	5-Aminolevulinate	1467870875	C00430,D07567	2.3.1.37	4.1.1A6	0.172932	Ribulose	1467906853	C05052	1.1.1.9,1.1.1.15	1.1.1A1,	0.122449	1.41228	0.050483	0	0	0	0
2-cyano-3-(p-tolyl)prop-2-enoic acid	4213426			ChEMBLE_NTD,CHEMBL77278	3-Dehydroshikimate	1467890251	C02637	4.2.1.10	4.2.1A6	0.193333	Fumarate	1467867176	C00122,C01384,D02308	4.2.1.2,4.2.1.31,4.2.1.36	4.2.1A1,,4.2.1C1	0.142857	1.35333	0.050476	0	0	0	0
2-hexoxypropane-1,3-diol	1961483			ChEMBLE_NTD	Deoxyinosine,5'-Methylthioadenosine	1467910150,1467867842	C05512,C00170	2.4.2.1,2.4.2.4,2.5.1.16,2.5.1.16,2.5.1.22	2.4.2A1,2.5.1A1	0.191489,0.119593	5-Phospho-alpha-D-ribose 1-diphosphate	1467867132	C00119	2.4.2.8	,2.4.2B2	0.141176	1.35638	0.050313	0	0	0	0
5-(4-oxopentan-2-yl)-5-prop-2-enyl-1,3-diazinane-2,4,6-trione	6292601			ChEMBLE_NTD	5-Aminolevulinate	1467870875	C00430,D07567	2.3.1.37	4.1.1A6	0.22905	Dihydrotestosterone	1467899341	C03917,C05293,D07456	1.1.1.53,1.1.1.105	1.1.1A1,	0.178808	1.28098	0.050242	0	0	0	0
3-Methylsalicylate	1467987436		C14088	CHEMBL448399	3-Dehydroshikimate	1467890251	C02637	4.2.1.10	4.2.1A6	0.205298	Fumarate	1467867176	C00122,C01384,D02308	4.2.1.2,4.2.1.31,4.2.1.36	4.2.1A1,,4.2.1C1	0.15534	1.3216	0.049958	0	0	0	0
2-Carboxybenzaldehyde	1467893369		C03057	CHEMBL234213	3-Dehydroshikimate	1467890251	C02637	4.2.1.10	4.2.1A6	0.223368	Fumarate	1467867176	C00122,C01384,D02308	4.2.1.2,4.2.1.31,4.2.1.36	4.2.1A1,,4.2.1C1	0.173469	1.28765	0.049899	0	0	0	0
Arecaidine	1467955407		C10128	CHEMBL432561	3-Dehydroshikimate	1467890251	C02637	4.2.1.10	4.2.1A6	0.204225	Fumarate	1467867176	C00122,C01384,D02308	4.2.1.2,4.2.1.31,4.2.1.36	4.2.1A1,,4.2.1C1	0.15508	1.3169	0.049145	0	0	0	0
4-(3-nitro-2-bicyclo[2.2.1]hept-5-enyl)benzoic acid	4764074			ChEMBLE_NTD,CHEMBL1981654	3-Dehydroshikimate	1467890251	C02637	4.2.1.10	4.2.1A6	0.143564	Fumarate	1467867176	C00122,C01384,D02308	4.2.1.2,4.2.1.31,4.2.1.36	4.2.1A1,,4.2.1C1	0.094463	1.51979	0.049101	0	0	0	0
3-(3,4-dihydroxy-1-methoxy-2-oxo-pentyl)-8,9-dihydroxy-7-sec-butyl-3,4-dihydro-2H-anthracen-1-one	44248440	DB04240,EXPT01305			3-Dehydroquinate,3-Dehydroquinate,Acetoacetyl-CoA,Palmitoyl-CoA	1467876226,1467876226,1467869780,1467867611	C00944,C00944,C00332,C00154	1.1.1.282,1.1.1.282,1.1.1.36,1.1.1.100,2.3.1.15,2.3.1.20	1.1.1A2,1.1.1A1,1.2.1B2,2.3.1F1	0.34359,0.34359,0.083573,0.0644942	2-Deoxy-D-glucose	1467872597	C00586,C02781	2.7.1.1,2.7.1.2	2.7.8A1,	0.294574	1.1664	0.049016	0	0	0	0
(E)-4-(2-aminopropanoylamino)-6-methyl-hept-2-enoic acid	53415381			ChEMBLE_NTD	3-Dehydroshikimate	1467890251	C02637	4.2.1.10	4.2.1A6	0.24898	L-Selenomethionine	1467908671	C05335,D05816	2.1.1.13,2.1.1.14	4.2.1A1,,4.2.1C1	0.2	1.2449	0.04898	0	0	0	0
1-Pyrroline-4-hydroxy-2-carboxylate	1467901905		C04282	ChEMBLE_NTD	3-Dehydroshikimate,Androsterone,Estradiol-17beta	1467890251,1467871919,1467876271	C02637,C00523,C04373,C07635,C00951,C02537,D00105	4.2.1.10,1.1.1.51,1.1.1.51,1.1.1.62	4.2.1A6,1.1.1A1,1.1.1A2	0.19697,0.084599,0.058122	Daunorubicin	1467884615	C01907,D07776	1.1.1.184,1.1.1.188	4.2.1A1,,4.2.1C1	0.148352	1.32772	0.048618	0	0	0	0
2-Arachidonoylglycerol	1467986186		C13856	CHEMBL122972	Deoxyinosine,5'-Methylthioadenosine	1467910150,1467867842	C05512,C00170	2.4.2.1,2.4.2.4,2.5.1.16,2.5.1.16,2.5.1.22	2.4.2A1,2.5.1A1	0.186207,0.117207	5-Phospho-alpha-D-ribose 1-diphosphate	1467867132	C00119	2.4.2.8	,2.4.2B2	0.137931	1.35	0.048276	0	0	0	0
1-Monoacylglycerol	1468570515			ChEMBLE_NTD	Deoxyinosine	1467910150	C05512	2.4.2.1,2.4.2.4	2.4.2A1	0.186207	5-Phospho-alpha-D-ribose 1-diphosphate	1467867132	C00119	2.4.2.8	,2.4.2B2	0.137931	1.35	0.048276	0	0	0	0
1-Monoacylglycerol	1468570787			ChEMBLE_NTD	Deoxyinosine	1467910150	C05512	2.4.2.1,2.4.2.4	2.4.2A1	0.186207	5-Phospho-alpha-D-ribose 1-diphosphate	1467867132	C00119	2.4.2.8	,2.4.2B2	0.137931	1.35	0.048276	0	0	0	0
(E)-5-(2-dimethoxyphosphorylacetyl)oxyhex-2-enoic acid	53416008			ChEMBLE_NTD	3-Dehydroshikimate	1467890251	C02637	4.2.1.10	4.2.1A6	0.277778	Fumarate	1467867176	C00122,C01384,D02308	4.2.1.2,4.2.1.31,4.2.1.36	4.2.1A1,,4.2.1C1	0.229508	1.21032	0.04827	0	0	0	0
6-ethyl-4-(3-fluorophenyl)-3-methyl-7-oxo-2-thieno[2,3-d]pyridazinecarboxylic acid	5085380			ChEMBLE_NTD	3-Dehydroshikimate	1467890251	C02637	4.2.1.10	4.2.1A6	0.111504	Fumarate	1467867176	C00122,C01384,D02308	4.2.1.2,4.2.1.31,4.2.1.36	4.2.1A1,,4.2.1C1	0.063559	1.75434	0.047945	0	0	0	0
4-(5-methyl-2-furyl)heptan-2-one	6301060			ChEMBLE_NTD	5-Aminolevulinate	1467870875	C00430,D07567	2.3.1.37	4.1.1A6	0.306667	Ribulose	1467906853	C05052	1.1.1.9,1.1.1.15	1.1.1A1,	0.258824	1.18485	0.047843	0	0	0	0
9-methyldecan-4-one	6293812			ChEMBLE_NTD	5-Aminolevulinate	1467870875	C00430,D07567	2.3.1.37	4.1.1A6	0.307087	Acetoin	1467871215	C00466,C00810,C01769	1.1.1.1,3.6.1.10	1.1.1A2,,1.2.1B2	0.259259	1.18448	0.047828	0	0	0	0
10-methylundecan-4-one	6293823			ChEMBLE_NTD	5-Aminolevulinate	1467870875	C00430,D07567	2.3.1.37	4.1.1A6	0.307087	Acetoin	1467871215	C00466,C00810,C01769	1.1.1.1,3.6.1.10	1.1.1A2,,1.2.1B2	0.259259	1.18448	0.047828	0	0	0	0
8-methylnonan-4-one	6294087			ChEMBLE_NTD	5-Aminolevulinate	1467870875	C00430,D07567	2.3.1.37	4.1.1A6	0.322314	Acetoin	1467871215	C00466,C00810,C01769	1.1.1.1,3.6.1.10	1.1.1A2,,1.2.1B2	0.27451	1.17414	0.047804	0	0	0	0
3-isopropyl-5-methyl-hexan-2-one	6289621			ChEMBLE_NTD	5-Aminolevulinate	1467870875	C00430,D07567	2.3.1.37	4.1.1A6	0.302326	Acetoin	1467871215	C00466,C00810,C01769	1.1.1.1,3.6.1.10	1.1.1A2,,1.2.1B2	0.254545	1.18771	0.047781	0	0	0	0
5-methyl-3-propyl-2-hexanone	6293669			ChEMBLE_NTD	5-Aminolevulinate	1467870875	C00430,D07567	2.3.1.37	4.1.1A6	0.302326	Acetoin	1467871215	C00466,C00810,C01769	1.1.1.1,3.6.1.10	1.1.1A2,,1.2.1B2	0.254545	1.18771	0.047781	0	0	0	0
3-tert-butylhexan-2-one	6293680			ChEMBLE_NTD	5-Aminolevulinate	1467870875	C00430,D07567	2.3.1.37	4.1.1A6	0.302326	Acetoin	1467871215	C00466,C00810,C01769	1.1.1.1,3.6.1.10	1.1.1A2,,1.2.1B2	0.254545	1.18771	0.047781	0	0	0	0
p-Cumate	1467919298		C06578	CHEMBL116158	3-Dehydroshikimate	1467890251	C02637	4.2.1.10	4.2.1A6	0.171171	Fumarate	1467867176	C00122,C01384,D02308	4.2.1.2,4.2.1.31,4.2.1.36	4.2.1A1,,4.2.1C1	0.123404	1.38708	0.047767	0	0	0	0
2-amino-4-(2-methylprop-1-enyl)pyrimidine-5-carboxylic acid	6278240			ChEMBLE_NTD	3-Dehydroshikimate	1467890251	C02637	4.2.1.10	4.2.1A6	0.160563	Fumarate	1467867176	C00122,C01384,D02308	4.2.1.2,4.2.1.31,4.2.1.36	4.2.1A1,,4.2.1C1	0.11284	1.42293	0.047723	0	0	0	0
4-[3-[1-benzhydryl-5-chloro-2-[2-[(3,4-dichlorophenyl)methylsulfonylamino]ethyl]indol-3-yl]propyl]benzoic acid	95196888		D06674	CHEMBL272342	3-Dehydroshikimate	1467890251	C02637	4.2.1.10	4.2.1A6	0.175385	Fumarate	1467867176	C00122,C01384,D02308	4.2.1.2,4.2.1.31,4.2.1.36	4.2.1A1,,4.2.1C1	0.127753	1.37284	0.047632	0	0	0	0
4-[3-[1-benzhydryl-5-chloro-2-[2-[[2-(trifluoromethyl)phenyl]methylsulfonylamino]ethyl]indol-3-yl]propyl]benzoic acid	115287539		D06600	CHEMBL2104969	3-Dehydroshikimate	1467890251	C02637	4.2.1.10	4.2.1A6	0.175385	Fumarate	1467867176	C00122,C01384,D02308	4.2.1.2,4.2.1.31,4.2.1.36	4.2.1A1,,4.2.1C1	0.127753	1.37284	0.047632	0	0	0	0
3,6-dimethyloctan-4-one	6289390			ChEMBLE_NTD	5-Aminolevulinate	1467870875	C00430,D07567	2.3.1.37	4.1.1A6	0.293233	Acetoin	1467871215	C00466,C00810,C01769	1.1.1.1,3.6.1.10	1.1.1A2,,1.2.1B2	0.245614	1.19388	0.047619	0	0	0	0
2-hydroxyethyl N-(2-hydroxyethoxycarbonylamino)carbamate	3432578			ChEMBLE_NTD	Deoxyinosine,5'-Methylthioadenosine	1467910150,1467867842	C05512,C00170	2.4.2.1,2.4.2.4,2.5.1.16,2.5.1.16,2.5.1.22	2.4.2A1,2.5.1A1	0.148649,0.09901	5-Phospho-alpha-D-ribose 1-diphosphate	1467867132	C00119	2.4.2.8	,2.4.2B2	0.101124	1.46997	0.047525	0	0	0	0
2-(Biaryl)carbapenems	1467976284		C12019		3-Dehydroshikimate	1467890251	C02637	4.2.1.10	4.2.1A6	0.095506	Fumarate	1467867176	C00122,C01384,D02308	4.2.1.2,4.2.1.31,4.2.1.36	4.2.1A1,,4.2.1C1	0.048077	1.98652	0.047429	0	0	0	0
2,3-dimethylcyclopentanone	6222888			ChEMBLE_NTD	5-Aminolevulinate	1467870875	C00430,D07567	2.3.1.37	4.1.1A6	0.284672	Acetoin	1467871215	C00466,C00810,C01769	1.1.1.1,3.6.1.10	1.1.1A2,,1.2.1B2	0.237288	1.19969	0.047384	0	0	0	0
2-(1H-benzimidazol-2-ylhydrazono)-2-(4-methoxyphenyl)acetic acid	4913056			ChEMBLE_NTD,CHEMBL1994790	3-Dehydroshikimate	1467890251	C02637	4.2.1.10	4.2.1A6	0.110629	Fumarate	1467867176	C00122,C01384,D02308	4.2.1.2,4.2.1.31,4.2.1.36	4.2.1A1,,4.2.1C1	0.063361	1.74601	0.047268	0	0	0	0
7-nitro-9-oxo-10H-acridine-4-carboxylic acid	6334740			ChEMBLE_NTD	3-Dehydroshikimate	1467890251	C02637	4.2.1.10	4.2.1A6	0.119374	Fumarate	1467867176	C00122,C01384,D02308	4.2.1.2,4.2.1.31,4.2.1.36	4.2.1A1,,4.2.1C1	0.072115	1.65533	0.047259	0	0	0	0
dTDP-L-epivancosamine	1467979338		C12321,C12322		Deoxyinosine,5'-Methylthioadenosine	1467910150,1467867842	C05512,C00170	2.4.2.1,2.4.2.4,2.5.1.16,2.5.1.16,2.5.1.22	2.4.2A1,2.5.1A1	0.343284,0.183499	5-Phospho-alpha-D-ribose 1-diphosphate	1467867132	C00119	2.4.2.8	,2.4.2B2	0.296241	1.1588	0.047043	0	0	0	0
2-ethylcyclobutanone	6263353			ChEMBLE_NTD	5-Aminolevulinate	1467870875	C00430,D07567	2.3.1.37	4.1.1A6	0.351351	Acetoin	1467871215	C00466,C00810,C01769	1.1.1.1,3.6.1.10	1.1.1A2,,1.2.1B2	0.304348	1.15444	0.047003	0	0	0	0
(3aR,4S,9bR)-4-(3-bromophenyl)-3a,4,5,9b-tetrahydro-3H-cyclopenta[c]quinoline-8-carboxylic acid ethyl ester	16014030			ChEMBLE_NTD,CHEMBL600952	3-Dehydroshikimate	1467890251	C02637	4.2.1.10	4.2.1A6	0.14653	Fumarate	1467867176	C00122,C01384,D02308	4.2.1.2,4.2.1.31,4.2.1.36	4.2.1A1,,4.2.1C1	0.099656	1.47036	0.046874	0	0	0	0
2-Naphthoic acid	1467987578		C14101	CHEMBL114648	3-Dehydroshikimate	1467890251	C02637	4.2.1.10	4.2.1A6	0.145038	Fumarate	1467867176	C00122,C01384,D02308	4.2.1.2,4.2.1.31,4.2.1.36	4.2.1A1,,4.2.1C1	0.098305	1.47539	0.046733	0	0	0	0
Tacrolimus	1467880076	APRD00276,DB00864,EXPT01437	C01375,D08556	ChEMBLE_NTD,CHEMBL1518873,CHEMBL269732,CHEMBL3348925	Androstenediol,Androstenediol,S-Adenosyl-L-methionine	1467902019,1467902019,382536806	C04295,D00179,C04295,D00179,C00019	1.1.1.51,1.1.1.51,2.1.1.53,2.1.1.163	1.1.1A2,1.1.1A1,2.1.1A5	0.252412,0.252412,0.171053	D-Glucosamine 6-phosphate,Adenosine	1467869989,1467868376	C00352,C06377,C00212,D00045	2.6.1.16,2.3.1.85	2.1.1A5,,1.1.1A1,	0.205962,0.190635	1.22553	0.04645	0	0	0	0
4-Hydroxy-2-oxopentanoate	1467897063		C03589		3-Dehydroshikimate,Androsterone,Estradiol-17beta	1467890251,1467871919,1467876271	C02637,C00523,C04373,C07635,C00951,C02537,D00105	4.2.1.10,1.1.1.51,1.1.1.51,1.1.1.62	4.2.1A6,1.1.1A1,1.1.1A2	0.242991,0.096774,0.063622	Fumarate	1467867176	C00122,C01384,D02308	4.2.1.2,4.2.1.31,4.2.1.36	4.2.1A1,,4.2.1C1	0.196581	1.23609	0.04641	0	0	0	0
4-[2-(3-hydroxybutyl)-1,3-dioxolan-2-yl]but-2-enoic acid	2677403			ChEMBLE_NTD	3-Dehydroshikimate,Androsterone,Estradiol-17beta	1467890251,1467871919,1467876271	C02637,C00523,C04373,C07635,C00951,C02537,D00105	4.2.1.10,1.1.1.51,1.1.1.51,1.1.1.62	4.2.1A6,1.1.1A1,1.1.1A2	0.297071,0.126949,0.108359	Daunorubicin	1467884615	C01907,D07776	1.1.1.184,1.1.1.188	4.2.1A1,,4.2.1C1	0.250737	1.18479	0.046334	0	0	0	0
3-ethylcyclobutanone	6265166			ChEMBLE_NTD	5-Aminolevulinate	1467870875	C00430,D07567	2.3.1.37	4.1.1A6	0.364486	Acetoin	1467871215	C00466,C00810,C01769	1.1.1.1,3.6.1.10	1.1.1A2,,1.2.1B2	0.318182	1.14553	0.046304	0	0	0	0
Didemnin B	1468014365		C16847	CHEMBL1966062,CHEMBL1971194,CHEMBL2304286,CHEMBL262897,CHEMBL3349519,CHEMBL405852,CHEMBL414042	Deoxyinosine	1467910150	C05512	2.4.2.1,2.4.2.4	2.4.2A1	0.120841	5-Phospho-alpha-D-ribose 1-diphosphate	1467867132	C00119	2.4.2.8	,2.4.2B2	0.074675	1.61823	0.046166	0	0	0	0
6-Oxo-1,4,5,6-tetrahydronicotinate	1467901515		C04226		3-Dehydroshikimate	1467890251	C02637	4.2.1.10	4.2.1A6	0.212766	Indole-3-acetate	1467876294	C00954	1.2.1.3	1.2.1A1,	0.166667	1.27659	0.046099	0	0	0	0
4-octene-1,3-diol	6203791			ChEMBLE_NTD	Deoxyinosine,5'-Methylthioadenosine	1467910150,1467867842	C05512,C00170	2.4.2.1,2.4.2.4,2.5.1.16,2.5.1.16,2.5.1.22	2.4.2A1,2.5.1A1	0.125828,0.06988	5-Phospho-alpha-D-ribose 1-diphosphate	1467867132	C00119	2.4.2.8	,2.4.2B2	0.07989	1.57502	0.045938	0	0	0	0
SM-17466	1467976275		C12018	CHEMBL125785,CHEMBL94522	3-Dehydroshikimate	1467890251	C02637	4.2.1.10	4.2.1A6	0.090153	Fumarate	1467867176	C00122,C01384,D02308	4.2.1.2,4.2.1.31,4.2.1.36	4.2.1A1,,4.2.1C1	0.044304	2.03487	0.045849	0	0	0	0
N-(4-oxocyclohexyl)acetamide	6301184			ChEMBLE_NTD	5-Aminolevulinate	1467870875	C00430,D07567	2.3.1.37	4.1.1A6	0.230769	Dihydrotestosterone	1467899341	C03917,C05293,D07456	1.1.1.53,1.1.1.105	1.1.1A1,	0.185022	1.24725	0.045747	0	0	0	0
2-[(1-benzylbenzimidazol-2-yl)hydrazono]-2-(4-methoxyphenyl)acetic acid	4913067			ChEMBLE_NTD,CHEMBL2001420	3-Dehydroshikimate	1467890251	C02637	4.2.1.10	4.2.1A6	0.105155	Fumarate	1467867176	C00122,C01384,D02308	4.2.1.2,4.2.1.31,4.2.1.36	4.2.1A1,,4.2.1C1	0.059432	1.76933	0.045723	0	0	0	0
7-[3-hydroxy-2-(3-hydroxy-4,4-dimethyloct-1-enyl)-5-oxocyclopentyl]-2-heptenoic acid methyl ester	36388		D02073	CHEMBL1908315	5-Aminolevulinate,Deoxyinosine,5'-Methylthioadenosine	1467870875,1467910150,1467867842	C00430,D07567,C05512,C00170	2.3.1.37,2.4.2.1,2.4.2.4,2.5.1.16,2.5.1.16,2.5.1.22	4.1.1A6,2.4.2A1,2.5.1A1	0.129477,0.078809,0.058824	Lauroyl-CoA	1467883918	C01832	2.3.1.51	2.3.1B1,,2.3.1C1	0.084005	1.5413	0.045472	0	0	0	0
3-methoxycarbonyl-4-(methylamino)benzoic acid	3987482			ChEMBLE_NTD	3-Dehydroshikimate	1467890251	C02637	4.2.1.10	4.2.1A6	0.152455	Fumarate	1467867176	C00122,C01384,D02308	4.2.1.2,4.2.1.31,4.2.1.36	4.2.1A1,,4.2.1C1	0.107266	1.42128	0.045189	0	0	0	0
[4-(2-acetamido-3-oxo-butyl)-2-acetoxy-phenyl] acetate	4298141			ChEMBLE_NTD	5-Aminolevulinate	1467870875	C00430,D07567	2.3.1.37	4.1.1A6	0.184	Acetoacetyl-CoA	1467869780	C00332	2.3.1.9,2.3.1.16	2.3.1B1,,2.3.1C1	0.139159	1.32223	0.044841	0	0	0	0
Platenolide A	1467978162		C12202		Deoxyinosine,5'-Methylthioadenosine	1467910150,1467867842	C05512,C00170	2.4.2.1,2.4.2.4,2.5.1.16,2.5.1.16,2.5.1.22	2.4.2A1,2.5.1A1	0.177686,0.10311	5-Phospho-alpha-D-ribose 1-diphosphate	1467867132	C00119	2.4.2.8	,2.4.2B2	0.132969	1.3363	0.044717	0	0	0	0
4-(4-tert-butylphenyl)benzoic acid	6328889			ChEMBLE_NTD,CHEMBL322977	3-Dehydroshikimate	1467890251	C02637	4.2.1.10	4.2.1A6	0.153005	Fumarate	1467867176	C00122,C01384,D02308	4.2.1.2,4.2.1.31,4.2.1.36	4.2.1A1,,4.2.1C1	0.108614	1.4087	0.044391	0	0	0	0
2,4-dimethylpentane-2,4-diol	2527167			ChEMBLE_NTD	Deoxyinosine,5'-Methylthioadenosine	1467910150,1467867842	C05512,C00170	2.4.2.1,2.4.2.4,2.5.1.16,2.5.1.16,2.5.1.22	2.4.2A1,2.5.1A1	0.150502,0.090024	5-Phospho-alpha-D-ribose 1-diphosphate	1467867132	C00119	2.4.2.8	,2.4.2B2	0.106145	1.41789	0.044357	0	0	0	0
4-[6-(3-acetamidophenyl)pyrazin-2-yl]benzoic acid	286319406			ChEMBLE_NTD,CHEMBL580169	3-Dehydroshikimate	1467890251	C02637	4.2.1.10	4.2.1A6	0.151351	Fumarate	1467867176	C00122,C01384,D02308	4.2.1.2,4.2.1.31,4.2.1.36	4.2.1A1,,4.2.1C1	0.107011	1.41435	0.04434	0	0	0	0
Mevaldate	1467874388		C00772		Deoxyinosine,5'-Methylthioadenosine	1467910150,1467867842	C05512,C00170	2.4.2.1,2.4.2.4,2.5.1.16,2.5.1.16,2.5.1.22	2.4.2A1,2.5.1A1	0.194444,0.107884	5-Phospho-alpha-D-ribose 1-diphosphate	1467867132	C00119	2.4.2.8	,2.4.2B2	0.150358	1.29321	0.044086	0	0	0	0
4-[2-[(5-chloro-2-methoxy-benzoyl)amino]ethyl]benzoic acid	412761			ChEMBLE_NTD,CHEMBL149930	3-Dehydroshikimate	1467890251	C02637	4.2.1.10	4.2.1A6	0.171779	Fumarate	1467867176	C00122,C01384,D02308	4.2.1.2,4.2.1.31,4.2.1.36	4.2.1A1,,4.2.1C1	0.127753	1.34462	0.044026	0	0	0	0
tafluprost	1468251347	DB08819	D06274	CHEMBL1963683	Thymidine,Deoxyinosine	1467868402,1467910150	C00214,D06675,C05512	2.4.2.2,2.4.2.4,2.4.2.3,2.4.2.1,2.4.2.1,2.4.2.4	2.4.2A1,2.4.2A1	0.131222,0.106719	5-Phosphoribosylamine,5-Phospho-alpha-D-ribose 1-diphosphate	1467893667,1467867132	C03090,C00119	2.4.2.14,2.4.2.8	,2.4.2B2,,2.4.2B2	0.087221,0.083186	1.50448	0.044001	0	0	0	0
Indolelactate	1467885732	DB07060	C02043	CHEMBL485011	(S)-Malate,(S)-Malate	1467867543,1467867543	C00149,C00497,C00711,C03668,D04843,C00149,C00497,C00711,C03668,D04843	1.1.1.37,1.1.1.299,1.1.1.27,1.1.1.299,1.1.1.37	1.1.1A1,1.1.1A2	0.300813,0.208163	(R)-2-Hydroxyglutarate,maltotetraose	1467877530,1468080436	C01087,C02630,C03196	1.1.1.95,1.1.1.399,1.1.1.272,3.6.1.10,2.4.1.1	1.1.1A1,,1.2.1B1,2.5.1B2,	0.257143,0.230159	1.16983	0.04367	0	0	0	0
5-(hydroxymethyl)-2,2-dimethyl-3a,5,6,6a-tetrahydrothieno[2,3-d][1,3]dioxol-6-ol	6290846			ChEMBLE_NTD	Deoxyinosine,5'-Methylthioadenosine	1467910150,1467867842	C05512,C00170	2.4.2.1,2.4.2.4,2.5.1.16,2.5.1.16,2.5.1.22	2.4.2A1,2.5.1A1	0.166994,0.115016	5-Phospho-alpha-D-ribose 1-diphosphate	1467867132	C00119	2.4.2.8	,2.4.2B2	0.123478	1.35242	0.043516	0	0	0	0
6-amino-2-methyl-1,5-dihydroimidazo[4,5-g]quinazolin-8-one	208964468	DB08511		CHEMBL1235810	Biotinyl-5'-AMP	1467913312	C05921	6.2.1.11	2.3.1D1	0.0753098	Fumarate	1467867176	C00122,C01384,D02308	4.3.1.1	4.3.1A1,	0.031963	2.35616	0.0433468	0	0	0	0
5-acetonyl-1,2,5,6,7,8-hexahydropyrrolizin-3-one	6311255			ChEMBLE_NTD	5-Aminolevulinate	1467870875	C00430,D07567	2.3.1.37	4.1.1A6	0.20398	Ribulose	1467906853	C05052	1.1.1.9,1.1.1.15	1.1.1A1,	0.160714	1.26921	0.043266	0	0	0	0
(2Z)-2-[(2-allyloxy-2-oxo-acetyl)hydrazono]-2-phenyl-acetic acid	93336998			ChEMBLE_NTD	3-Dehydroshikimate	1467890251	C02637	4.2.1.10	4.2.1A6	0.12	Fumarate	1467867176	C00122,C01384,D02308	4.2.1.2,4.2.1.31,4.2.1.36	4.2.1A1,,4.2.1C1	0.076923	1.56	0.043077	0	0	0	0
(R,S,S,S)-nebivolol(1+)	1468232375		D05127	CHEMBL2365658,CHEMBL3526436,CHEMBL434394	Deoxyinosine	1467910150	C05512	2.4.2.1,2.4.2.4	2.4.2A1	0.138614	5-Phospho-alpha-D-ribose 1-diphosphate	1467867132	C00119	2.4.2.8	,2.4.2B2	0.096012	1.44372	0.042602	0	0	0	0
4-oxodecanoic acid	6301957			ChEMBLE_NTD	5-Aminolevulinate	1467870875	C00430,D07567	2.3.1.37	4.1.1A6	0.4	Succinyl-CoA	1467866749	C00091	2.3.1.61		0.358209	1.11667	0.041791	0	0	0	0
[10-(hydroxymethyl)-4,4,13-trimethyl-3-oxo-2,5,6,7,8,9,11,12,14,15,16,17-dodecahydro-1H-cyclopenta[a]phenanthren-17-yl] acetate	6281662			ChEMBLE_NTD	5-Aminolevulinate	1467870875	C00430,D07567	2.3.1.37	4.1.1A6	0.069374	Phenylethyl alcohol	1467912893	C05853,D00192	1.1.1.90,1.1.1.71,1.1.1.1	1.1.1A1,	0.027778	2.49744	0.041596	0	0	0	0
allyl 3-methoxy-2-[2-oxo-3-(1,1,3-trioxo-1,2-benzothiazol-2-yl)propyl]piperidine-1-carboxylate	6271153			ChEMBLE_NTD	5-Aminolevulinate	1467870875	C00430,D07567	2.3.1.37	4.1.1A6	0.135011	Ribulose	1467906853	C05052	1.1.1.9,1.1.1.15	1.1.1A1,	0.093617	1.44216	0.041394	0	0	0	0
2H-chromene-3-carboxylic acid	4295395			ChEMBLE_NTD	3-Dehydroshikimate	1467890251	C02637	4.2.1.10	4.2.1A6	0.150895	Fumarate	1467867176	C00122,C01384,D02308	4.2.1.2,4.2.1.31,4.2.1.36	4.2.1A1,,4.2.1C1	0.109589	1.37692	0.041306	0	0	0	0
3-Bromo-2Z-heptenoic acid	1467985527		C13793		3-Dehydroshikimate	1467890251	C02637	4.2.1.10	4.2.1A6	0.291262	Fumarate	1467867176	C00122,C01384,D02308	4.2.1.2,4.2.1.31,4.2.1.36	4.2.1A1,,4.2.1C1	0.25	1.16505	0.041262	0	0	0	0
4-(4,5-diphenyl-1H-imidazol-2-yl)benzoic acid	3004579			ChEMBLE_NTD,CHEMBL1619186	3-Dehydroshikimate	1467890251	C02637	4.2.1.10	4.2.1A6	0.146667	Fumarate	1467867176	C00122,C01384,D02308	4.2.1.2,4.2.1.31,4.2.1.36	4.2.1A1,,4.2.1C1	0.105455	1.3908	0.041212	0	0	0	0
Tamibarotene	1467982116		C12864,D01418	CHEMBL25202	3-Dehydroshikimate	1467890251	C02637	4.2.1.10	4.2.1A6	0.15493	Fumarate	1467867176	C00122,C01384,D02308	4.2.1.2,4.2.1.31,4.2.1.36	4.2.1A1,,4.2.1C1	0.113725	1.36232	0.041205	0	0	0	0
2-oxo-1H-quinazoline-4-carboxylic acid	6333303			ChEMBLE_NTD	3-Dehydroshikimate	1467890251	C02637	4.2.1.10	4.2.1A6	0.108597	Fumarate	1467867176	C00122,C01384,D02308	4.2.1.2,4.2.1.31,4.2.1.36	4.2.1A1,,4.2.1C1	0.067449	1.61006	0.041148	0	0	0	0
4-methyl-2-nitrobenzoic acid	3623016			ChEMBLE_NTD	3-Dehydroshikimate	1467890251	C02637	4.2.1.10	4.2.1A6	0.157593	Fumarate	1467867176	C00122,C01384,D02308	4.2.1.2,4.2.1.31,4.2.1.36	4.2.1A1,,4.2.1C1	0.116466	1.35312	0.041127	0	0	0	0
Arotinoid acid	1468003158		C15634	CHEMBL275311,CHEMBL86663	3-Dehydroshikimate	1467890251	C02637	4.2.1.10	4.2.1A6	0.16035	Fumarate	1467867176	C00122,C01384,D02308	4.2.1.2,4.2.1.31,4.2.1.36	4.2.1A1,,4.2.1C1	0.119342	1.34362	0.041008	0	0	0	0
4-[(E)-2-[(4-chlorophenyl)methylsulfonyl]vinyl]benzoic acid	95525834		D10346	CHEMBL2219421	3-Dehydroshikimate	1467890251	C02637	4.2.1.10	4.2.1A6	0.164179	Fumarate	1467867176	C00122,C01384,D02308	4.2.1.2,4.2.1.31,4.2.1.36	4.2.1A1,,4.2.1C1	0.123404	1.33042	0.040775	0	0	0	0
2-methyl-5-[3-(trifluoromethyl)phenyl]furan-3-carboxylic acid	15788159			ChEMBLE_NTD,CHEMBL593487	3-Dehydroshikimate	1467890251	C02637	4.2.1.10	4.2.1A6	0.135135	Fumarate	1467867176	C00122,C01384,D02308	4.2.1.2,4.2.1.31,4.2.1.36	4.2.1A1,,4.2.1C1	0.094463	1.43056	0.040672	0	0	0	0
4-(benzenesulfinylmethyl)-3-nitrobenzoic acid	4728363			ChEMBLE_NTD	3-Dehydroshikimate	1467890251	C02637	4.2.1.10	4.2.1A6	0.134474	Fumarate	1467867176	C00122,C01384,D02308	4.2.1.2,4.2.1.31,4.2.1.36	4.2.1A1,,4.2.1C1	0.093851	1.43285	0.040623	0	0	0	0
4-[4-methyl-6-(2,6,6-trimethylcyclohexen-1-yl)hexa-1,3,5-trienyl]benzoic acid	557078		D05402	CHEMBL39861	3-Dehydroshikimate	1467890251	C02637	4.2.1.10	4.2.1A6	0.168196	Fumarate	1467867176	C00122,C01384,D02308	4.2.1.2,4.2.1.31,4.2.1.36	4.2.1A1,,4.2.1C1	0.127753	1.31657	0.040443	0	0	0	0
4-[[(4-nitrophenyl)hydrazono]methyl]benzoic acid	29994816			ChEMBLE_NTD,CHEMBL601954	3-Dehydroshikimate	1467890251	C02637	4.2.1.10	4.2.1A6	0.168196	Fumarate	1467867176	C00122,C01384,D02308	4.2.1.2,4.2.1.31,4.2.1.36	4.2.1A1,,4.2.1C1	0.127753	1.31657	0.040443	0	0	0	0
3-cyano-4-hexoxybenzoic acid	6297890			ChEMBLE_NTD,CHEMBL1453732	3-Dehydroshikimate	1467890251	C02637	4.2.1.10	4.2.1A6	0.150538	Fumarate	1467867176	C00122,C01384,D02308	4.2.1.2,4.2.1.31,4.2.1.36	4.2.1A1,,4.2.1C1	0.110294	1.36488	0.040244	0	0	0	0
5-(3-chloroanilino)benzo[c][2,6]naphthyridine-8-carboxylic acid	209037102			CHEMBL1230165	3-Dehydroshikimate	1467890251	C02637	4.2.1.10	4.2.1A6	0.114754	Fumarate	1467867176	C00122,C01384,D02308	4.2.1.2,4.2.1.31,4.2.1.36	4.2.1A1,,4.2.1C1	0.07455	1.53929	0.040204	0	0	0	0
3-cyclohexyl-4H-quinazoline-7-carboxylic acid	286310438			ChEMBLE_NTD,CHEMBL609312	3-Dehydroshikimate	1467890251	C02637	4.2.1.10	4.2.1A6	0.129412	Fumarate	1467867176	C00122,C01384,D02308	4.2.1.2,4.2.1.31,4.2.1.36	4.2.1A1,,4.2.1C1	0.089231	1.4503	0.040181	0	0	0	0
DU-6859	1467968446		C11248	CHEMBL108821,CHEMBL112243,CHEMBL115268,CHEMBL3560204,CHEMBL419573,CHEMBL607108,CHEMBL607110,CHEMBL607160	3-Dehydroshikimate	1467890251	C02637	4.2.1.10	4.2.1A6	0.111831	3,4-Dihydroxy-L-phenylalanine	1467870034	C00355,D00059	2.1.1.6	2.1.1A5	0.071795	1.55764	0.040036	0	0	0	0
9-methoxy-3-methyl-2,4,4a,5,6,7,7a,13-octahydro-1H-4,12-methanobenzofuro[3,2-e]isoquinoline-7-ol	32185	DB01551	D07831	CHEMBL1595,CHEMBL1876862,CHEMBL3187185	Testosterone,Testosterone,Androsterone,Estradiol-17beta,Androsterone	1467872060,1467872060,1467871919,1467876271,1467871919	C00535,D00075,C00535,D00075,C00523,C04373,C07635,C00951,C02537,D00105,C00523,C04373,C07635	1.1.1.51,1.1.1.62,1.1.1.51,1.1.1.62,1.1.1.51,1.1.1.51,1.1.1.62,1.1.1.51	1.2.1B2,1.1.1A2,1.1.1A1,1.1.1A2,1.1.1A1	0.391459,0.253308,0.253308,0.245742,0.245742	Cholesterol,Estradiol-17beta	1467868045,1467876271	C00187,D00040,C00951,C02537,D00105	1.14.13.15,1.14.13.98,1.14.13.17,1.14.15.6,1.1.1.62	1.1.1A2,,1.2.1B2,1.1.1A2,,1.2.1B2	0.352941,0.245742	1.10913	0.038518	0	0	0	0
Cyclic dehypoxanthine futalosine	1468015924		C17017		3-Dehydroshikimate	1467890251	C02637	4.2.1.10	4.2.1A6	0.178645	GMP	1467867475	C00144	2.4.2.7,2.4.2.8,2.4.2.22,3.6.1.10	2.4.2B1,	0.140143	1.27473	0.038502	0	0	0	0
Bisphenol A bis(2-hydroxypropyl) ether	1467999089		C15208		Deoxyinosine,5'-Methylthioadenosine	1467910150,1467867842	C05512,C00170	2.4.2.1,2.4.2.4,2.5.1.16,2.5.1.16,2.5.1.22	2.4.2A1,2.5.1A1	0.165714,0.113043	5-Phospho-alpha-D-ribose 1-diphosphate	1467867132	C00119	2.4.2.8	,2.4.2B2	0.127451	1.30022	0.038263	0	0	0	0
5-spiro[2.3]hexanone	6259976			ChEMBLE_NTD	5-Aminolevulinate	1467870875	C00430,D07567	2.3.1.37	4.1.1A6	0.280576	Dihydrotestosterone	1467899341	C03917,C05293,D07456	1.1.1.53,1.1.1.105	1.1.1A1,	0.242424	1.15738	0.038152	0	0	0	0
4-phenylhex-5-en-2-one	4557625			ChEMBLE_NTD	5-Aminolevulinate	1467870875	C00430,D07567	2.3.1.37	4.1.1A6	0.267606	Acetoin	1467871215	C00466,C00810,C01769	1.1.1.1,3.6.1.10	1.1.1A2,,1.2.1B2	0.229508	1.166	0.038098	0	0	0	0
5-[(2-methyl-3-furyl)disulfanyl]heptan-3-one	6190266			ChEMBLE_NTD	5-Aminolevulinate	1467870875	C00430,D07567	2.3.1.37	4.1.1A6	0.253333	Acetoin	1467871215	C00466,C00810,C01769	1.1.1.1,3.6.1.10	1.1.1A2,,1.2.1B2	0.215385	1.17619	0.037948	0	0	0	0
Doxefazepam	1468037159		C19413,D07327	CHEMBL64677	Deoxyinosine	1467910150	C05512	2.4.2.1,2.4.2.4	2.4.2A1	0.065868	5-Phospho-alpha-D-ribose 1-diphosphate	1467867132	C00119	2.4.2.8	,2.4.2B2	0.028011	2.3515	0.037857	0	0	0	0
3-propa-1,2-dienylheptan-2-one	6308109			ChEMBLE_NTD	5-Aminolevulinate	1467870875	C00430,D07567	2.3.1.37	4.1.1A6	0.292308	Acetoin	1467871215	C00466,C00810,C01769	1.1.1.1,3.6.1.10	1.1.1A2,,1.2.1B2	0.254545	1.14835	0.037763	0	0	0	0
7-[3-hydroxy-2-(3-hydroxy-4-phenoxybut-1-enyl)-5-oxocyclopentyl]hepta-4,5-dienoic acid methyl ester	33951		D01891	CHEMBL2104194	5-Aminolevulinate,Deoxyinosine,5'-Methylthioadenosine	1467870875,1467910150,1467867842	C00430,D07567,C05512,C00170	2.3.1.37,2.4.2.1,2.4.2.4,2.5.1.16,2.5.1.16,2.5.1.22	4.1.1A6,2.4.2A1,2.5.1A1	0.135447,0.10989,0.08067	Lauroyl-CoA	1467883918	C01832	2.3.1.51	2.3.1B1,,2.3.1C1	0.097762	1.38548	0.037685	0	0	0	0
5,7-dichloro-4-hydroxy-5'-methoxy-6-methyl-3,3'-dioxo-1'-spiro[benzofuran-2,6'-cyclohexa-1,4-diene]carboxylic acid	6335173			ChEMBLE_NTD	3-Dehydroshikimate	1467890251	C02637	4.2.1.10	4.2.1A6	0.233898	Sinapate	1467871406	C00482	1.11.1.7,1.2.1.68,1.11.1.21,1.2.1	1.2.1A2,	0.196311	1.19147	0.037587	0	0	0	0
Caldarchaeol	1467986342		C13872		Deoxyinosine,5'-Methylthioadenosine	1467910150,1467867842	C05512,C00170	2.4.2.1,2.4.2.4,2.5.1.16,2.5.1.16,2.5.1.22	2.4.2A1,2.5.1A1	0.2,0.134884	5-Phospho-alpha-D-ribose 1-diphosphate	1467867132	C00119	2.4.2.8	,2.4.2B2	0.162667	1.22951	0.037333	0	0	0	0
1-(methylthio)-3-octanone	6208156			ChEMBLE_NTD	5-Aminolevulinate	1467870875	C00430,D07567	2.3.1.37	4.1.1A6	0.306452	Acetoin	1467871215	C00466,C00810,C01769	1.1.1.1,3.6.1.10	1.1.1A2,,1.2.1B2	0.269231	1.13825	0.037221	0	0	0	0
Toluate	1467880647		C01454	CHEMBL21708	3-Dehydroshikimate	1467890251	C02637	4.2.1.10	4.2.1A6	0.191638	Fumarate	1467867176	C00122,C01384,D02308	4.2.1.2,4.2.1.31,4.2.1.36	4.2.1A1,,4.2.1C1	0.15508	1.23574	0.036558	0	0	0	0
2-[hydroxy-[2-nitro-4-(trifluoromethyl)phenyl]methylene]cyclohexane-1,3-dione	52691886	DB08307		CHEMBL23996	2-Oxoadipate	1467869652	C00322	1.1.1.27	1.2.1B1	0.19084	Androstenedione	1467869193	C00280,D00051	1.1.1.51,1.1.1.64,1.1.1.184,1.1.1.62,1.1.1.239,3.6.1.10	1.1.1A2,,1.2.1B2	0.154286	1.23692	0.036554	0	0	0	0
1-(Methylnitrosoamino)-4-(3-pyridinyl)-1,4-butanediol	1468038688		C19577		Deoxyinosine	1467910150	C05512	2.4.2.1,2.4.2.4	2.4.2A1	0.111111	5-Phospho-alpha-D-ribose 1-diphosphate	1467867132	C00119	2.4.2.8	,2.4.2B2	0.074747	1.48649	0.036364	0	0	0	0
(3aR,6R,6aS)-6-[(S)-[(1S)-cyclohex-2-en-1-yl]-hydroxy-methyl]-6a-methyl-4-oxo-2,3,3a,5-tetrahydrofuro[2,3-c]pyrrole-6-carbaldehyde	116569002	DB08515			Testosterone,Androsterone,Estradiol-17beta,Androsterone	1467872060,1467871919,1467876271,1467871919	C00535,D00075,C00523,C04373,C07635,C00951,C02537,D00105,C00523,C04373,C07635	1.1.1.51,1.1.1.62,1.1.1.51,1.1.1.51,1.1.1.62,1.1.1.51	1.1.1A2,1.1.1A1,1.1.1A2,1.1.1A1	0.231834,0.231834,0.19551,0.19551	Estradiol-17beta	1467876271	C00951,C02537,D00105	1.1.1.62	1.1.1A2,,1.2.1B2	0.19551	1.18579	0.036324	0	0	0	0
3,6-dimethyloctan-2-one	6286190			ChEMBLE_NTD	5-Aminolevulinate	1467870875	C00430,D07567	2.3.1.37	4.1.1A6	0.322034	Acetoin	1467871215	C00466,C00810,C01769	1.1.1.1,3.6.1.10	1.1.1A2,,1.2.1B2	0.285714	1.12712	0.03632	0	0	0	0
3,5-dimethyloctan-2-one	6294810			ChEMBLE_NTD	5-Aminolevulinate	1467870875	C00430,D07567	2.3.1.37	4.1.1A6	0.322034	Acetoin	1467871215	C00466,C00810,C01769	1.1.1.1,3.6.1.10	1.1.1A2,,1.2.1B2	0.285714	1.12712	0.03632	0	0	0	0
N-(3-oxo-2-thiolanyl)acetamide	29149			ChEMBLE_NTD	5-Aminolevulinate	1467870875	C00430,D07567	2.3.1.37	4.1.1A6	0.213483	Acetoin	1467871215	C00466,C00810,C01769	1.1.1.1,3.6.1.10	1.1.1A2,,1.2.1B2	0.177215	1.20466	0.036268	0	0	0	0
Simvastatin acid	1469316875		C21581	CHEMBL1201391	Deoxyinosine	1467910150	C05512	2.4.2.1,2.4.2.4	2.4.2A1	0.130435	5-Phospho-alpha-D-ribose 1-diphosphate	1467867132	C00119	2.4.2.8	,2.4.2B2	0.094188	1.38484	0.036247	0	0	0	0
5-methoxycarbonyl-3,4-diphenyl-2-thiophenecarboxylic acid	4235867			ChEMBLE_NTD	3-Dehydroshikimate	1467890251	C02637	4.2.1.10	4.2.1A6	0.094156	Fumarate	1467867176	C00122,C01384,D02308	4.2.1.2,4.2.1.31,4.2.1.36	4.2.1A1,,4.2.1C1	0.057915	1.62576	0.036241	0	0	0	0
2-acetamido-3-(2,3-dimethoxyphenyl)prop-2-enoic acid	6320406			ChEMBLE_NTD	3-Dehydroshikimate	1467890251	C02637	4.2.1.10	4.2.1A6	0.136126	Fumarate	1467867176	C00122,C01384,D02308	4.2.1.2,4.2.1.31,4.2.1.36	4.2.1A1,,4.2.1C1	0.1	1.36126	0.036126	0	0	0	0
4-amino-3-[3-(trifluoromethyl)phenyl]isothiazole-5-carboxylic acid	542781		D02896	CHEMBL2106558	3-Dehydroshikimate	1467890251	C02637	4.2.1.10	4.2.1A6	0.128079	Fumarate	1467867176	C00122,C01384,D02308	4.2.1.2,4.2.1.31,4.2.1.36	4.2.1A1,,4.2.1C1	0.092105	1.39058	0.035974	0	0	0	0
4-methoxycyclohexanone	6267768			ChEMBLE_NTD	5-Aminolevulinate	1467870875	C00430,D07567	2.3.1.37	4.1.1A6	0.324138	Ribulose	1467906853	C05052	1.1.1.9,1.1.1.15	1.1.1A1,	0.288344	1.12414	0.035794	0	0	0	0
4,4,8-trimethylnon-7-en-2-one	6304881			ChEMBLE_NTD	5-Aminolevulinate	1467870875	C00430,D07567	2.3.1.37	4.1.1A6	0.333333	Acetoin	1467871215	C00466,C00810,C01769	1.1.1.1,3.6.1.10	1.1.1A2,,1.2.1B2	0.297872	1.11905	0.035461	0	0	0	0
4-[4-[2-[[(2R)-2-(3-chlorophenyl)-2-hydroxyethyl]amino]ethyl]phenyl]-2-methoxybenzoic acid	97285194		D09344	CHEMBL272383	3-Dehydroshikimate	1467890251	C02637	4.2.1.10	4.2.1A6	0.138686	Fumarate	1467867176	C00122,C01384,D02308	4.2.1.2,4.2.1.31,4.2.1.36	4.2.1A1,,4.2.1C1	0.103226	1.34352	0.03546	0	0	0	0
Repaglinide	1467928955		C07670,D00594	ChEMBLE_NTD,CHEMBL1272,CHEMBL151767,CHEMBL356866	3-Dehydroshikimate	1467890251	C02637	4.2.1.10	4.2.1A6	0.144304	Fumarate	1467867176	C00122,C01384,D02308	4.2.1.2,4.2.1.31,4.2.1.36	4.2.1A1,,4.2.1C1	0.108844	1.32579	0.03546	0	0	0	0
2-hydroxyethyl N-(2-hydroxyethyl)carbamate	1956491			ChEMBLE_NTD	Deoxyinosine,5'-Methylthioadenosine	1467910150,1467867842	C05512,C00170	2.4.2.1,2.4.2.4,2.5.1.16,2.5.1.16,2.5.1.22	2.4.2A1,2.5.1A1	0.153846,0.118557	5'-Methylthioadenosine	1467867842	C00170	2.5.1.16,2.5.1.22	2.5.1A1,	0.118557	1.29765	0.035289	0	0	0	0
1-[2-(2-hydroxypropan-2-yl)cyclopropyl]ethanone	6294876			ChEMBLE_NTD	5-Aminolevulinate	1467870875	C00430,D07567	2.3.1.37	4.1.1A6	0.319728	Ribulose	1467906853	C05052	1.1.1.9,1.1.1.15	1.1.1A1,	0.284848	1.12245	0.03488	0	0	0	0
2-[4-(fluoromethyl)phenyl]-2-oxoacetic acid	3026540			ChEMBLE_NTD	3-Dehydroshikimate	1467890251	C02637	4.2.1.10	4.2.1A6	0.165049	Fumarate	1467867176	C00122,C01384,D02308	4.2.1.2,4.2.1.31,4.2.1.36	4.2.1A1,,4.2.1C1	0.130435	1.26537	0.034614	0	0	0	0
(4S)-4-[(1R,3aS,4E,7aR)-4-[(2Z)-2-[(3S,5R)-3,5-dihydroxy-2-methylene-cyclohexylidene]ethylidene]-7a-methyl-2,3,3a,5,6,7-hexahydro-1H-inden-1-yl]-1-(1-piperidyl)pentan-1-one	96292160		D03930	CHEMBL2107742	Deoxyinosine,5'-Methylthioadenosine	1467910150,1467867842	C05512,C00170	2.4.2.1,2.4.2.4,2.5.1.16,2.5.1.16,2.5.1.22	2.4.2A1,2.5.1A1	0.121076,0.070922	5-Phospho-alpha-D-ribose 1-diphosphate	1467867132	C00119	2.4.2.8	,2.4.2B2	0.086614	1.39788	0.034462	0	0	0	0
(1R,3S,5Z)-5-[(2E)-2-[(3aS,7aS)-1-[(E,2R)-5-tert-butylsulfonylpent-4-en-2-yl]-7a-methyl-3a,5,6,7-tetrahydro-3H-inden-4-ylidene]ethylidene]-4-methylenecyclohexane-1,3-diol	104001790		D09928	CHEMBL2105705	Deoxyinosine,5'-Methylthioadenosine	1467910150,1467867842	C05512,C00170	2.4.2.1,2.4.2.4,2.5.1.16,2.5.1.16,2.5.1.22	2.4.2A1,2.5.1A1	0.121076,0.070922	5-Phospho-alpha-D-ribose 1-diphosphate	1467867132	C00119	2.4.2.8	,2.4.2B2	0.086614	1.39788	0.034462	0	0	0	0
Doxercalciferol	1467932227		C08211,D01009	CHEMBL1200810,CHEMBL3348951	Deoxyinosine,5'-Methylthioadenosine	1467910150,1467867842	C05512,C00170	2.4.2.1,2.4.2.4,2.5.1.16,2.5.1.16,2.5.1.22	2.4.2A1,2.5.1A1	0.121076,0.070922	5-Phospho-alpha-D-ribose 1-diphosphate	1467867132	C00119	2.4.2.8	,2.4.2B2	0.086614	1.39788	0.034462	0	0	0	0
3-nitro-4-(2,2,3,3-tetrafluoropropoxy)benzoic acid	6342101			ChEMBLE_NTD	3-Dehydroshikimate	1467890251	C02637	4.2.1.10	4.2.1A6	0.134328	Fumarate	1467867176	C00122,C01384,D02308	4.2.1.2,4.2.1.31,4.2.1.36	4.2.1A1,,4.2.1C1	0.1	1.34328	0.034328	0	0	0	0
3-iodo-4,5-dimethoxybenzoic acid	3373576			ChEMBLE_NTD	3-Dehydroshikimate	1467890251	C02637	4.2.1.10	4.2.1A6	0.139175	Fumarate	1467867176	C00122,C01384,D02308	4.2.1.2,4.2.1.31,4.2.1.36	4.2.1A1,,4.2.1C1	0.104895	1.3268	0.03428	0	0	0	0
alpha,beta-Didehydrotryptophan	1467920750		C06732		3-Dehydroshikimate	1467890251	C02637	4.2.1.10	4.2.1A6	0.161491	Fumarate	1467867176	C00122,C01384,D02308	4.2.1.2,4.2.1.31,4.2.1.36	4.2.1A1,,4.2.1C1	0.127273	1.26886	0.034218	0	0	0	0
N-Benzoyl-4-methoxyanthranilate	1467901371		C04208		3-Dehydroshikimate	1467890251	C02637	4.2.1.10	4.2.1A6	0.127358	Fumarate	1467867176	C00122,C01384,D02308	4.2.1.2,4.2.1.31,4.2.1.36	4.2.1A1,,4.2.1C1	0.093168	1.36697	0.03419	0	0	0	0
1-(3,4-Dimethoxyphenyl)-2-(2-methoxyphenoxy)propane-1,3-diol	1468350289		C21419		Deoxyinosine	1467910150	C05512	2.4.2.1,2.4.2.4	2.4.2A1	0.148699	5-Phospho-alpha-D-ribose 1-diphosphate	1467867132	C00119	2.4.2.8	,2.4.2B2	0.114809	1.29519	0.03389	0	0	0	0
7,8-Dihydroneopterin	1467906224	DB04425,EXPT02386	C04874,C21008		Adenosine	1467868376	C00212,D00045	2.4.2.1	2.4.2A1	0.296837	Glycerol,dCMP	1467867087,1467868718	C00116,D00028,C00239	2.3.1.21,2.1.1.45,2.1.1.54		0.263158,0.157534	1.12798	0.033679	0	0	0	0
2-dodecylpropane-1,3-diol	6262280			ChEMBLE_NTD	Deoxyinosine,5'-Methylthioadenosine	1467910150,1467867842	C05512,C00170	2.4.2.1,2.4.2.4,2.5.1.16,2.5.1.16,2.5.1.22	2.4.2A1,2.5.1A1	0.138983,0.089109	5-Phospho-alpha-D-ribose 1-diphosphate	1467867132	C00119	2.4.2.8	,2.4.2B2	0.105413	1.31846	0.03357	0	0	0	0
4-[1-[(2,4-dichlorophenyl)carbamoyl]-3,3-dimethyl-2-oxo-butoxy]benzoic acid	2076702			ChEMBLE_NTD	3-Dehydroshikimate,5-Aminolevulinate	1467890251,1467870875	C02637,C00430,D07567	4.2.1.10,2.3.1.37	4.2.1A6,4.1.1A6	0.153409,0.093023	Fumarate	1467867176	C00122,C01384,D02308	4.2.1.2,4.2.1.31,4.2.1.36	4.2.1A1,,4.2.1C1	0.12	1.27841	0.033409	0	0	0	0
4-tert-butoxybenzoic acid	6270357			ChEMBLE_NTD	3-Dehydroshikimate	1467890251	C02637	4.2.1.10	4.2.1A6	0.155172	Fumarate	1467867176	C00122,C01384,D02308	4.2.1.2,4.2.1.31,4.2.1.36	4.2.1A1,,4.2.1C1	0.121951	1.27241	0.033221	0	0	0	0
dTDP-D-desosamine	1467975164		C11911		Deoxyinosine,5'-Methylthioadenosine	1467910150,1467867842	C05512,C00170	2.4.2.1,2.4.2.4,2.5.1.16,2.5.1.16,2.5.1.22	2.4.2A1,2.5.1A1	0.355286,0.186078	Lauroyl-CoA	1467883918	C01832	2.3.1.51	2.3.1B1,,2.3.1C1	0.322196	1.1027	0.03309	0	0	0	0
3,7-dimethyl-1-(6-oxoheptyl)purine-2,6-dione	6175467			ChEMBLE_NTD,CHEMBL315324	5-Aminolevulinate	1467870875	C00430,D07567	2.3.1.37	4.1.1A6	0.358491	Acetoin	1467871215	C00466,C00810,C01769	1.1.1.1,3.6.1.10	1.1.1A2,,1.2.1B2	0.325581	1.10108	0.03291	0	0	0	0
6,6,6-trichloro-4-methyl-2-hexanone	6290442			ChEMBLE_NTD	5-Aminolevulinate	1467870875	C00430,D07567	2.3.1.37	4.1.1A6	0.358491	Acetoin	1467871215	C00466,C00810,C01769	1.1.1.1,3.6.1.10	1.1.1A2,,1.2.1B2	0.325581	1.10108	0.03291	0	0	0	0
2-[1-(2-chlorophenyl)-3-oxobutyl]propanedinitrile	6312461			ChEMBLE_NTD	5-Aminolevulinate	1467870875	C00430,D07567	2.3.1.37	4.1.1A6	0.218391	Ribulose	1467906853	C05052	1.1.1.9,1.1.1.15	1.1.1A1,	0.185567	1.17688	0.032824	0	0	0	0
Coumeroic acid	1467980913		C12478		3-Dehydroshikimate	1467890251	C02637	4.2.1.10	4.2.1A6	0.152815	Glycerol	1467867087	C00116,D00028	2.3.1.21	4.2.1A1,,4.2.1C1	0.120419	1.26903	0.032396	0	0	0	0
2-[(3-methyl-5-nitro-4-imidazolyl)thio]benzoic acid	4709415			ChEMBLE_NTD,CHEMBL424617	3-Dehydroshikimate	1467890251	C02637	4.2.1.10	4.2.1A6	0.127451	Fumarate	1467867176	C00122,C01384,D02308	4.2.1.2,4.2.1.31,4.2.1.36	4.2.1A1,,4.2.1C1	0.095082	1.34043	0.032369	0	0	0	0
5-iodo-2-(thiophene-2-carbonylamino)benzoic acid	5082803			ChEMBLE_NTD,CHEMBL2297240	3-Dehydroshikimate	1467890251	C02637	4.2.1.10	4.2.1A6	0.128713	Fumarate	1467867176	C00122,C01384,D02308	4.2.1.2,4.2.1.31,4.2.1.36	4.2.1A1,,4.2.1C1	0.096346	1.33595	0.032367	0	0	0	0
2-[(2-oxo-3-piperidyl)sulfamoyl]benzoic acid	2674804			ChEMBLE_NTD	3-Dehydroshikimate	1467890251	C02637	4.2.1.10	4.2.1A6	0.13	Fumarate	1467867176	C00122,C01384,D02308	4.2.1.2,4.2.1.31,4.2.1.36	4.2.1A1,,4.2.1C1	0.097643	1.33138	0.032357	0	0	0	0
3-(5-oxo-3-phenyl-4H-pyrazol-1-yl)benzoic acid	32574571			ChEMBLE_NTD,CHEMBL584639	3-Dehydroshikimate	1467890251	C02637	4.2.1.10	4.2.1A6	0.13	Fumarate	1467867176	C00122,C01384,D02308	4.2.1.2,4.2.1.31,4.2.1.36	4.2.1A1,,4.2.1C1	0.097643	1.33138	0.032357	0	0	0	0
2-[(2Z)-2-acetonylidenehydrazino]-3,5-dichloro-benzoic acid	53413443			ChEMBLE_NTD	3-Dehydroshikimate	1467890251	C02637	4.2.1.10	4.2.1A6	0.13	Fumarate	1467867176	C00122,C01384,D02308	4.2.1.2,4.2.1.31,4.2.1.36	4.2.1A1,,4.2.1C1	0.097643	1.33138	0.032357	0	0	0	0
4-chloro-3-(diethylsulfamoyl)benzoic acid	8558954			ChEMBLE_NTD,CHEMBL583594	3-Dehydroshikimate	1467890251	C02637	4.2.1.10	4.2.1A6	0.125	Fumarate	1467867176	C00122,C01384,D02308	4.2.1.2,4.2.1.31,4.2.1.36	4.2.1A1,,4.2.1C1	0.092652	1.34913	0.032348	0	0	0	0
2-acetamido-3-nitrobenzoic acid	6316821			ChEMBLE_NTD	3-Dehydroshikimate	1467890251	C02637	4.2.1.10	4.2.1A6	0.130653	Fumarate	1467867176	C00122,C01384,D02308	4.2.1.2,4.2.1.31,4.2.1.36	4.2.1A1,,4.2.1C1	0.098305	1.32906	0.032348	0	0	0	0
2-[ethyl(p-tolylsulfonyl)amino]benzoic acid	4397635			ChEMBLE_NTD	3-Dehydroshikimate	1467890251	C02637	4.2.1.10	4.2.1A6	0.124402	Fumarate	1467867176	C00122,C01384,D02308	4.2.1.2,4.2.1.31,4.2.1.36	4.2.1A1,,4.2.1C1	0.092063	1.35127	0.032339	0	0	0	0
5-Nitro-2-(3-phenylpropylamino)benzoic acid	1467984654		C13705	ChEMBLE MALARIA,CHEMBL1256759	3-Dehydroshikimate	1467890251	C02637	4.2.1.10	4.2.1A6	0.124402	Fumarate	1467867176	C00122,C01384,D02308	4.2.1.2,4.2.1.31,4.2.1.36	4.2.1A1,,4.2.1C1	0.092063	1.35127	0.032339	0	0	0	0
Acetrizoic acid	1467988186		C14164,D02457	ChEMBLE_NTD,CHEMBL1201327	3-Dehydroshikimate	1467890251	C02637	4.2.1.10	4.2.1A6	0.12381	Fumarate	1467867176	C00122,C01384,D02308	4.2.1.2,4.2.1.31,4.2.1.36	4.2.1A1,,4.2.1C1	0.091483	1.35337	0.032327	0	0	0	0
4-[(3Z,5E)-3,5-bis(6-oxocyclohexa-2,4-dien-1-ylidene)-1,2,4-triazolidin-1-yl]benzoic acid	54461950			ChEMBLE MALARIA	3-Dehydroshikimate	1467890251	C02637	4.2.1.10	4.2.1A6	0.13198	Fumarate	1467867176	C00122,C01384,D02308	4.2.1.2,4.2.1.31,4.2.1.36	4.2.1A1,,4.2.1C1	0.099656	1.32436	0.032324	0	0	0	0
Probenecid	1467926076		C07372,D00475	ChEMBLE_NTD,CHEMBL897	3-Dehydroshikimate	1467890251	C02637	4.2.1.10	4.2.1A6	0.13198	Fumarate	1467867176	C00122,C01384,D02308	4.2.1.2,4.2.1.31,4.2.1.36	4.2.1A1,,4.2.1C1	0.099656	1.32436	0.032324	0	0	0	0
3-[5-(3-aminophenoxy)-1,3-dioxo-2-isoindolyl]benzoic acid	11778987			ChEMBLE_NTD,CHEMBL579112	3-Dehydroshikimate	1467890251	C02637	4.2.1.10	4.2.1A6	0.123223	Fumarate	1467867176	C00122,C01384,D02308	4.2.1.2,4.2.1.31,4.2.1.36	4.2.1A1,,4.2.1C1	0.090909	1.35545	0.032314	0	0	0	0
4-chloro-2-[[2-(1,3-dioxoisoindolin-2-yl)acetyl]amino]benzoic acid	35937860			ChEMBLE_NTD,CHEMBL576796	3-Dehydroshikimate	1467890251	C02637	4.2.1.10	4.2.1A6	0.132653	Fumarate	1467867176	C00122,C01384,D02308	4.2.1.2,4.2.1.31,4.2.1.36	4.2.1A1,,4.2.1C1	0.100346	1.32196	0.032307	0	0	0	0
3-(3-amino-7-nitro-1-oxo-4-phenyl-2-isoquinolyl)benzoic acid	4968798			ChEMBLE_NTD,CHEMBL1997789	3-Dehydroshikimate	1467890251	C02637	4.2.1.10	4.2.1A6	0.122642	Fumarate	1467867176	C00122,C01384,D02308	4.2.1.2,4.2.1.31,4.2.1.36	4.2.1A1,,4.2.1C1	0.090343	1.35752	0.032299	0	0	0	0
3-[3-amino-4-(4-methoxyphenyl)-7-nitro-1-oxo-2-isoquinolyl]benzoic acid	4968809			ChEMBLE_NTD,CHEMBL1969889	3-Dehydroshikimate	1467890251	C02637	4.2.1.10	4.2.1A6	0.122642	Fumarate	1467867176	C00122,C01384,D02308	4.2.1.2,4.2.1.31,4.2.1.36	4.2.1A1,,4.2.1C1	0.090343	1.35752	0.032299	0	0	0	0
4-[3-methyl-4-[(5-nitro-2-furyl)methylene]-5-oxo-pyrazol-1-yl]benzoic acid	40202316			ChEMBLE_NTD,CHEMBL588332	3-Dehydroshikimate	1467890251	C02637	4.2.1.10	4.2.1A6	0.133333	Fumarate	1467867176	C00122,C01384,D02308	4.2.1.2,4.2.1.31,4.2.1.36	4.2.1A1,,4.2.1C1	0.101045	1.31954	0.032288	0	0	0	0
Mefenamic acid	1467886775		C02168,D00151	ChEMBLE_NTD,CHEMBL686	3-Dehydroshikimate	1467890251	C02637	4.2.1.10	4.2.1A6	0.133333	Fumarate	1467867176	C00122,C01384,D02308	4.2.1.2,4.2.1.31,4.2.1.36	4.2.1A1,,4.2.1C1	0.101045	1.31954	0.032288	0	0	0	0
2-chloro-5-[[(3S,5R)-3,5-dimethyl-1-piperidyl]sulfonyl]benzoic acid	326012		D06133	CHEMBL2104748	3-Dehydroshikimate	1467890251	C02637	4.2.1.10	4.2.1A6	0.12093	Fumarate	1467867176	C00122,C01384,D02308	4.2.1.2,4.2.1.31,4.2.1.36	4.2.1A1,,4.2.1C1	0.088685	1.36359	0.032245	0	0	0	0
4-(dichlorosulfamoyl)benzoic acid	37323		D02446	ChEMBLE_NTD,CHEMBL1368146	3-Dehydroshikimate	1467890251	C02637	4.2.1.10	4.2.1A6	0.134715	Fumarate	1467867176	C00122,C01384,D02308	4.2.1.2,4.2.1.31,4.2.1.36	4.2.1A1,,4.2.1C1	0.102473	1.31464	0.032242	0	0	0	0
4-iodo-2-(2-methylpropanoylamino)benzoic acid	6279000			ChEMBLE_NTD	3-Dehydroshikimate	1467890251	C02637	4.2.1.10	4.2.1A6	0.135417	Fumarate	1467867176	C00122,C01384,D02308	4.2.1.2,4.2.1.31,4.2.1.36	4.2.1A1,,4.2.1C1	0.103203	1.31214	0.032214	0	0	0	0
Flufenamic acid	1467982548		C13038,D01581	ChEMBLE_NTD,CHEMBL23588	3-Dehydroshikimate	1467890251	C02637	4.2.1.10	4.2.1A6	0.135417	Fumarate	1467867176	C00122,C01384,D02308	4.2.1.2,4.2.1.31,4.2.1.36	4.2.1A1,,4.2.1C1	0.103203	1.31214	0.032214	0	0	0	0
2-[(4-amino-3-bromo-5-chloroanilino)methyl]isoindole-1,3-dione	11782622			ChEMBLE_NTD,CHEMBL578678	3-Dehydroshikimate	1467890251	C02637	4.2.1.10	4.2.1A6	0.119816	Fumarate	1467867176	C00122,C01384,D02308	4.2.1.2,4.2.1.31,4.2.1.36	4.2.1A1,,4.2.1C1	0.087613	1.36756	0.032203	0	0	0	0
2-(3-acetylanilino)benzoic acid	2325715			ChEMBLE_NTD,CHEMBL2043301	3-Dehydroshikimate	1467890251	C02637	4.2.1.10	4.2.1A6	0.136126	Fumarate	1467867176	C00122,C01384,D02308	4.2.1.2,4.2.1.31,4.2.1.36	4.2.1A1,,4.2.1C1	0.103943	1.30962	0.032183	0	0	0	0
Neosaxitoxin	1468017301	DB12989	C17208		Biotinyl-5'-AMP	1467913312	C05921	6.2.1.11	2.3.1D1	0.114094	CDP-choline,L-Adrenaline	1467869473,1467874542	C00307,D00057,C00788,D00095	2.7.8.2,2.1.1.6		0.0819113,0.06383	1.3929	0.0321827	0	0	0	0
4-(methylthio)-3-nitrobenzoic acid	6339193			ChEMBLE_NTD	3-Dehydroshikimate	1467890251	C02637	4.2.1.10	4.2.1A6	0.136842	Fumarate	1467867176	C00122,C01384,D02308	4.2.1.2,4.2.1.31,4.2.1.36	4.2.1A1,,4.2.1C1	0.104693	1.30708	0.032149	0	0	0	0
3-[(3-acetyl-2-methyl-5-benzofuranyl)sulfamoyl]benzoic acid	12351982			ChEMBLE_NTD,CHEMBL579363	3-Dehydroshikimate	1467890251	C02637	4.2.1.10	4.2.1A6	0.136842	Fumarate	1467867176	C00122,C01384,D02308	4.2.1.2,4.2.1.31,4.2.1.36	4.2.1A1,,4.2.1C1	0.104693	1.30708	0.032149	0	0	0	0
3-[(4,6-dimethyl-1,3-benzothiazol-2-yl)sulfamoyl]benzoic acid	48207935			ChEMBLE_NTD,CHEMBL580849	3-Dehydroshikimate	1467890251	C02637	4.2.1.10	4.2.1A6	0.136842	Fumarate	1467867176	C00122,C01384,D02308	4.2.1.2,4.2.1.31,4.2.1.36	4.2.1A1,,4.2.1C1	0.104693	1.30708	0.032149	0	0	0	0
4-ethoxysulfonylbenzoic acid	5316136			ChEMBLE_NTD	3-Dehydroshikimate	1467890251	C02637	4.2.1.10	4.2.1A6	0.137566	Fumarate	1467867176	C00122,C01384,D02308	4.2.1.2,4.2.1.31,4.2.1.36	4.2.1A1,,4.2.1C1	0.105455	1.3045	0.032111	0	0	0	0
Mycalamide B	1468015863		C17009	CHEMBL2373927,CHEMBL499036	Deoxyinosine	1467910150	C05512	2.4.2.1,2.4.2.4	2.4.2A1	0.139456	5-Phospho-alpha-D-ribose 1-diphosphate	1467867132	C00119	2.4.2.8	,2.4.2B2	0.107362	1.29893	0.032094	0	0	0	0
1-benzyl-3-methyl-pyrazole-4-carboxylic acid	6341564			ChEMBLE_NTD	3-Dehydroshikimate	1467890251	C02637	4.2.1.10	4.2.1A6	0.12766	Fumarate	1467867176	C00122,C01384,D02308	4.2.1.2,4.2.1.31,4.2.1.36	4.2.1A1,,4.2.1C1	0.095588	1.33552	0.032072	0	0	0	0
2-[[3-(furan-2-carbonylamino)benzoyl]amino]benzoic acid	45546207			ChEMBLE_NTD,CHEMBL577842	3-Dehydroshikimate	1467890251	C02637	4.2.1.10	4.2.1A6	0.139037	Fumarate	1467867176	C00122,C01384,D02308	4.2.1.2,4.2.1.31,4.2.1.36	4.2.1A1,,4.2.1C1	0.107011	1.29928	0.032026	0	0	0	0
2-[(3-methyl-5-oxo-1-phenyl-4H-pyrazol-4-yl)azo]-5-nitrobenzoic acid	6328684			ChEMBLE_NTD	3-Dehydroshikimate	1467890251	C02637	4.2.1.10	4.2.1A6	0.115556	Fumarate	1467867176	C00122,C01384,D02308	4.2.1.2,4.2.1.31,4.2.1.36	4.2.1A1,,4.2.1C1	0.083573	1.3827	0.031983	0	0	0	0
N-Benzoylanthranilate	1467894005		C03141	CHEMBL198666	3-Dehydroshikimate	1467890251	C02637	4.2.1.10	4.2.1A6	0.139785	Fumarate	1467867176	C00122,C01384,D02308	4.2.1.2,4.2.1.31,4.2.1.36	4.2.1A1,,4.2.1C1	0.107807	1.29662	0.031978	0	0	0	0
Fenamic acid	1467984564		C13697	CHEMBL23832	3-Dehydroshikimate	1467890251	C02637	4.2.1.10	4.2.1A6	0.139785	Fumarate	1467867176	C00122,C01384,D02308	4.2.1.2,4.2.1.31,4.2.1.36	4.2.1A1,,4.2.1C1	0.107807	1.29662	0.031978	0	0	0	0
4-[2-[1-benzhydryl-5-chloro-2-[2-[(3,4-dichlorophenyl)methylsulfonylamino]ethyl]indol-3-yl]ethoxy]benzoic acid	3110230		D03938	CHEMBL269787	3-Dehydroshikimate	1467890251	C02637	4.2.1.10	4.2.1A6	0.164634	Fumarate	1467867176	C00122,C01384,D02308	4.2.1.2,4.2.1.31,4.2.1.36	4.2.1A1,,4.2.1C1	0.132743	1.24025	0.031891	0	0	0	0
4-Heptyloxybenzoic acid	1467989368		C14274	CHEMBL1161944	3-Dehydroshikimate	1467890251	C02637	4.2.1.10	4.2.1A6	0.164634	Fumarate	1467867176	C00122,C01384,D02308	4.2.1.2,4.2.1.31,4.2.1.36	4.2.1A1,,4.2.1C1	0.132743	1.24025	0.031891	0	0	0	0
Satratoxin H	1468042203		C20017		Deoxyinosine	1467910150	C05512	2.4.2.1,2.4.2.4	2.4.2A1	0.152727	5-Phospho-alpha-D-ribose 1-diphosphate	1467867132	C00119	2.4.2.8	,2.4.2B2	0.120915	1.26309	0.031812	0	0	0	0
6,7,8,9-tetraoxo-5,10-dihydrophenazine-2-carboxylic acid	6333869			ChEMBLE_NTD	3-Dehydroshikimate	1467890251	C02637	4.2.1.10	4.2.1A6	0.112554	Fumarate	1467867176	C00122,C01384,D02308	4.2.1.2,4.2.1.31,4.2.1.36	4.2.1A1,,4.2.1C1	0.08078	1.39334	0.031774	0	0	0	0
2'-Carboxy-4-[bis(2-chloroethyl)amino]-2-methylazobenzene	1467993171		C14626		3-Dehydroshikimate	1467890251	C02637	4.2.1.10	4.2.1A6	0.142857	Fumarate	1467867176	C00122,C01384,D02308	4.2.1.2,4.2.1.31,4.2.1.36	4.2.1A1,,4.2.1C1	0.111111	1.28571	0.031746	0	0	0	0
4-Sulfobenzoate	1467887335		C02236		3-Dehydroshikimate	1467890251	C02637	4.2.1.10	4.2.1A6	0.143646	Fumarate	1467867176	C00122,C01384,D02308	4.2.1.2,4.2.1.31,4.2.1.36	4.2.1A1,,4.2.1C1	0.111969	1.28291	0.031677	0	0	0	0
Ridentin	1467948110		C09540		Deoxyinosine,5'-Methylthioadenosine	1467910150,1467867842	C05512,C00170	2.4.2.1,2.4.2.4,2.5.1.16,2.5.1.16,2.5.1.22	2.4.2A1,2.5.1A1	0.10664,0.065147	5-Phospho-alpha-D-ribose 1-diphosphate	1467867132	C00119	2.4.2.8	,2.4.2B2	0.075	1.42187	0.03164	0	0	0	0
2-[[2-(N-methylanilino)acetyl]amino]benzoic acid	4910175			ChEMBLE_NTD,CHEMBL2001705	3-Dehydroshikimate	1467890251	C02637	4.2.1.10	4.2.1A6	0.144444	Fumarate	1467867176	C00122,C01384,D02308	4.2.1.2,4.2.1.31,4.2.1.36	4.2.1A1,,4.2.1C1	0.11284	1.28008	0.031604	0	0	0	0
2-[(4-methoxycarbonylphenyl)methylthio]benzoic acid	4728088			ChEMBLE_NTD	3-Dehydroshikimate	1467890251	C02637	4.2.1.10	4.2.1A6	0.145251	Fumarate	1467867176	C00122,C01384,D02308	4.2.1.2,4.2.1.31,4.2.1.36	4.2.1A1,,4.2.1C1	0.113725	1.27721	0.031526	0	0	0	0
4-fluoro-3-nitrobenzoic acid	672921			ChEMBLE_NTD	3-Dehydroshikimate	1467890251	C02637	4.2.1.10	4.2.1A6	0.146067	Fumarate	1467867176	C00122,C01384,D02308	4.2.1.2,4.2.1.31,4.2.1.36	4.2.1A1,,4.2.1C1	0.114625	1.2743	0.031442	0	0	0	0
3-(2-methyl-5-phenyl-3H-1,3,4-thiadiazol-2-yl)butan-2-one	6316336			ChEMBLE_NTD	5-Aminolevulinate	1467870875	C00430,D07567	2.3.1.37	4.1.1A6	0.175439	Ribulose	1467906853	C05052	1.1.1.9,1.1.1.15	1.1.1A1,	0.144	1.21833	0.031439	0	0	0	0
1-[4-(3-methoxyphenyl)-1-methyl-4-piperidyl]propan-2-one	6283606			ChEMBLE_NTD	5-Aminolevulinate	1467870875	C00430,D07567	2.3.1.37	4.1.1A6	0.182222	Dihydrotestosterone	1467899341	C03917,C05293,D07456	1.1.1.53,1.1.1.105	1.1.1A1,	0.150794	1.20842	0.031428	0	0	0	0
2-[(2-phenoxyacetyl)amino]benzoic acid	2130980			ChEMBLE_NTD,CHEMBL383582	3-Dehydroshikimate	1467890251	C02637	4.2.1.10	4.2.1A6	0.146893	Fumarate	1467867176	C00122,C01384,D02308	4.2.1.2,4.2.1.31,4.2.1.36	4.2.1A1,,4.2.1C1	0.115538	1.27138	0.031355	0	0	0	0
2-[[2-[(5,6-dimethyl-1H-benzimidazol-2-yl)sulfanyl]acetyl]amino]benzoic acid	6328673			ChEMBLE_NTD,CHEMBL1419240	3-Dehydroshikimate	1467890251	C02637	4.2.1.10	4.2.1A6	0.146893	Fumarate	1467867176	C00122,C01384,D02308	4.2.1.2,4.2.1.31,4.2.1.36	4.2.1A1,,4.2.1C1	0.115538	1.27138	0.031355	0	0	0	0
5-mercapto-2-nitrobenzoic acid	2363644			ChEMBLE_NTD	3-Dehydroshikimate	1467890251	C02637	4.2.1.10	4.2.1A6	0.147727	Fumarate	1467867176	C00122,C01384,D02308	4.2.1.2,4.2.1.31,4.2.1.36	4.2.1A1,,4.2.1C1	0.116466	1.26841	0.031261	0	0	0	0
4-amino-2-nitrobenzoic acid	3427669			ChEMBLE_NTD,CHEMBL3278351	3-Dehydroshikimate	1467890251	C02637	4.2.1.10	4.2.1A6	0.147727	Fumarate	1467867176	C00122,C01384,D02308	4.2.1.2,4.2.1.31,4.2.1.36	4.2.1A1,,4.2.1C1	0.116466	1.26841	0.031261	0	0	0	0
2-[[2-(phenylhydrazono)acetyl]amino]benzoic acid	4411254			ChEMBLE_NTD	3-Dehydroshikimate	1467890251	C02637	4.2.1.10	4.2.1A6	0.147727	Fumarate	1467867176	C00122,C01384,D02308	4.2.1.2,4.2.1.31,4.2.1.36	4.2.1A1,,4.2.1C1	0.116466	1.26841	0.031261	0	0	0	0
4-(3,4-dimethylanilino)-3,5-dinitrobenzoic acid	6337771			ChEMBLE_NTD	3-Dehydroshikimate	1467890251	C02637	4.2.1.10	4.2.1A6	0.106557	Fumarate	1467867176	C00122,C01384,D02308	4.2.1.2,4.2.1.31,4.2.1.36	4.2.1A1,,4.2.1C1	0.075325	1.41463	0.031232	0	0	0	0
alpha-[3-[(Hydroxymethyl)nitrosoamino]propyl]-3-pyridinemethanol	1468038714		C19580		Deoxyinosine	1467910150	C05512	2.4.2.1,2.4.2.4	2.4.2A1	0.096154	5-Phospho-alpha-D-ribose 1-diphosphate	1467867132	C00119	2.4.2.8	,2.4.2B2	0.06499	1.47952	0.031164	0	0	0	0
2-(2-benzamidophenyl)-1,3-benzoxazole-4-carboxylic acid	213323495			ChEMBLE_NTD,CHEMBL458799	3-Dehydroshikimate	1467890251	C02637	4.2.1.10	4.2.1A6	0.105691	Fumarate	1467867176	C00122,C01384,D02308	4.2.1.2,4.2.1.31,4.2.1.36	4.2.1A1,,4.2.1C1	0.07455	1.41772	0.031141	0	0	0	0
8-(trifluoromethyl)-10H-phenothiazine-1-carboxylic acid	240268		D04238	CHEMBL2105105	3-Dehydroshikimate	1467890251	C02637	4.2.1.10	4.2.1A6	0.104	Fumarate	1467867176	C00122,C01384,D02308	4.2.1.2,4.2.1.31,4.2.1.36	4.2.1A1,,4.2.1C1	0.073048	1.42372	0.030952	0	0	0	0
4-[[7-(trifluoromethyl)quinoxalin-2-yl]amino]benzoic acid	4942241			ChEMBLE_NTD,CHEMBL1975501	3-Dehydroshikimate	1467890251	C02637	4.2.1.10	4.2.1A6	0.150289	Fumarate	1467867176	C00122,C01384,D02308	4.2.1.2,4.2.1.31,4.2.1.36	4.2.1A1,,4.2.1C1	0.119342	1.25931	0.030947	0	0	0	0
3-[[2-[(5,6-dimethyl-1H-benzimidazol-2-yl)sulfanyl]acetyl]amino]benzoic acid	6331433			ChEMBLE_NTD	3-Dehydroshikimate	1467890251	C02637	4.2.1.10	4.2.1A6	0.150289	Fumarate	1467867176	C00122,C01384,D02308	4.2.1.2,4.2.1.31,4.2.1.36	4.2.1A1,,4.2.1C1	0.119342	1.25931	0.030947	0	0	0	0
3-[[2-(2-bromo-4-methyl-phenoxy)acetyl]amino]benzoic acid	12579280			ChEMBLE_NTD,CHEMBL584301	3-Dehydroshikimate	1467890251	C02637	4.2.1.10	4.2.1A6	0.150289	Fumarate	1467867176	C00122,C01384,D02308	4.2.1.2,4.2.1.31,4.2.1.36	4.2.1A1,,4.2.1C1	0.119342	1.25931	0.030947	0	0	0	0
4-[[9-chloro-7-(2,6-difluorophenyl)-5H-pyrimido[5,4-d][2]benzazepin-2-yl]amino]benzoic acid	115188682			CHEMBL259084	3-Dehydroshikimate	1467890251	C02637	4.2.1.10	4.2.1A6	0.150289	Fumarate	1467867176	C00122,C01384,D02308	4.2.1.2,4.2.1.31,4.2.1.36	4.2.1A1,,4.2.1C1	0.119342	1.25931	0.030947	0	0	0	0
Am 580	1468003003		C15619	CHEMBL69367	3-Dehydroshikimate	1467890251	C02637	4.2.1.10	4.2.1A6	0.150289	Fumarate	1467867176	C00122,C01384,D02308	4.2.1.2,4.2.1.31,4.2.1.36	4.2.1A1,,4.2.1C1	0.119342	1.25931	0.030947	0	0	0	0
1-(benzenesulfonyl)pyrrolidin-3-one	6274486			ChEMBLE_NTD	5-Aminolevulinate	1467870875	C00430,D07567	2.3.1.37	4.1.1A6	0.157025	Acetoin	1467871215	C00466,C00810,C01769	1.1.1.1,3.6.1.10	1.1.1A2,,1.2.1B2	0.126126	1.24499	0.030899	0	0	0	0
N-[4-(3-oxopyrrolidin-1-yl)sulfonylphenyl]acetamide	6273011			ChEMBLE_NTD	5-Aminolevulinate	1467870875	C00430,D07567	2.3.1.37	4.1.1A6	0.154472	Acetoin	1467871215	C00466,C00810,C01769	1.1.1.1,3.6.1.10	1.1.1A2,,1.2.1B2	0.123894	1.24681	0.030578	0	0	0	0
1-(4-bromophenyl)sulfonylpyrrolidin-3-one	6273384			ChEMBLE_NTD	5-Aminolevulinate	1467870875	C00430,D07567	2.3.1.37	4.1.1A6	0.154472	Acetoin	1467871215	C00466,C00810,C01769	1.1.1.1,3.6.1.10	1.1.1A2,,1.2.1B2	0.123894	1.24681	0.030578	0	0	0	0
1-(p-tolylsulfonyl)pyrrolidin-3-one	6274986			ChEMBLE_NTD	5-Aminolevulinate	1467870875	C00430,D07567	2.3.1.37	4.1.1A6	0.154472	Acetoin	1467871215	C00466,C00810,C01769	1.1.1.1,3.6.1.10	1.1.1A2,,1.2.1B2	0.123894	1.24681	0.030578	0	0	0	0
1-(4-chlorophenyl)sulfonylpyrrolidin-3-one	6275622			ChEMBLE_NTD	5-Aminolevulinate	1467870875	C00430,D07567	2.3.1.37	4.1.1A6	0.154472	Acetoin	1467871215	C00466,C00810,C01769	1.1.1.1,3.6.1.10	1.1.1A2,,1.2.1B2	0.123894	1.24681	0.030578	0	0	0	0
1-(4-nitrophenyl)sulfonylpyrrolidin-3-one	6275908			ChEMBLE_NTD	5-Aminolevulinate	1467870875	C00430,D07567	2.3.1.37	4.1.1A6	0.154472	Acetoin	1467871215	C00466,C00810,C01769	1.1.1.1,3.6.1.10	1.1.1A2,,1.2.1B2	0.123894	1.24681	0.030578	0	0	0	0
1-(4-methoxyphenyl)sulfonylpyrrolidin-3-one	6276620			ChEMBLE_NTD	5-Aminolevulinate	1467870875	C00430,D07567	2.3.1.37	4.1.1A6	0.154472	Acetoin	1467871215	C00466,C00810,C01769	1.1.1.1,3.6.1.10	1.1.1A2,,1.2.1B2	0.123894	1.24681	0.030578	0	0	0	0
2-sulfamoylbenzoic acid	687714			ChEMBLE_NTD	3-Dehydroshikimate	1467890251	C02637	4.2.1.10	4.2.1A6	0.152941	Fumarate	1467867176	C00122,C01384,D02308	4.2.1.2,4.2.1.31,4.2.1.36	4.2.1A1,,4.2.1C1	0.122363	1.2499	0.030578	0	0	0	0
2-chloro-3,5-diiodobenzoic acid	1984916			ChEMBLE_NTD	3-Dehydroshikimate	1467890251	C02637	4.2.1.10	4.2.1A6	0.152941	Fumarate	1467867176	C00122,C01384,D02308	4.2.1.2,4.2.1.31,4.2.1.36	4.2.1A1,,4.2.1C1	0.122363	1.2499	0.030578	0	0	0	0
1-(1-piperidyl)propan-2-one	1948475			ChEMBLE_NTD,CHEMBL2413821	5-Aminolevulinate	1467870875	C00430,D07567	2.3.1.37	4.1.1A6	0.2	Acetoin	1467871215	C00466,C00810,C01769	1.1.1.1,3.6.1.10	1.1.1A2,,1.2.1B2	0.169492	1.18	0.030508	0	0	0	0
3-Amino-4-hydroxybenzoate	1467977224		C12115	CHEMBL242963	3-Dehydroshikimate	1467890251	C02637	4.2.1.10	4.2.1A6	0.171975	Fumarate	1467867176	C00122,C01384,D02308	4.2.1.2,4.2.1.31,4.2.1.36	4.2.1A1,,4.2.1C1	0.141509	1.21529	0.030466	0	0	0	0
2-phenyl-1-propyl-4-piperidinone	6274812			ChEMBLE_NTD	5-Aminolevulinate	1467870875	C00430,D07567	2.3.1.37	4.1.1A6	0.145833	Ribulose	1467906853	C05052	1.1.1.9,1.1.1.15	1.1.1A1,	0.115385	1.26388	0.030448	0	0	0	0
3-acetamido-5-[(2-hydroxyacetyl)amino]-2,4,6-triiodo-benzoic acid	3155685		D04600	CHEMBL2106369	3-Dehydroshikimate	1467890251	C02637	4.2.1.10	4.2.1A6	0.100775	maltotetraose	1468080436		2.4.1.1	2.5.1B2,	0.070423	1.431	0.030352	0	0	0	0
(1R,3S)-2-isopropyl-5-methyl-cyclohexane-1,3-diol	60656174			ChEMBLE_NTD	Deoxyinosine,5'-Methylthioadenosine	1467910150,1467867842	C05512,C00170	2.4.2.1,2.4.2.4,2.5.1.16,2.5.1.16,2.5.1.22	2.4.2A1,2.5.1A1	0.12761,0.074681	Lauroyl-CoA	1467883918	C01832	2.3.1.51	2.3.1B1,,2.3.1C1	0.097297	1.31155	0.030313	0	0	0	0
(1R,3R)-5-isopropyl-2-methyl-cyclohexane-1,3-diol	60656218			ChEMBLE_NTD	Deoxyinosine,5'-Methylthioadenosine	1467910150,1467867842	C05512,C00170	2.4.2.1,2.4.2.4,2.5.1.16,2.5.1.16,2.5.1.22	2.4.2A1,2.5.1A1	0.12761,0.074681	Lauroyl-CoA	1467883918	C01832	2.3.1.51	2.3.1B1,,2.3.1C1	0.097297	1.31155	0.030313	0	0	0	0
Cetoniacytone A	1468021515		C17699		Deoxyinosine	1467910150	C05512	2.4.2.1,2.4.2.4	2.4.2A1	0.173989	Folinic acid	1467896342	C03479,D07986	2.1.2.10	,2.4.2B2	0.14374	1.21044	0.030249	0	0	0	0
Testosterone enanthate	1467931899	DB13944,DB13945,DBSALT001030,DBSALT001031	C08157,D00958	CHEMBL1200335	Androstenedione	1467869193	C00280,D00051	1.1.1.51	1.2.1B1	0.443532	Androstenedione	1467869193	C00280,D00051	1.1.1.51,1.1.1.64,1.1.1.184,1.1.1.62,1.1.1.239,3.6.1.10	1.1.1A2,,1.2.1B2	0.413302	1.07314	0.03023	0	0	0	0
4-Carboxy-4'-sulfoazobenzene	1467920210		C06673		3-Dehydroshikimate	1467890251	C02637	4.2.1.10	4.2.1A6	0.155689	Fumarate	1467867176	C00122,C01384,D02308	4.2.1.2,4.2.1.31,4.2.1.36	4.2.1A1,,4.2.1C1	0.125541	1.24014	0.030148	0	0	0	0
Candesartan	1467926880		C07468,D00522	ChEMBLE_NTD,CHEMBL1016	3-Dehydroshikimate	1467890251	C02637	4.2.1.10	4.2.1A6	0.097744	Fumarate	1467867176	C00122,C01384,D02308	4.2.1.2,4.2.1.31,4.2.1.36	4.2.1A1,,4.2.1C1	0.067599	1.44594	0.030145	0	0	0	0
Metrizoic acid	1467988196		C14165	CHEMBL1736	3-Dehydroshikimate	1467890251	C02637	4.2.1.10	4.2.1A6	0.097378	Fumarate	1467867176	C00122,C01384,D02308	4.2.1.2,4.2.1.31,4.2.1.36	4.2.1A1,,4.2.1C1	0.067285	1.44725	0.030093	0	0	0	0
Violaxanthin	1467936838	DB03460,EXPT03252	C08614,C13433		Androstenediol,Androstenediol,Thymidine,sn-Glycerol 3-phosphate,Deoxyinosine,5'-Methylthioadenosine	1467902019,1467902019,1467868402,1467866778,1467910150,1467867842	C04295,D00179,C04295,D00179,C00214,D06675,C00093,C00623,C03189,C05512,C00170	1.1.1.51,1.1.1.51,2.4.2.2,2.4.2.4,2.4.2.3,2.4.2.1,2.3.1.15,2.4.2.1,2.4.2.4,2.5.1.16,2.5.1.16,2.5.1.22	1.1.1A2,1.1.1A1,2.4.2A1,2.3.1F1,2.4.2A1,2.5.1A1	0.278614,0.278614,0.092958,0.084967,0.07455,0.053812	17beta-Hydroxysteroid,Lauroyl-CoA	1467893339,1467883918	C03051,C03852,C07632,C12525,C01832	1.1.1.53,1.1.1.105,2.3.1.51	1.1.1A1,,2.3.1B1,,2.3.1C1	0.248529,0.084967	1.12105	0.030085	0	0	0	0
2-Protocatechoylphloroglucinolcarboxylate	1467903581		C04524	ChEMBLE_NTD,CHEMBL502023	3-Dehydroshikimate	1467890251	C02637	4.2.1.10	4.2.1A6	0.127021	Fumarate	1467867176	C00122,C01384,D02308	4.2.1.2,4.2.1.31,4.2.1.36	4.2.1A1,,4.2.1C1	0.09697	1.3099	0.030051	0	0	0	0
N-Acetylanthranilate	1467916771		C06332		3-Dehydroshikimate	1467890251	C02637	4.2.1.10	4.2.1A6	0.156627	Fumarate	1467867176	C00122,C01384,D02308	4.2.1.2,4.2.1.31,4.2.1.36	4.2.1A1,,4.2.1C1	0.126638	1.23681	0.029989	0	0	0	0
1-[2-(2,2,2-trichloroethyl)cyclopropyl]ethanone	6293141			ChEMBLE_NTD	5-Aminolevulinate	1467870875	C00430,D07567	2.3.1.37	4.1.1A6	0.225434	Dihydrotestosterone	1467899341	C03917,C05293,D07456	1.1.1.53,1.1.1.105	1.1.1A1,	0.195455	1.15338	0.029979	0	0	0	0
4-nitro-2-(N-phenylanilino)benzoic acid	3365910			ChEMBLE_NTD	3-Dehydroshikimate	1467890251	C02637	4.2.1.10	4.2.1A6	0.096296	Fumarate	1467867176	C00122,C01384,D02308	4.2.1.2,4.2.1.31,4.2.1.36	4.2.1A1,,4.2.1C1	0.066362	1.45107	0.029934	0	0	0	0
Tylactone	1467976120		C12000		Deoxyinosine,5'-Methylthioadenosine	1467910150,1467867842	C05512,C00170	2.4.2.1,2.4.2.4,2.5.1.16,2.5.1.16,2.5.1.22	2.4.2A1,2.5.1A1	0.138716,0.075658	Lauroyl-CoA	1467883918	C01832	2.3.1.51	2.3.1B1,,2.3.1C1	0.108861	1.27425	0.029855	0	0	0	0
4-[2-(2-amino-4-oxo-5,6,7,8-tetrahydro-1H-pteridin-6-yl)ethylamino]benzoic acid	5216509			ChEMBLE_NTD,CHEMBL1741529,CHEMBL2008421	3-Dehydroshikimate	1467890251	C02637	4.2.1.10	4.2.1A6	0.157576	Fumarate	1467867176	C00122,C01384,D02308	4.2.1.2,4.2.1.31,4.2.1.36	4.2.1A1,,4.2.1C1	0.127753	1.23344	0.029823	0	0	0	0
4-(3-hydroxy-2,6,6-trimethyl-1-cyclohexenyl)-2-butanone	6210157			ChEMBLE_NTD	5-Aminolevulinate	1467870875	C00430,D07567	2.3.1.37	4.1.1A6	0.229814	Ribulose	1467906853	C05052	1.1.1.9,1.1.1.15	1.1.1A1,	0.2	1.14907	0.029814	0	0	0	0
4-methyl-4-(2-naphthylsulfonyl)pentan-2-one	6309075			ChEMBLE_NTD	5-Aminolevulinate	1467870875	C00430,D07567	2.3.1.37	4.1.1A6	0.229814	Ribulose	1467906853	C05052	1.1.1.9,1.1.1.15	1.1.1A1,	0.2	1.14907	0.029814	0	0	0	0
N-[4-(1,1-dimethyl-3-oxo-butyl)sulfonylphenyl]acetamide	6279088			ChEMBLE_NTD,CHEMBL1432167	5-Aminolevulinate	1467870875	C00430,D07567	2.3.1.37	4.1.1A6	0.23871	Acetoin	1467871215	C00466,C00810,C01769	1.1.1.1,3.6.1.10	1.1.1A2,,1.2.1B2	0.208955	1.1424	0.029755	0	0	0	0
4-Formylsalicylic acid	1467987567		C14100		3-Dehydroshikimate	1467890251	C02637	4.2.1.10	4.2.1A6	0.167665	Fumarate	1467867176	C00122,C01384,D02308	4.2.1.2,4.2.1.31,4.2.1.36	4.2.1A1,,4.2.1C1	0.137931	1.21557	0.029734	0	0	0	0
1,1,1-trifluoroheptadec-14-en-2-one	6264056			ChEMBLE_NTD	5-Aminolevulinate	1467870875	C00430,D07567	2.3.1.37	4.1.1A6	0.245033	Acetoin	1467871215	C00466,C00810,C01769	1.1.1.1,3.6.1.10	1.1.1A2,,1.2.1B2	0.215385	1.13765	0.029648	0	0	0	0
(14E)-3,10-diethyl-7,9-dihydroxy-2,8,12,16-tetramethyl-4,17-dioxabicyclo[14.1.0]heptadec-14-ene-5,13-dione	60780654			ChEMBLE_NTD	Deoxyinosine,5'-Methylthioadenosine	1467910150,1467867842	C05512,C00170	2.4.2.1,2.4.2.4,2.5.1.16,2.5.1.16,2.5.1.22	2.4.2A1,2.5.1A1	0.138144,0.07541	Lauroyl-CoA	1467883918	C01832	2.3.1.51	2.3.1B1,,2.3.1C1	0.108586	1.27221	0.029558	0	0	0	0
5-chloro-2,4-dimethoxybenzoic acid	4216762			ChEMBLE_NTD	3-Dehydroshikimate	1467890251	C02637	4.2.1.10	4.2.1A6	0.142857	Fumarate	1467867176	C00122,C01384,D02308	4.2.1.2,4.2.1.31,4.2.1.36	4.2.1A1,,4.2.1C1	0.113475	1.25893	0.029382	0	0	0	0
3-[[4-(dimethylamino)phenyl]carbamoyl]pyridine-2-carboxylic acid	40958141			ChEMBLE_NTD,CHEMBL584026	3-Dehydroshikimate	1467890251	C02637	4.2.1.10	4.2.1A6	0.111688	Fumarate	1467867176	C00122,C01384,D02308	4.2.1.2,4.2.1.31,4.2.1.36	4.2.1A1,,4.2.1C1	0.082437	1.35483	0.029251	0	0	0	0
Bruceine D	1467938529		C08752	ChEMBLE_NTD,CHEMBL477693	4-(Cytidine 5'-diphospho)-2-C-methyl-D-erythritol	1467970431	C11435	2.7.1.148	2.7.1A1	0.0747008	L-Arabinose	1467970739	C11476	2.7.1.1	2.7.1A1,	0.0454545	1.64342	0.0292463	0	0	0	0
4-(3,5-dimethylisoxazol-4-yl)butan-2-one	6291821			ChEMBLE_NTD	5-Aminolevulinate	1467870875	C00430,D07567	2.3.1.37	4.1.1A6	0.258741	Acetoin	1467871215	C00466,C00810,C01769	1.1.1.1,3.6.1.10	1.1.1A2,,1.2.1B2	0.229508	1.12737	0.029233	0	0	0	0
o-Nitrobenzoate	1468008442		C16234	CHEMBL114719	3-Dehydroshikimate	1467890251	C02637	4.2.1.10	4.2.1A6	0.161491	Fumarate	1467867176	C00122,C01384,D02308	4.2.1.2,4.2.1.31,4.2.1.36	4.2.1A1,,4.2.1C1	0.13242	1.21954	0.029071	0	0	0	0
3-methyl-4-methylene-2-hexanone	6285996			ChEMBLE_NTD	5-Aminolevulinate	1467870875	C00430,D07567	2.3.1.37	4.1.1A6	0.387755	Acetoin	1467871215	C00466,C00810,C01769	1.1.1.1,3.6.1.10	1.1.1A2,,1.2.1B2	0.358974	1.08018	0.028781	0	0	0	0
4,4-dimethylhept-6-yn-2-one	6300923			ChEMBLE_NTD	5-Aminolevulinate	1467870875	C00430,D07567	2.3.1.37	4.1.1A6	0.387755	Acetoin	1467871215	C00466,C00810,C01769	1.1.1.1,3.6.1.10	1.1.1A2,,1.2.1B2	0.358974	1.08018	0.028781	0	0	0	0
2-hydroxy-4-[2-methoxy-6-methyl-4-(3,4,6-trihydroxy-2-methyl-benzoyl)oxy-benzoyl]oxy-6-methyl-benzoic acid	4775209			ChEMBLE_NTD,CHEMBL1998476	3-Dehydroshikimate	1467890251	C02637	4.2.1.10	4.2.1A6	0.142857	Fumarate	1467867176	C00122,C01384,D02308	4.2.1.2,4.2.1.31,4.2.1.36	4.2.1A1,,4.2.1C1	0.114187	1.25108	0.02867	0	0	0	0
5-(4-chlorophenyl)-5-cyano-4-oxo-N-[3-(trifluoromethyl)phenyl]pentanamide	4669320			ChEMBLE_NTD,CHEMBL1995325	5-Aminolevulinate	1467870875	C00430,D07567	2.3.1.37	4.1.1A6	0.143731	Dihydrotestosterone	1467899341	C03917,C05293,D07456	1.1.1.53,1.1.1.105	1.1.1A1,	0.115073	1.24904	0.028658	0	0	0	0
4-(1-hydroxyethyl)-6-methyl-1,3-dioxan-5-ol	6335909			ChEMBLE_NTD	Deoxyinosine,5'-Methylthioadenosine	1467910150,1467867842	C05512,C00170	2.4.2.1,2.4.2.4,2.5.1.16,2.5.1.16,2.5.1.22	2.4.2A1,2.5.1A1	0.20765,0.130435	5-Phospho-alpha-D-ribose 1-diphosphate	1467867132	C00119	2.4.2.8	,2.4.2B2	0.178998	1.16007	0.028652	0	0	0	0
Formylanthranilate	1467911171		C05653	CHEMBL1213015	3-Dehydroshikimate	1467890251	C02637	4.2.1.10	4.2.1A6	0.163522	Fumarate	1467867176	C00122,C01384,D02308	4.2.1.2,4.2.1.31,4.2.1.36	4.2.1A1,,4.2.1C1	0.134884	1.21232	0.028638	0	0	0	0
6-methyl-3-thianone	6216749			ChEMBLE_NTD	5-Aminolevulinate	1467870875	C00430,D07567	2.3.1.37	4.1.1A6	0.274074	Acetoin	1467871215	C00466,C00810,C01769	1.1.1.1,3.6.1.10	1.1.1A2,,1.2.1B2	0.245614	1.11587	0.02846	0	0	0	0
3-[6-[(2,6-dichlorophenyl)sulfanylmethyl]-3-(2-phenylethoxy)-2-pyridyl]prop-2-enoic acid	2800202		D06140	CHEMBL90214	3-Dehydroshikimate	1467890251	C02637	4.2.1.10	4.2.1A6	0.185714	Fumarate	1467867176	C00122,C01384,D02308	4.2.1.2,4.2.1.31,4.2.1.36	4.2.1A1,,4.2.1C1	0.157303	1.18061	0.028411	0	0	0	0
3-Amino-5-hydroxybenzoate	1467977133		C12107		3-Dehydroshikimate	1467890251	C02637	4.2.1.10	4.2.1A6	0.164557	Fumarate	1467867176	C00122,C01384,D02308	4.2.1.2,4.2.1.31,4.2.1.36	4.2.1A1,,4.2.1C1	0.13615	1.20864	0.028407	0	0	0	0
N-Methyl-4-aminobenzoate	1467896638		C03522	CHEMBL3098156	3-Dehydroshikimate	1467890251	C02637	4.2.1.10	4.2.1A6	0.165605	Fumarate	1467867176	C00122,C01384,D02308	4.2.1.2,4.2.1.31,4.2.1.36	4.2.1A1,,4.2.1C1	0.137441	1.20492	0.028164	0	0	0	0
2,2-Bis(bromomethyl)propane-1,3-diol	1468035146		C19199	CHEMBL1407005	Deoxyinosine	1467910150	C05512	2.4.2.1,2.4.2.4	2.4.2A1	0.121107	5-Phospho-alpha-D-ribose 1-diphosphate	1467867132	C00119	2.4.2.8	,2.4.2B2	0.093023	1.3019	0.028084	0	0	0	0
2,4-Dichlorobenzoate	1467920172		C06670	CHEMBL1492029	3-Dehydroshikimate	1467890251	C02637	4.2.1.10	4.2.1A6	0.166667	Fumarate	1467867176	C00122,C01384,D02308	4.2.1.2,4.2.1.31,4.2.1.36	4.2.1A1,,4.2.1C1	0.138756	1.20115	0.027911	0	0	0	0
4-[(2-methyl-3-furyl)disulfanyl]hexan-2-one	6190255			ChEMBLE_NTD	5-Aminolevulinate	1467870875	C00430,D07567	2.3.1.37	4.1.1A6	0.282443	Acetoin	1467871215	C00466,C00810,C01769	1.1.1.1,3.6.1.10	1.1.1A2,,1.2.1B2	0.254545	1.1096	0.027898	0	0	0	0
2-[2-(ethanethioylamino)vinyl]-3,5-dinitro-benzoic acid	29034288			ChEMBLE_NTD	3-Dehydroshikimate	1467890251	C02637	4.2.1.10	4.2.1A6	0.107071	Fumarate	1467867176	C00122,C01384,D02308	4.2.1.2,4.2.1.31,4.2.1.36	4.2.1A1,,4.2.1C1	0.079284	1.35047	0.027787	0	0	0	0
4-(2-methyl-1,3-dioxolan-2-yl)butan-2-one	6299501			ChEMBLE_NTD	5-Aminolevulinate	1467870875	C00430,D07567	2.3.1.37	4.1.1A6	0.365854	Ribulose	1467906853	C05052	1.1.1.9,1.1.1.15	1.1.1A1,	0.338129	1.082	0.027725	0	0	0	0
3-bromo-4-(4-methoxyphenyl)-4-oxo-2-butenoic acid	310779			ChEMBLE_NTD,CHEMBL1394646,CHEMBL2106594	3-Dehydroshikimate	1467890251	C02637	4.2.1.10	4.2.1A6	0.243902	Fumarate	1467867176	C00122,C01384,D02308	4.2.1.2,4.2.1.31,4.2.1.36	4.2.1A1,,4.2.1C1	0.216216	1.12805	0.027686	0	0	0	0
4-(4-chlorophenyl)-5-phenyl-2-pentanone	6319580			ChEMBLE_NTD	5-Aminolevulinate	1467870875	C00430,D07567	2.3.1.37	4.1.1A6	0.195876	Ribulose	1467906853	C05052	1.1.1.9,1.1.1.15	1.1.1A1,	0.168224	1.16438	0.027652	0	0	0	0
1-acetonyl-3,5-dimethyl-1,3,5-triazinane-2,4,6-trione	6288412			ChEMBLE_NTD	5-Aminolevulinate	1467870875	C00430,D07567	2.3.1.37	4.1.1A6	0.14	Acetoin	1467871215	C00466,C00810,C01769	1.1.1.1,3.6.1.10	1.1.1A2,,1.2.1B2	0.11236	1.246	0.02764	0	0	0	0
(2R,3R)-2,3-dihydroxy-N,N'-diphenylbutanediamide	3378000			ChEMBLE_NTD,CHEMBL1900302	Deoxyinosine,5'-Methylthioadenosine	1467910150,1467867842	C05512,C00170	2.4.2.1,2.4.2.4,2.5.1.16,2.5.1.16,2.5.1.22	2.4.2A1,2.5.1A1	0.195556,0.167939	5'-Methylthioadenosine	1467867842	C00170	2.5.1.16,2.5.1.22	2.5.1A1,	0.167939	1.16445	0.027617	0	0	0	0
3-(2,4-dimethoxyphenyl)but-2-enoic acid	335134		D07846	CHEMBL2106711,CHEMBL3560432	3-Dehydroshikimate	1467890251	C02637	4.2.1.10	4.2.1A6	0.2	Fumarate	1467867176	C00122,C01384,D02308	4.2.1.2,4.2.1.31,4.2.1.36	4.2.1A1,,4.2.1C1	0.172414	1.16	0.027586	0	0	0	0
6-methyl-6-(m-tolyl)heptan-2-one	6193046			ChEMBLE_NTD	5-Aminolevulinate	1467870875	C00430,D07567	2.3.1.37	4.1.1A6	0.286822	Acetoin	1467871215	C00466,C00810,C01769	1.1.1.1,3.6.1.10	1.1.1A2,,1.2.1B2	0.259259	1.10631	0.027563	0	0	0	0
3-ethyl-5-methyl-4-dithiolanone	6218496			ChEMBLE_NTD	5-Aminolevulinate	1467870875	C00430,D07567	2.3.1.37	4.1.1A6	0.218935	Ribulose	1467906853	C05052	1.1.1.9,1.1.1.15	1.1.1A1,	0.191489	1.14333	0.027446	0	0	0	0
2-chloro-6-fluorobenzoic acid	672502			ChEMBLE_NTD,CHEMBL578940	3-Dehydroshikimate	1467890251	C02637	4.2.1.10	4.2.1A6	0.168831	Fumarate	1467867176	C00122,C01384,D02308	4.2.1.2,4.2.1.31,4.2.1.36	4.2.1A1,,4.2.1C1	0.141463	1.19346	0.027368	0	0	0	0
4-cyclohexylbutan-2-one	6286051			ChEMBLE_NTD	5-Aminolevulinate	1467870875	C00430,D07567	2.3.1.37	4.1.1A6	0.291339	Acetoin	1467871215	C00466,C00810,C01769	1.1.1.1,3.6.1.10	1.1.1A2,,1.2.1B2	0.264151	1.10293	0.027188	0	0	0	0
1-methylsulfinylheptan-2-one	6291319			ChEMBLE_NTD	5-Aminolevulinate	1467870875	C00430,D07567	2.3.1.37	4.1.1A6	0.291339	Acetoin	1467871215	C00466,C00810,C01769	1.1.1.1,3.6.1.10	1.1.1A2,,1.2.1B2	0.264151	1.10293	0.027188	0	0	0	0
5-(2-methylenecyclohexyl)pentan-2-one	6307895			ChEMBLE_NTD	5-Aminolevulinate	1467870875	C00430,D07567	2.3.1.37	4.1.1A6	0.291339	Acetoin	1467871215	C00466,C00810,C01769	1.1.1.1,3.6.1.10	1.1.1A2,,1.2.1B2	0.264151	1.10293	0.027188	0	0	0	0
C25-Allenic-apo-aldehyde	1467987172		C14044		Deoxyinosine,5'-Methylthioadenosine	1467910150,1467867842	C05512,C00170	2.4.2.1,2.4.2.4,2.5.1.16,2.5.1.16,2.5.1.22	2.4.2A1,2.5.1A1	0.107212,0.064976	5-Phospho-alpha-D-ribose 1-diphosphate	1467867132	C00119	2.4.2.8	,2.4.2B2	0.080139	1.33783	0.027073	0	0	0	0
2-[2-(2-hydroxypropanoyloxy)ethoxy]ethyl 2-hydroxypropanoate	3273916			ChEMBLE_NTD	Deoxyinosine,5'-Methylthioadenosine	1467910150,1467867842	C05512,C00170	2.4.2.1,2.4.2.4,2.5.1.16,2.5.1.16,2.5.1.22	2.4.2A1,2.5.1A1	0.188498,0.127962	5-Phospho-alpha-D-ribose 1-diphosphate	1467867132	C00119	2.4.2.8	,2.4.2B2	0.161644	1.16613	0.026854	0	0	0	0
Montanol	1467943207		C09137	CHEMBL350928,CHEMBL424461	Deoxyinosine,5'-Methylthioadenosine	1467910150,1467867842	C05512,C00170	2.4.2.1,2.4.2.4,2.5.1.16,2.5.1.16,2.5.1.22	2.4.2A1,2.5.1A1	0.135371,0.090909	5-Phospho-alpha-D-ribose 1-diphosphate	1467867132	C00119	2.4.2.8	,2.4.2B2	0.108527	1.24735	0.026844	0	0	0	0
Cinoxacin	1467931066	APRD00873,DB00827	C08052,D00872	ChEMBLE_NTD,CHEMBL1208	3-Dehydroshikimate,Phosphoenolpyruvate	1467890251,1467866507	C02637,C00074	4.2.1.10,4.2.1.11	4.2.1A6,4.2.1A6	0.112811,0.112811	Itaconyl-CoA,Fumarate	1467872008,1467867176	C00531,C00122,C01384,D02308	4.2.1.56,4.2.1.2,4.2.1.31,4.2.1.36	4.2.1A6,,4.2.1C1,4.2.1A1,,4.2.1C1	0.085973,0.050691	1.31217	0.026838	0	0	0	0
Cicutoxin	1467934307		C08402	CHEMBL140367,CHEMBL453245	Deoxyinosine,5'-Methylthioadenosine	1467910150,1467867842	C05512,C00170	2.4.2.1,2.4.2.4,2.5.1.16,2.5.1.16,2.5.1.22	2.4.2A1,2.5.1A1	0.114458,0.077273	5-Phospho-alpha-D-ribose 1-diphosphate	1467867132	C00119	2.4.2.8	,2.4.2B2	0.087629	1.30617	0.026829	0	0	0	0
Enanthotoxin	1468042427		C20044	CHEMBL1092811,CHEMBL550225	Deoxyinosine	1467910150	C05512	2.4.2.1,2.4.2.4	2.4.2A1	0.114458	5-Phospho-alpha-D-ribose 1-diphosphate	1467867132	C00119	2.4.2.8	,2.4.2B2	0.087629	1.30617	0.026829	0	0	0	0
1-Amino-1-deoxy-scyllo-inositol	1467878790		C01214,C17578	CHEMBL3038110	4-(Cytidine 5'-diphospho)-2-C-methyl-D-erythritol	1467970431	C11435	2.7.1.148	2.7.1A1	0.181422	L-Selenomethionine	1467908671	C05335,D05816	2.1.1.13,2.1.1.14	2.1.1A5	0.154639	1.1732	0.026783	0	0	0	0
N-Methylanthranilate	1467892975		C03005	CHEMBL1528955	3-Dehydroshikimate	1467890251	C02637	4.2.1.10	4.2.1A6	0.171053	Fumarate	1467867176	C00122,C01384,D02308	4.2.1.2,4.2.1.31,4.2.1.36	4.2.1A1,,4.2.1C1	0.144279	1.18557	0.026774	0	0	0	0
o-Hydroxylaminobenzoate	1468008453		C16235		3-Dehydroshikimate	1467890251	C02637	4.2.1.10	4.2.1A6	0.171053	Fumarate	1467867176	C00122,C01384,D02308	4.2.1.2,4.2.1.31,4.2.1.36	4.2.1A1,,4.2.1C1	0.144279	1.18557	0.026774	0	0	0	0
3,4-dimorpholino-4-phenyl-butan-2-one	2090964			ChEMBLE_NTD,CHEMBL1741962,CHEMBL1906310	5-Aminolevulinate	1467870875	C00430,D07567	2.3.1.37	4.1.1A6	0.10177	Ribulose	1467906853	C05052	1.1.1.9,1.1.1.15	1.1.1A1,	0.075	1.35693	0.02677	0	0	0	0
Mallotusinic acid	1467956761		C10235	CHEMBL506817	3-Dehydroshikimate	1467890251	C02637	4.2.1.10	4.2.1A6	0.111562	Fumarate	1467867176	C00122,C01384,D02308	4.2.1.2,4.2.1.31,4.2.1.36	4.2.1A1,,4.2.1C1	0.084833	1.31508	0.026729	0	0	0	0
4-Methylsalicylate	1467987601		C14103	CHEMBL1650625	3-Dehydroshikimate	1467890251	C02637	4.2.1.10	4.2.1A6	0.181818	Fumarate	1467867176	C00122,C01384,D02308	4.2.1.2,4.2.1.31,4.2.1.36	4.2.1A1,,4.2.1C1	0.15534	1.17045	0.026478	0	0	0	0
(4,6-diacetoxy-5-acetyl-tetrahydropyran-3-yl) acetate	6315578			ChEMBLE_NTD	5-Aminolevulinate	1467870875	C00430,D07567	2.3.1.37	4.1.1A6	0.118557	Succinyl-CoA	1467866749	C00091	2.3.1.61		0.0921409	1.28669	0.0264161	0	0	0	0
3-chloro-3-methyl-4-(p-tolyl)butan-2-one	6303895			ChEMBLE_NTD	5-Aminolevulinate	1467870875	C00430,D07567	2.3.1.37	4.1.1A6	0.19	Ribulose	1467906853	C05052	1.1.1.9,1.1.1.15	1.1.1A1,	0.163636	1.16111	0.026364	0	0	0	0
8-hydroxy-5-isopropyl-nonan-2-one	6292237			ChEMBLE_NTD	5-Aminolevulinate,Androsterone,Estradiol-17beta	1467870875,1467871919,1467876271	C00430,D07567,C00523,C04373,C07635,C00951,C02537,D00105	2.3.1.37,1.1.1.51,1.1.1.51,1.1.1.62	4.1.1A6,1.1.1A1,1.1.1A2	0.300813,0.227979,0.147651	Acetoin	1467871215	C00466,C00810,C01769	1.1.1.1,3.6.1.10	1.1.1A2,,1.2.1B2	0.27451	1.09582	0.026303	0	0	0	0
Digallate	1467881654		C01572	CHEMBL366356	3-Dehydroshikimate	1467890251	C02637	4.2.1.10	4.2.1A6	0.135135	Fumarate	1467867176	C00122,C01384,D02308	4.2.1.2,4.2.1.31,4.2.1.36	4.2.1A1,,4.2.1C1	0.108911	1.24078	0.026224	0	0	0	0
1-(6-methyl-3,4-dihydro-2H-pyran-4-yl)ethanone	6282015			ChEMBLE_NTD	5-Aminolevulinate	1467870875	C00430,D07567	2.3.1.37	4.1.1A6	0.269461	Ribulose	1467906853	C05052	1.1.1.9,1.1.1.15	1.1.1A1,	0.243243	1.10779	0.026218	0	0	0	0
25-Hydroxyvitamin D3-26,23-lactone	1469255683				Deoxyinosine	1467910150	C05512	2.4.2.1,2.4.2.4	2.4.2A1	0.141777	5-Phospho-alpha-D-ribose 1-diphosphate	1467867132	C00119	2.4.2.8	,2.4.2B2	0.115646	1.22596	0.026131	0	0	0	0
N-(4-oxo-6-tridecyl-3-oxanyl)acetamide	6298385			ChEMBLE_NTD	5-Aminolevulinate	1467870875	C00430,D07567	2.3.1.37	4.1.1A6	0.184669	Ribulose	1467906853	C05052	1.1.1.9,1.1.1.15	1.1.1A1,	0.158576	1.16455	0.026093	0	0	0	0
Turgorin	1467964187		C10837		3-Dehydroshikimate	1467890251	C02637	4.2.1.10	4.2.1A6	0.137157	Fumarate	1467867176	C00122,C01384,D02308	4.2.1.2,4.2.1.31,4.2.1.36	4.2.1A1,,4.2.1C1	0.111111	1.23441	0.026046	0	0	0	0
Glaucarubin	1467938625		C08760	ChEMBLE_NTD,CHEMBL1997250,CHEMBL2106871,CHEMBL602805	4-(Cytidine 5'-diphospho)-2-C-methyl-D-erythritol	1467970431	C11435	2.7.1.148	2.7.1A1	0.0666667	L-Arabinose	1467970739	C11476	2.7.1.1	2.7.1A1,	0.0407186	1.63725	0.0259481	0	0	0	0
Soraphen A	1467968964	DB02859,EXPT02829	C11300	CHEMBL1235782	D-Glucosamine 6-phosphate,Androsterone,Thymidine,Deoxyinosine,5'-Methylthioadenosine	1467869989,1467871919,1467868402,1467910150,1467867842	C00352,C06377,C00523,C04373,C07635,C00214,D06675,C05512,C00170	2.3.1.4,1.1.1.51,2.4.2.2,2.4.2.4,2.4.2.3,2.4.2.1,2.4.2.1,2.4.2.4,2.5.1.16,2.5.1.16,2.5.1.22	2.3.1D3,1.1.1A1,2.4.2A1,2.4.2A1,2.5.1A1	0.217587,0.203209,0.146776,0.114428,0.074114	D-Fructose 6-phosphate,Lauroyl-CoA	1467866662,1467883918	C00085,C01097,C05345,C06312,C18096,C01832	2.6.1.16,2.3.1.51	1.1.1A2,,2.3.1B1,,2.3.1C1	0.191763,0.105882	1.13467	0.025824	0	0	0	0
2-acetyl-2-methylbutanedinitrile	6279011			ChEMBLE_NTD	5-Aminolevulinate	1467870875	C00430,D07567	2.3.1.37	4.1.1A6	0.305785	Acetoin	1467871215	C00466,C00810,C01769	1.1.1.1,3.6.1.10	1.1.1A2,,1.2.1B2	0.28	1.09209	0.025785	0	0	0	0
alpha-Oxo-benzeneacetic acid	1467886510		C02137	ChEMBLE_NTD,CHEMBL950	3-Dehydroshikimate	1467890251	C02637	4.2.1.10	4.2.1A6	0.179856	Fumarate	1467867176	C00122,C01384,D02308	4.2.1.2,4.2.1.31,4.2.1.36	4.2.1A1,,4.2.1C1	0.154286	1.16573	0.02557	0	0	0	0
Epithienamycin E	1467973472		C11755	CHEMBL1206965,CHEMBL1207721	3-Dehydroshikimate	1467890251	C02637	4.2.1.10	4.2.1A6	0.095975	Indole-3-acetate	1467876294	C00954	1.2.1.3	1.2.1A1,	0.070513	1.3611	0.025462	0	0	0	0
Virol A	1468041999		C19993	CHEMBL141364,CHEMBL423178	Deoxyinosine	1467910150	C05512	2.4.2.1,2.4.2.4	2.4.2A1	0.111748	5-Phospho-alpha-D-ribose 1-diphosphate	1467867132	C00119	2.4.2.8	,2.4.2B2	0.08642	1.29308	0.025328	0	0	0	0
5,5-diethoxypentan-2-one	6285278			ChEMBLE_NTD	5-Aminolevulinate	1467870875	C00430,D07567	2.3.1.37	4.1.1A6	0.407407	Ribulose	1467906853	C05052	1.1.1.9,1.1.1.15	1.1.1A1,	0.382114	1.06619	0.025293	0	0	0	0
bafilomycin A1	1468119280	DB06733		ChEMBLE_NTD,CHEMBL1317175,CHEMBL1515216,CHEMBL1997889,CHEMBL290814,CHEMBL533772	D-Glucosamine 6-phosphate,D-Fructose 6-phosphate	1467869989,1467866662	C00352,C06377,C00085,C01097,C05345,C06312,C18096	2.3.1.4,2.7.1.11,2.7.1.56,2.7.1.144,2.7.1.11	2.3.1D3,2.7.1A1	0.230126,0.121807	D-Glucosamine 6-phosphate,GMP	1467869989,1467867475	C00352,C06377,C00144	2.6.1.16,2.4.2.7,2.4.2.8,2.4.2.22,3.6.1.10	2.7.8A1,,2.4.2B1,	0.204893,0.112245	1.12315	0.025233	0	0	0	0
3,6-dimethyloct-5-en-2-one	6287418			ChEMBLE_NTD	5-Aminolevulinate	1467870875	C00430,D07567	2.3.1.37	4.1.1A6	0.310924	Acetoin	1467871215	C00466,C00810,C01769	1.1.1.1,3.6.1.10	1.1.1A2,,1.2.1B2	0.285714	1.08824	0.02521	0	0	0	0
Bisphenol A bis(2-hydroxyethyl)ether	1467990157		C14347		Deoxyinosine,5'-Methylthioadenosine	1467910150,1467867842	C05512,C00170	2.4.2.1,2.4.2.4,2.5.1.16,2.5.1.16,2.5.1.22	2.4.2A1,2.5.1A1	0.1375,0.098592	5-Phospho-alpha-D-ribose 1-diphosphate	1467867132	C00119	2.4.2.8	,2.4.2B2	0.112299	1.22441	0.025201	0	0	0	0
2-[(5-chloro-3-pyridinyl)oxy]-5-nitrobenzoic acid	26890401			ChEMBLE_NTD,CHEMBL608432	3-Dehydroshikimate	1467890251	C02637	4.2.1.10	4.2.1A6	0.115974	Fumarate	1467867176	C00122,C01384,D02308	4.2.1.2,4.2.1.31,4.2.1.36	4.2.1A1,,4.2.1C1	0.090909	1.27572	0.025065	0	0	0	0
1-(benzenesulfonyl)azetidin-3-one	6273395			ChEMBLE_NTD	5-Aminolevulinate	1467870875	C00430,D07567	2.3.1.37	4.1.1A6	0.117647	Acetoin	1467871215	C00466,C00810,C01769	1.1.1.1,3.6.1.10	1.1.1A2,,1.2.1B2	0.092593	1.27058	0.025054	0	0	0	0
5-[3-(2-hydroxypropan-2-yl)-2-oxiranyl]-6-methyl-2-heptanone	6290890			ChEMBLE_NTD	5-Aminolevulinate	1467870875	C00430,D07567	2.3.1.37	4.1.1A6	0.245283	Ribulose	1467906853	C05052	1.1.1.9,1.1.1.15	1.1.1A1,	0.220339	1.11321	0.024944	0	0	0	0
2-acetoxy-5-iodo-3-nitro-benzoic acid	6324947			ChEMBLE_NTD	3-Dehydroshikimate	1467890251	C02637	4.2.1.10	4.2.1A6	0.121839	Fumarate	1467867176	C00122,C01384,D02308	4.2.1.2,4.2.1.31,4.2.1.36	4.2.1A1,,4.2.1C1	0.09697	1.25646	0.024869	0	0	0	0
1-(3-nitro-[1,2,4]triazolo[4,3-b][1,2,4]triazol-1-yl)propan-2-one	6307917			ChEMBLE_NTD	5-Aminolevulinate	1467870875	C00430,D07567	2.3.1.37	4.1.1A6	0.115702	Acetoin	1467871215	C00466,C00810,C01769	1.1.1.1,3.6.1.10	1.1.1A2,,1.2.1B2	0.090909	1.27272	0.024793	0	0	0	0
N-(3-acetonyl-1,3-benzothiazol-2-ylidene)acetamide	6320917			ChEMBLE_NTD	5-Aminolevulinate	1467870875	C00430,D07567	2.3.1.37	4.1.1A6	0.115702	Acetoin	1467871215	C00466,C00810,C01769	1.1.1.1,3.6.1.10	1.1.1A2,,1.2.1B2	0.090909	1.27272	0.024793	0	0	0	0
[3-(hydroxymethyl)oxetan-3-yl]methanol	6212976			ChEMBLE_NTD	Deoxyinosine,5'-Methylthioadenosine	1467910150,1467867842	C05512,C00170	2.4.2.1,2.4.2.4,2.5.1.16,2.5.1.16,2.5.1.22	2.4.2A1,2.5.1A1	0.144781,0.088235	5-Phospho-alpha-D-ribose 1-diphosphate	1467867132	C00119	2.4.2.8	,2.4.2B2	0.12	1.20651	0.024781	0	0	0	0
Testosterone propionate	1467931911	DB01420,DBSALT001032	C08158,D00959	ChEMBLE_NTD,CHEMBL1170,CHEMBL297687	Androstenedione	1467869193	C00280,D00051	1.1.1.51	1.2.1B1	0.423729	Androstenedione	1467869193	C00280,D00051	1.1.1.51,1.1.1.64,1.1.1.184,1.1.1.62,1.1.1.239,3.6.1.10	1.1.1A2,,1.2.1B2	0.399015	1.06194	0.024714	0	0	0	0
5,6,6-trimethylhept-3-yne-2,5-diol	6301250			ChEMBLE_NTD	Deoxyinosine,5'-Methylthioadenosine	1467910150,1467867842	C05512,C00170	2.4.2.1,2.4.2.4,2.5.1.16,2.5.1.16,2.5.1.22	2.4.2A1,2.5.1A1	0.107955,0.073913	5-Phospho-alpha-D-ribose 1-diphosphate	1467867132	C00119	2.4.2.8	,2.4.2B2	0.083333	1.29547	0.024622	0	0	0	0
Bronopol	1467982526		C13034,D01577	CHEMBL1408862	Deoxyinosine,5'-Methylthioadenosine	1467910150,1467867842	C05512,C00170	2.4.2.1,2.4.2.4,2.5.1.16,2.5.1.16,2.5.1.22	2.4.2A1,2.5.1A1	0.094595,0.07	5'-Methylthioadenosine	1467867842	C00170	2.5.1.16,2.5.1.22	2.5.1A1,	0.07	1.35136	0.024595	0	0	0	0
Bispyribac	1467965089		C10915	CHEMBL3306579	3-Dehydroshikimate	1467890251	C02637	4.2.1.10	4.2.1A6	0.097967	Fumarate	1467867176	C00122,C01384,D02308	4.2.1.2,4.2.1.31,4.2.1.36	4.2.1A1,,4.2.1C1	0.073394	1.33481	0.024573	0	0	0	0
3,3,5-trichloro-4-methyl-2-pentanone	6308396			ChEMBLE_NTD	5-Aminolevulinate	1467870875	C00430,D07567	2.3.1.37	4.1.1A6	0.316239	Acetoin	1467871215	C00466,C00810,C01769	1.1.1.1,3.6.1.10	1.1.1A2,,1.2.1B2	0.291667	1.08425	0.024572	0	0	0	0
1-(4-nitrophenyl)sulfonylazetidin-3-one	6272229			ChEMBLE_NTD	5-Aminolevulinate	1467870875	C00430,D07567	2.3.1.37	4.1.1A6	0.113821	Acetoin	1467871215	C00466,C00810,C01769	1.1.1.1,3.6.1.10	1.1.1A2,,1.2.1B2	0.089286	1.27479	0.024535	0	0	0	0
1-(p-tolylsulfonyl)azetidin-3-one	6272368			ChEMBLE_NTD	5-Aminolevulinate	1467870875	C00430,D07567	2.3.1.37	4.1.1A6	0.113821	Acetoin	1467871215	C00466,C00810,C01769	1.1.1.1,3.6.1.10	1.1.1A2,,1.2.1B2	0.089286	1.27479	0.024535	0	0	0	0
1-(4-chlorophenyl)sulfonylazetidin-3-one	6272412			ChEMBLE_NTD	5-Aminolevulinate	1467870875	C00430,D07567	2.3.1.37	4.1.1A6	0.113821	Acetoin	1467871215	C00466,C00810,C01769	1.1.1.1,3.6.1.10	1.1.1A2,,1.2.1B2	0.089286	1.27479	0.024535	0	0	0	0
1-(4-methoxyphenyl)sulfonylazetidin-3-one	6272423			ChEMBLE_NTD	5-Aminolevulinate	1467870875	C00430,D07567	2.3.1.37	4.1.1A6	0.113821	Acetoin	1467871215	C00466,C00810,C01769	1.1.1.1,3.6.1.10	1.1.1A2,,1.2.1B2	0.089286	1.27479	0.024535	0	0	0	0
N-[4-(3-oxoazetidin-1-yl)sulfonylphenyl]acetamide	6272617			ChEMBLE_NTD	5-Aminolevulinate	1467870875	C00430,D07567	2.3.1.37	4.1.1A6	0.113821	Acetoin	1467871215	C00466,C00810,C01769	1.1.1.1,3.6.1.10	1.1.1A2,,1.2.1B2	0.089286	1.27479	0.024535	0	0	0	0
3-(4-methoxyphenyl)-5,8,8-trimethyl-3-azabicyclo[3.2.1]octane-2,4-dione	30242881			ChEMBLE_NTD,CHEMBL581225	Deoxyinosine,5'-Methylthioadenosine	1467910150,1467867842	C05512,C00170	2.4.2.1,2.4.2.4,2.5.1.16,2.5.1.16,2.5.1.22	2.4.2A1,2.5.1A1	0.113772,0.089245	5'-Methylthioadenosine	1467867842	C00170	2.5.1.16,2.5.1.22	2.5.1A1,	0.089245	1.27483	0.024527	0	0	0	0
Cytochalasin B	1468041667		C19954	CHEMBL1554187,CHEMBL411729,CHEMBL56897	Deoxyinosine	1467910150	C05512	2.4.2.1,2.4.2.4	2.4.2A1	0.085787	5-Phospho-alpha-D-ribose 1-diphosphate	1467867132	C00119	2.4.2.8	,2.4.2B2	0.061321	1.39898	0.024466	0	0	0	0
isopropyl unoprostone	1468133669		D01452	CHEMBL1200661	Deoxyinosine	1467910150	C05512	2.4.2.1,2.4.2.4	2.4.2A1	0.109756	5-Phospho-alpha-D-ribose 1-diphosphate	1467867132	C00119	2.4.2.8	,2.4.2B2	0.085299	1.28672	0.024457	0	0	0	0
2-acetyl-N-(2-methoxyphenyl)-2-prop-2-ynyl-4-pentynamide	6323890			ChEMBLE_NTD	5-Aminolevulinate	1467870875	C00430,D07567	2.3.1.37	4.1.1A6	0.132686	Ribulose	1467906853	C05052	1.1.1.9,1.1.1.15	1.1.1A1,	0.108434	1.22366	0.024252	0	0	0	0
4-Aminobenzoate	1467872398		C00568,D02456	CHEMBL542	3-Dehydroshikimate	1467890251	C02637	4.2.1.10	4.2.1A6	0.17931	Fumarate	1467867176	C00122,C01384,D02308	4.2.1.2,4.2.1.31,4.2.1.36	4.2.1A1,,4.2.1C1	0.15508	1.15624	0.02423	0	0	0	0
3-Fluorobenzoate	1467888342		C02364	CHEMBL302365	3-Dehydroshikimate	1467890251	C02637	4.2.1.10	4.2.1A6	0.17931	Fumarate	1467867176	C00122,C01384,D02308	4.2.1.2,4.2.1.31,4.2.1.36	4.2.1A1,,4.2.1C1	0.15508	1.15624	0.02423	0	0	0	0
4-Fluorobenzoate	1467888390		C02371	CHEMBL1775001,CHEMBL316860	3-Dehydroshikimate	1467890251	C02637	4.2.1.10	4.2.1A6	0.17931	Fumarate	1467867176	C00122,C01384,D02308	4.2.1.2,4.2.1.31,4.2.1.36	4.2.1A1,,4.2.1C1	0.15508	1.15624	0.02423	0	0	0	0
Cimifugin	1467941547		C09000		Deoxyinosine,5'-Methylthioadenosine	1467910150,1467867842	C05512,C00170	2.4.2.1,2.4.2.4,2.5.1.16,2.5.1.16,2.5.1.22	2.4.2A1,2.5.1A1	0.129799,0.092284	5-Phospho-alpha-D-ribose 1-diphosphate	1467867132	C00119	2.4.2.8	,2.4.2B2	0.105611	1.22903	0.024188	0	0	0	0
2-acetoxy-5-isothiocyanato-benzoic acid	6316413			ChEMBLE_NTD	3-Dehydroshikimate	1467890251	C02637	4.2.1.10	4.2.1A6	0.131514	Fumarate	1467867176	C00122,C01384,D02308	4.2.1.2,4.2.1.31,4.2.1.36	4.2.1A1,,4.2.1C1	0.107383	1.22472	0.024131	0	0	0	0
Nandrolone phenpropionate	1467931875	APRD00134,DB00984	C08155,D00956	CHEMBL1200412,CHEMBL1357160	Androstenedione	1467869193	C00280,D00051	1.1.1.51	1.2.1B1	0.377268	Androstenedione	1467869193	C00280,D00051	1.1.1.51,1.1.1.64,1.1.1.184,1.1.1.62,1.1.1.239,3.6.1.10	1.1.1A2,,1.2.1B2	0.3534	1.06754	0.023868	0	0	0	0
Cyathin A3	1467942503		C09079		Deoxyinosine,5'-Methylthioadenosine	1467910150,1467867842	C05512,C00170	2.4.2.1,2.4.2.4,2.5.1.16,2.5.1.16,2.5.1.22	2.4.2A1,2.5.1A1	0.082658,0.051771	5-Phospho-alpha-D-ribose 1-diphosphate	1467867132	C00119	2.4.2.8	,2.4.2B2	0.058824	1.40517	0.023834	0	0	0	0
N-Methyl-2-oxoglutaramate	1467897283		C03623	ChEMBLE_NTD	3-Dehydroshikimate	1467890251	C02637	4.2.1.10	4.2.1A6	0.191667	Fumarate	1467867176	C00122,C01384,D02308	4.2.1.2,4.2.1.31,4.2.1.36	4.2.1A1,,4.2.1C1	0.167883	1.14167	0.023784	0	0	0	0
2,6-dimethyloct-7-ene-2,6-diol	1468828688			ChEMBLE_NTD	Deoxyinosine	1467910150	C05512	2.4.2.1,2.4.2.4	2.4.2A1	0.121813	5-Phospho-alpha-D-ribose 1-diphosphate	1467867132	C00119	2.4.2.8	,2.4.2B2	0.098039	1.2425	0.023774	0	0	0	0
rosamicin	1469299230		D05757	CHEMBL1966403,CHEMBL2357105,CHEMBL2373661,CHEMBL26194,CHEMBL8965	Deoxyinosine	1467910150	C05512	2.4.2.1,2.4.2.4	2.4.2A1	0.141176	5-Phospho-alpha-D-ribose 1-diphosphate	1467867132	C00119	2.4.2.8	,2.4.2B2	0.117409	1.20243	0.023767	0	0	0	0
7-acetonyl-1,3-dibutyl-purine-2,6-dione	31348			ChEMBLE_NTD,CHEMBL277465	5-Aminolevulinate	1467870875	C00430,D07567	2.3.1.37	4.1.1A6	0.10687	Acetoin	1467871215	C00466,C00810,C01769	1.1.1.1,3.6.1.10	1.1.1A2,,1.2.1B2	0.083333	1.28245	0.023537	0	0	0	0
Epomediol	1468020755		C17620		Deoxyinosine	1467910150	C05512	2.4.2.1,2.4.2.4	2.4.2A1	0.142379	5-Phospho-alpha-D-ribose 1-diphosphate	1467867132	C00119	2.4.2.8	,2.4.2B2	0.118902	1.19745	0.023477	0	0	0	0
2-Chlorobenzoate	1467888282		C02357	CHEMBL115243	3-Dehydroshikimate	1467890251	C02637	4.2.1.10	4.2.1A6	0.181818	Fumarate	1467867176	C00122,C01384,D02308	4.2.1.2,4.2.1.31,4.2.1.36	4.2.1A1,,4.2.1C1	0.15847	1.14733	0.023348	0	0	0	0
2-Fluorobenzoate	1467888295		C02359	CHEMBL114383	3-Dehydroshikimate	1467890251	C02637	4.2.1.10	4.2.1A6	0.181818	Fumarate	1467867176	C00122,C01384,D02308	4.2.1.2,4.2.1.31,4.2.1.36	4.2.1A1,,4.2.1C1	0.15847	1.14733	0.023348	0	0	0	0
(E)-2,6-dimethyloct-2-ene-1,6-diol	53407034			ChEMBLE_NTD	Deoxyinosine,5'-Methylthioadenosine	1467910150,1467867842	C05512,C00170	2.4.2.1,2.4.2.4,2.5.1.16,2.5.1.16,2.5.1.22	2.4.2A1,2.5.1A1	0.11437,0.077951	Lauroyl-CoA	1467883918	C01832	2.3.1.51	2.3.1B1,,2.3.1C1	0.09119	1.25419	0.02318	0	0	0	0
Cromolyn	1467922479		C06928,D07753	CHEMBL428880	3-Dehydroshikimate	1467890251	C02637	4.2.1.10	4.2.1A6	0.105882	Fumarate	1467867176	C00122,C01384,D02308	4.2.1.2,4.2.1.31,4.2.1.36	4.2.1A1,,4.2.1C1	0.082707	1.28021	0.023175	0	0	0	0
1,2-Bis(3,4-dimethoxyphenyl)propane-1,3-diol	1467904169		C04597		Deoxyinosine,5'-Methylthioadenosine	1467910150,1467867842	C05512,C00170	2.4.2.1,2.4.2.4,2.5.1.16,2.5.1.16,2.5.1.22	2.4.2A1,2.5.1A1	0.083601,0.054201	Lauroyl-CoA	1467883918	C01832	2.3.1.51	2.3.1B1,,2.3.1C1	0.060445	1.38309	0.023156	0	0	0	0
6-(1,3-benzodioxol-5-yl)hexan-2-one	6216826			ChEMBLE_NTD	5-Aminolevulinate	1467870875	C00430,D07567	2.3.1.37	4.1.1A6	0.327434	Acetoin	1467871215	C00466,C00810,C01769	1.1.1.1,3.6.1.10	1.1.1A2,,1.2.1B2	0.304348	1.07585	0.023086	0	0	0	0
4-isopropyl-5-methyl-hex-2-yne-1,4-diol	6309196			ChEMBLE_NTD	Deoxyinosine,5'-Methylthioadenosine	1467910150,1467867842	C05512,C00170	2.4.2.1,2.4.2.4,2.5.1.16,2.5.1.16,2.5.1.22	2.4.2A1,2.5.1A1	0.111111,0.076253	Lauroyl-CoA	1467883918	C01832	2.3.1.51	2.3.1B1,,2.3.1C1	0.088146	1.26053	0.022965	0	0	0	0
benzyl N-[1-benzyl-2-[(3-fluoro-1-methyl-2-oxo-propyl)amino]-2-oxo-ethyl]carbamate	2347999			ChEMBLE MALARIA,CHEMBL2402203,CHEMBL54797	5-Aminolevulinate	1467870875	C00430,D07567	2.3.1.37	4.1.1A6	0.1875	Acetoin	1467871215	C00466,C00810,C01769	1.1.1.1,3.6.1.10	1.1.1A2,,1.2.1B2	0.164706	1.13839	0.022794	0	0	0	0
5-TERT-BUTYLAMINOL-2-HYDROXYPRO-1234-TET	1469318152			ChEMBLE_NTD	Deoxyinosine	1467910150	C05512	2.4.2.1,2.4.2.4	2.4.2A1	0.106472	5-Phospho-alpha-D-ribose 1-diphosphate	1467867132	C00119	2.4.2.8	,2.4.2B2	0.083799	1.27056	0.022673	0	0	0	0
1-hydroxy-2,2,5,5-tetramethyl-4-imidazolecarboxylic acid	6332360			ChEMBLE_NTD	3-Dehydroshikimate	1467890251	C02637	4.2.1.10	4.2.1A6	0.099476	Fumarate	1467867176	C00122,C01384,D02308	4.2.1.2,4.2.1.31,4.2.1.36	4.2.1A1,,4.2.1C1	0.076923	1.29319	0.022553	0	0	0	0
1-cyclopropyl-8-methyl-7-[5-methyl-6-(methylamino)-3-pyridyl]-4-oxo-quinoline-3-carboxylic acid	95307566	DB12924	D09544		3-Dehydroshikimate,Phosphoenolpyruvate	1467890251,1467866507	C02637,C00074	4.2.1.10,4.2.1.11	4.2.1A6,4.2.1A6	0.121528,0.121528	Itaconyl-CoA,Fumarate	1467872008,1467867176	C00531,C00122,C01384,D02308	4.2.1.56,4.2.1.2,4.2.1.31,4.2.1.36	4.2.1A6,,4.2.1C1,4.2.1A1,,4.2.1C1	0.09899,0.056911	1.22768	0.022538	0	0	0	0
2-[(2-methyl-3-furyl)disulfanyl]hexan-3-one	6187109			ChEMBLE_NTD	5-Aminolevulinate	1467870875	C00430,D07567	2.3.1.37	4.1.1A6	0.193717	Ribulose	1467906853	C05052	1.1.1.9,1.1.1.15	1.1.1A1,	0.171429	1.13001	0.022288	0	0	0	0
3,4-Dihydro-7-methoxy-2-methylene-3-oxo-2H-1,4-benzoxazine-5-carboxylic acid	1467970666		C11468		3-Dehydroshikimate	1467890251	C02637	4.2.1.10	4.2.1A6	0.103718	Fumarate	1467867176	C00122,C01384,D02308	4.2.1.2,4.2.1.31,4.2.1.36	4.2.1A1,,4.2.1C1	0.081481	1.27291	0.022237	0	0	0	0
1-cyclopropylpropan-2-one	6286585			ChEMBLE_NTD	5-Aminolevulinate	1467870875	C00430,D07567	2.3.1.37	4.1.1A6	0.422222	Acetoin	1467871215	C00466,C00810,C01769	1.1.1.1,3.6.1.10	1.1.1A2,,1.2.1B2	0.4	1.05555	0.022222	0	0	0	0
Calcimycin	1467969063		C11309	CHEMBL1256686,CHEMBL1394992,CHEMBL1434752,CHEMBL1531974,CHEMBL411644	3-Dehydroshikimate	1467890251	C02637	4.2.1.10	4.2.1A6	0.099065	Fumarate	1467867176	C00122,C01384,D02308	4.2.1.2,4.2.1.31,4.2.1.36	4.2.1A1,,4.2.1C1	0.076923	1.28785	0.022142	0	0	0	0
beta-PC-M6	1468046142		C20535,C20558		Deoxyinosine	1467910150	C05512	2.4.2.1,2.4.2.4	2.4.2A1	0.114804	5-Phospho-alpha-D-ribose 1-diphosphate	1467867132	C00119	2.4.2.8	,2.4.2B2	0.092669	1.23886	0.022135	0	0	0	0
zymosterol intermediate 1a	1468182403				Deoxyinosine	1467910150	C05512	2.4.2.1,2.4.2.4	2.4.2A1	0.089376	5-Phospho-alpha-D-ribose 1-diphosphate	1467867132	C00119	2.4.2.8	,2.4.2B2	0.067278	1.32846	0.022098	0	0	0	0
4alpha-hydroxymethyl-5alpha-cholest-8-en-3beta-ol	1468350781				Deoxyinosine	1467910150	C05512	2.4.2.1,2.4.2.4	2.4.2A1	0.089376	5-Phospho-alpha-D-ribose 1-diphosphate	1467867132	C00119	2.4.2.8	,2.4.2B2	0.067278	1.32846	0.022098	0	0	0	0
Gallate	1467880463		C01424	ChEMBLE_NTD,CHEMBL288114	3-Dehydroshikimate	1467890251	C02637	4.2.1.10	4.2.1A6	0.16129	Fumarate	1467867176	C00122,C01384,D02308	4.2.1.2,4.2.1.31,4.2.1.36	4.2.1A1,,4.2.1C1	0.139241	1.15835	0.022049	0	0	0	0
4-(2-hydroxyphenyl)-4-(p-tolylsulfanyl)butan-2-one	6314603			ChEMBLE_NTD	5-Aminolevulinate	1467870875	C00430,D07567	2.3.1.37	4.1.1A6	0.19797	Ribulose	1467906853	C05052	1.1.1.9,1.1.1.15	1.1.1A1,	0.175926	1.1253	0.022044	0	0	0	0
1-(3-ethoxyphenyl)propan-2-one	6316479			ChEMBLE_NTD	5-Aminolevulinate	1467870875	C00430,D07567	2.3.1.37	4.1.1A6	0.227848	Acetoin	1467871215	C00466,C00810,C01769	1.1.1.1,3.6.1.10	1.1.1A2,,1.2.1B2	0.205882	1.10669	0.021966	0	0	0	0
3,4-Dihydro-2-methylene-3-oxo-2H-1,4-benzoxazine-5-carboxylate	1157831019		C21306		3-Dehydroshikimate	1467890251	C02637	4.2.1.10	4.2.1A6	0.11804	Fumarate	1467867176	C00122,C01384,D02308	4.2.1.2,4.2.1.31,4.2.1.36	4.2.1A1,,4.2.1C1	0.09621	1.2269	0.02183	0	0	0	0
8-bromo-7-(3-fluoro-2-oxopropyl)-1,3-dimethylpurine-2,6-dione	4327299			ChEMBLE_NTD	5-Aminolevulinate	1467870875	C00430,D07567	2.3.1.37	4.1.1A6	0.09589	Acetoin	1467871215	C00466,C00810,C01769	1.1.1.1,3.6.1.10	1.1.1A2,,1.2.1B2	0.074074	1.29452	0.021816	0	0	0	0
3-phenylhept-5-en-2-one	6312384			ChEMBLE_NTD	5-Aminolevulinate	1467870875	C00430,D07567	2.3.1.37	4.1.1A6	0.168142	Ribulose	1467906853	C05052	1.1.1.9,1.1.1.15	1.1.1A1,	0.146341	1.14897	0.021801	0	0	0	0
HC Yellow No. 4	1468037326		C19431	CHEMBL1573069	Deoxyinosine	1467910150	C05512	2.4.2.1,2.4.2.4	2.4.2A1	0.130435	O-(N-acetyl-alpha-D-galactosaminyl)-L-serine	1468095622		2.4.1.41,2.4.1.102,2.4.1.148	,2.4.2B2	0.108696	1.2	0.021739	0	0	0	0
1-[2-(3,4-dimethoxyphenyl)ethyl]-3-methyl-4-piperidinone	3060186			ChEMBLE_NTD	5-Aminolevulinate	1467870875	C00430,D07567	2.3.1.37	4.1.1A6	0.152542	Acetoin	1467871215	C00466,C00810,C01769	1.1.1.1,3.6.1.10	1.1.1A2,,1.2.1B2	0.130841	1.16586	0.021701	0	0	0	0
2-[[4-(1-piperidylsulfonyl)phenyl]carbamoyloxy]benzoic acid	3775345			ChEMBLE_NTD	3-Dehydroshikimate	1467890251	C02637	4.2.1.10	4.2.1A6	0.147632	Fumarate	1467867176	C00122,C01384,D02308	4.2.1.2,4.2.1.31,4.2.1.36	4.2.1A1,,4.2.1C1	0.125984	1.17183	0.021648	0	0	0	0
2-acetoxy-4-bromo-benzoic acid	6318313			ChEMBLE_NTD	3-Dehydroshikimate	1467890251	C02637	4.2.1.10	4.2.1A6	0.147632	Fumarate	1467867176	C00122,C01384,D02308	4.2.1.2,4.2.1.31,4.2.1.36	4.2.1A1,,4.2.1C1	0.125984	1.17183	0.021648	0	0	0	0
5-dimethoxyphosphinothioyloxy-2-nitrobenzoic acid	412565			ChEMBLE_NTD	3-Dehydroshikimate	1467890251	C02637	4.2.1.10	4.2.1A6	0.121281	Fumarate	1467867176	C00122,C01384,D02308	4.2.1.2,4.2.1.31,4.2.1.36	4.2.1A1,,4.2.1C1	0.099698	1.21648	0.021583	0	0	0	0
2,4,6-trichloro-5-nitro-3-pyridinecarboxylic acid	6338863			ChEMBLE_NTD	3-Dehydroshikimate	1467890251	C02637	4.2.1.10	4.2.1A6	0.115942	Fumarate	1467867176	C00122,C01384,D02308	4.2.1.2,4.2.1.31,4.2.1.36	4.2.1A1,,4.2.1C1	0.094463	1.22738	0.021479	0	0	0	0
2-ethylbut-2-enoic acid	2210282			ChEMBLE_NTD	3-Dehydroshikimate	1467890251	C02637	4.2.1.10	4.2.1A6	0.30303	Fumarate	1467867176	C00122,C01384,D02308	4.2.1.2,4.2.1.31,4.2.1.36	4.2.1A1,,4.2.1C1	0.281553	1.07628	0.021477	0	0	0	0
1-thiomorpholin-3-ylethanone	6223005			ChEMBLE_NTD	5-Aminolevulinate	1467870875	C00430,D07567	2.3.1.37	4.1.1A6	0.236842	Acetoin	1467871215	C00466,C00810,C01769	1.1.1.1,3.6.1.10	1.1.1A2,,1.2.1B2	0.215385	1.09962	0.021457	0	0	0	0
(R)-Mandelate	1467885235		C01983,C01984	ChEMBLE_NTD,CHEMBL1609,CHEMBL292411,CHEMBL3248126,CHEMBL58910	Hydroxymalonate	1467887730	C02287	1.1.1.27	1.1.1A1	0.2	maltotetraose	1468080436		2.4.1.1	2.5.1B2,	0.178571	1.12	0.021429	0	0	0	0
Deacetyleupaserrin	1467946362		C09395	CHEMBL484271	Deoxyinosine,5'-Methylthioadenosine	1467910150,1467867842	C05512,C00170	2.4.2.1,2.4.2.4,2.5.1.16,2.5.1.16,2.5.1.22	2.4.2A1,2.5.1A1	0.096907,0.065327	5-Phospho-alpha-D-ribose 1-diphosphate	1467867132	C00119	2.4.2.8	,2.4.2B2	0.075506	1.28343	0.021401	0	0	0	0
1-(3-Pyridinyl)-1,4-butanediol	1468038730		C19582		Deoxyinosine	1467910150	C05512	2.4.2.1,2.4.2.4	2.4.2A1	0.108696	5-Phospho-alpha-D-ribose 1-diphosphate	1467867132	C00119	2.4.2.8	,2.4.2B2	0.08747	1.24267	0.021226	0	0	0	0
3,3,7-trimethyloct-6-ene-1,5-diol	6188451			ChEMBLE_NTD	Deoxyinosine,5'-Methylthioadenosine	1467910150,1467867842	C05512,C00170	2.4.2.1,2.4.2.4,2.5.1.16,2.5.1.16,2.5.1.22	2.4.2A1,2.5.1A1	0.12,0.078261	5-Phospho-alpha-D-ribose 1-diphosphate	1467867132	C00119	2.4.2.8	,2.4.2B2	0.09901	1.212	0.02099	0	0	0	0
7-ethylnonan-4-one	6293834			ChEMBLE_NTD	5-Aminolevulinate	1467870875	C00430,D07567	2.3.1.37	4.1.1A6	0.293233	Dihydrotestosterone	1467899341	C03917,C05293,D07456	1.1.1.53,1.1.1.105	1.1.1A1,	0.272251	1.07707	0.020982	0	0	0	0
[10-(hydroxymethyl)-4,4,13-trimethyl-3-oxo-2,5,6,7,11,12,14,15,16,17-decahydro-1H-cyclopenta[a]phenanthren-17-yl] acetate	6323954			ChEMBLE_NTD	5-Aminolevulinate	1467870875	C00430,D07567	2.3.1.37	4.1.1A6	0.069374	Phenylethyl alcohol	1467912893	C05853,D00192	1.1.1.90,1.1.1.71,1.1.1.1	1.1.1A1,	0.048406	1.43317	0.020968	0	0	0	0
3,5-diacetoxybenzoic acid	6313567			ChEMBLE_NTD	3-Dehydroshikimate	1467890251	C02637	4.2.1.10	4.2.1A6	0.127711	Fumarate	1467867176	C00122,C01384,D02308	4.2.1.2,4.2.1.31,4.2.1.36	4.2.1A1,,4.2.1C1	0.106796	1.19584	0.020915	0	0	0	0
Norfloxacin	1467920368	APRD00469,DB01059	C06687,D00210	ChEMBLE_NTD,CHEMBL9	3-Dehydroshikimate,Phosphoenolpyruvate	1467890251,1467866507	C02637,C00074	4.2.1.10,4.2.1.11	4.2.1A6,4.2.1A6	0.135029,0.135029	Itaconyl-CoA,Fumarate	1467872008,1467867176	C00531,C00122,C01384,D02308	4.2.1.56,4.2.1.2,4.2.1.31,4.2.1.36	4.2.1A6,,4.2.1C1,4.2.1A1,,4.2.1C1	0.114219,0.065728	1.18219	0.02081	0	0	0	0
Lomefloxacin	1467923541	APRD01076,DB00978	C07078,D02318	ChEMBLE_NTD,CHEMBL1406871,CHEMBL561	3-Dehydroshikimate,Phosphoenolpyruvate	1467890251,1467866507	C02637,C00074	4.2.1.10,4.2.1.11	4.2.1A6,4.2.1A6	0.128015,0.128015	Itaconyl-CoA,Fumarate	1467872008,1467867176	C00531,C00122,C01384,D02308	4.2.1.56,4.2.1.2,4.2.1.31,4.2.1.36	4.2.1A6,,4.2.1C1,4.2.1A1,,4.2.1C1	0.107221,0.061674	1.19394	0.020794	0	0	0	0
Cadiamine	1467963192		C10756		Deoxyinosine,5'-Methylthioadenosine	1467910150,1467867842	C05512,C00170	2.4.2.1,2.4.2.4,2.5.1.16,2.5.1.16,2.5.1.22	2.4.2A1,2.5.1A1	0.132438,0.084375	Lauroyl-CoA	1467883918	C01832	2.3.1.51	2.3.1B1,,2.3.1C1	0.11165	1.18619	0.020788	0	0	0	0
Fleroxacin	1467982916	DB04576	C13179,D01716	CHEMBL6273	3-Dehydroshikimate,Phosphoenolpyruvate	1467890251,1467866507	C02637,C00074	4.2.1.10,4.2.1.11	4.2.1A6,4.2.1A6	0.124324,0.124324	Itaconyl-CoA,Fumarate	1467872008,1467867176	C00531,C00122,C01384,D02308	4.2.1.56,4.2.1.2,4.2.1.31,4.2.1.36	4.2.1A6,,4.2.1C1,4.2.1A1,,4.2.1C1	0.103594,0.059574	1.20011	0.02073	0	0	0	0
4-methyl-3-phenyl-5-hexen-2-one	6312373			ChEMBLE_NTD	5-Aminolevulinate	1467870875	C00430,D07567	2.3.1.37	4.1.1A6	0.162393	Ribulose	1467906853	C05052	1.1.1.9,1.1.1.15	1.1.1A1,	0.141732	1.14578	0.020661	0	0	0	0
(5Z,13E)-11alpha-Hydroxy-9,15-dioxoprost-13-enoate	1467904992	DB07177	C04707	CHEMBL1447369	Testosterone,Androsterone,Androsterone	1467872060,1467871919,1467871919	C00535,D00075,C00523,C04373,C07635,C00523,C04373,C07635	1.1.1.51,1.1.1.62,1.1.1.51,1.1.1.51	1.1.1A2,1.1.1A1,1.1.1A1	0.357414,0.357414,0.207843	Delta-12-Prostaglandin J2,Estradiol-17beta	1467913714,1467876271	C05958,C00951,C02537,D00105	1.1.1.188,1.1.1.62	,1.1.1A2,,1.2.1B2	0.336761,0.207843	1.06133	0.020653	0	0	0	0
(E)-3,4-dibromohex-3-ene-2,5-diol	53410501			ChEMBLE_NTD	Deoxyinosine,5'-Methylthioadenosine	1467910150,1467867842	C05512,C00170	2.4.2.1,2.4.2.4,2.5.1.16,2.5.1.16,2.5.1.22	2.4.2A1,2.5.1A1	0.086957,0.058275	5-Phospho-alpha-D-ribose 1-diphosphate	1467867132	C00119	2.4.2.8	,2.4.2B2	0.066313	1.31131	0.020644	0	0	0	0
1,6-Dihydro-1-(3-methoxyphenethyl)-6-oxonicotinic acid	1467997945		C15089		3-Dehydroshikimate	1467890251	C02637	4.2.1.10	4.2.1A6	0.126685	Fumarate	1467867176	C00122,C01384,D02308	4.2.1.2,4.2.1.31,4.2.1.36	4.2.1A1,,4.2.1C1	0.106061	1.19445	0.020624	0	0	0	0
Milbemectin	1468029299		C18557	CHEMBL2272396	Deoxyinosine	1467910150	C05512	2.4.2.1,2.4.2.4	2.4.2A1	0.10989	1-Phenylethanol	1467923876	C07112,C11348	1.1.1.311,1.1.1.1	1.1.1A1,	0.089286	1.23076	0.020604	0	0	0	0
4-[3-(trifluoromethyl)anilino]pyridine-3-carboxylic acid	262662		D06230	CHEMBL2104493	3-Dehydroshikimate	1467890251	C02637	4.2.1.10	4.2.1A6	0.123711	Fumarate	1467867176	C00122,C01384,D02308	4.2.1.2,4.2.1.31,4.2.1.36	4.2.1A1,,4.2.1C1	0.103203	1.19872	0.020508	0	0	0	0
Niflumic acid	1467984576		C13698,D08275	ChEMBLE_NTD,CHEMBL63323	3-Dehydroshikimate	1467890251	C02637	4.2.1.10	4.2.1A6	0.123711	Fumarate	1467867176	C00122,C01384,D02308	4.2.1.2,4.2.1.31,4.2.1.36	4.2.1A1,,4.2.1C1	0.103203	1.19872	0.020508	0	0	0	0
3,7-Dimethyloct-1,5-dien-3,7-diol	1468762946			ChEMBLE_NTD	Deoxyinosine	1467910150	C05512	2.4.2.1,2.4.2.4	2.4.2A1	0.1	5-Phospho-alpha-D-ribose 1-diphosphate	1467867132	C00119	2.4.2.8	,2.4.2B2	0.079518	1.25758	0.020482	0	0	0	0
7,7,7-trichloroheptan-2-one	6290123			ChEMBLE_NTD	5-Aminolevulinate	1467870875	C00430,D07567	2.3.1.37	4.1.1A6	0.345794	Acetoin	1467871215	C00466,C00810,C01769	1.1.1.1,3.6.1.10	1.1.1A2,,1.2.1B2	0.325581	1.06208	0.020213	0	0	0	0
5,7,7-trichlorohept-6-en-2-one	6293130			ChEMBLE_NTD	5-Aminolevulinate	1467870875	C00430,D07567	2.3.1.37	4.1.1A6	0.345794	Acetoin	1467871215	C00466,C00810,C01769	1.1.1.1,3.6.1.10	1.1.1A2,,1.2.1B2	0.325581	1.06208	0.020213	0	0	0	0
5,9-dimethyldecan-2-one	6293867			ChEMBLE_NTD	5-Aminolevulinate	1467870875	C00430,D07567	2.3.1.37	4.1.1A6	0.345794	Acetoin	1467871215	C00466,C00810,C01769	1.1.1.1,3.6.1.10	1.1.1A2,,1.2.1B2	0.325581	1.06208	0.020213	0	0	0	0
7-[(1R,2R,3R)-3-hydroxy-2-[(4R)-4-hydroxy-4-(1-propylcyclobutyl)but-1-enyl]-5-oxocyclopentyl]heptanoic acid methyl ester	711378		D03187	CHEMBL271896,CHEMBL432522	5-Aminolevulinate,Deoxyinosine,5'-Methylthioadenosine	1467870875,1467910150,1467867842	C00430,D07567,C05512,C00170	2.3.1.37,2.4.2.1,2.4.2.4,2.5.1.16,2.5.1.16,2.5.1.22	4.1.1A6,2.4.2A1,2.5.1A1	0.137026,0.077187,0.057803	Hexanoyl-CoA	1467908112	C05270	2.3.1.16,2.3.1.155,1.1.1.211	2.3.1B1,,2.3.1C1	0.116883	1.17233	0.020143	0	0	0	0
3,4-dimethylpentan-2-one	6294843			ChEMBLE_NTD	5-Aminolevulinate	1467870875	C00430,D07567	2.3.1.37	4.1.1A6	0.431818	Acetoin	1467871215	C00466,C00810,C01769	1.1.1.1,3.6.1.10	1.1.1A2,,1.2.1B2	0.411765	1.0487	0.020053	0	0	0	0
3-ethyldithiolan-4-one	6190365			ChEMBLE_NTD	5-Aminolevulinate	1467870875	C00430,D07567	2.3.1.37	4.1.1A6	0.257143	Acetoin	1467871215	C00466,C00810,C01769	1.1.1.1,3.6.1.10	1.1.1A2,,1.2.1B2	0.237288	1.08367	0.019855	0	0	0	0
4-mercapto-5-methyl-3-thiolanone	6214615			ChEMBLE_NTD	5-Aminolevulinate	1467870875	C00430,D07567	2.3.1.37	4.1.1A6	0.257143	Acetoin	1467871215	C00466,C00810,C01769	1.1.1.1,3.6.1.10	1.1.1A2,,1.2.1B2	0.237288	1.08367	0.019855	0	0	0	0
4-(2,4-dichlorophenyl)iminopentan-2-one	6320620			ChEMBLE_NTD	5-Aminolevulinate	1467870875	C00430,D07567	2.3.1.37	4.1.1A6	0.257143	Acetoin	1467871215	C00466,C00810,C01769	1.1.1.1,3.6.1.10	1.1.1A2,,1.2.1B2	0.237288	1.08367	0.019855	0	0	0	0
1-(4-carbamimidoylphenyl)-3-(4-phenoxyphenyl)urea	5451903	DB03337,EXPT01636		CHEMBL1233097	Biotinyl-5'-AMP	1467913312	C05921	6.2.1.11	2.3.1D1	0.104551	dCMP	1467868718	C00239	2.1.1.45,2.1.1.54	3.5.3A1,	0.085271	1.2261	0.01928	0	0	0	0
6,10,14-trimethylpentadeca-9,13-dien-2-one	6291935			ChEMBLE_NTD	5-Aminolevulinate	1467870875	C00430,D07567	2.3.1.37	4.1.1A6	0.352381	Acetoin	1467871215	C00466,C00810,C01769	1.1.1.1,3.6.1.10	1.1.1A2,,1.2.1B2	0.333333	1.05714	0.019048	0	0	0	0
5-methylenedec-9-en-2-one	6304477			ChEMBLE_NTD	5-Aminolevulinate	1467870875	C00430,D07567	2.3.1.37	4.1.1A6	0.352381	Acetoin	1467871215	C00466,C00810,C01769	1.1.1.1,3.6.1.10	1.1.1A2,,1.2.1B2	0.333333	1.05714	0.019048	0	0	0	0
1-phenyl-1-(2-pyridyl)propan-2-one	3456141			ChEMBLE_NTD	5-Aminolevulinate	1467870875	C00430,D07567	2.3.1.37	4.1.1A6	0.121212	Ribulose	1467906853	C05052	1.1.1.9,1.1.1.15	1.1.1A1,	0.102273	1.18518	0.018939	0	0	0	0
2-Oxoglutaramate	1467876178		C00940		3-Dehydroshikimate	1467890251	C02637	4.2.1.10	4.2.1A6	0.2	Fumarate	1467867176	C00122,C01384,D02308	4.2.1.2,4.2.1.31,4.2.1.36	4.2.1A1,,4.2.1C1	0.181102	1.10435	0.018898	0	0	0	0
tetratriaconta-19,30-dien-2,4,6,17,33-pentayne-1,32-diol	57973			ChEMBLE_NTD,CHEMBL466158	Deoxyinosine,5'-Methylthioadenosine	1467910150,1467867842	C05512,C00170	2.4.2.1,2.4.2.4,2.5.1.16,2.5.1.16,2.5.1.22	2.4.2A1,2.5.1A1	0.078313,0.052392	5-Phospho-alpha-D-ribose 1-diphosphate	1467867132	C00119	2.4.2.8	,2.4.2B2	0.059432	1.31769	0.018881	0	0	0	0
Virol B	1468042007		C19994	CHEMBL435827	Deoxyinosine	1467910150	C05512	2.4.2.1,2.4.2.4	2.4.2A1	0.088398	5-Phospho-alpha-D-ribose 1-diphosphate	1467867132	C00119	2.4.2.8	,2.4.2B2	0.069544	1.27111	0.018854	0	0	0	0
2-(4-bromophenyl)-3-oxobutanenitrile	6318033			ChEMBLE_NTD	5-Aminolevulinate	1467870875	C00430,D07567	2.3.1.37	4.1.1A6	0.175355	Ribulose	1467906853	C05052	1.1.1.9,1.1.1.15	1.1.1A1,	0.156522	1.12032	0.018833	0	0	0	0
N,N-Dimethylsphing-4-enine	1467986666		C13914	CHEMBL322333,CHEMBL34026	Deoxyinosine,5'-Methylthioadenosine	1467910150,1467867842	C05512,C00170	2.4.2.1,2.4.2.4,2.5.1.16,2.5.1.16,2.5.1.22	2.4.2A1,2.5.1A1	0.114846,0.09607	5'-Methylthioadenosine	1467867842	C00170	2.5.1.16,2.5.1.22	2.5.1A1,	0.09607	1.19544	0.018776	0	0	0	0
5-hydroxy-5-methyl-3-hexanone	6218243			ChEMBLE_NTD	5-Aminolevulinate	1467870875	C00430,D07567	2.3.1.37	4.1.1A6	0.431579	Ribulose	1467906853	C05052	1.1.1.9,1.1.1.15	1.1.1A1,	0.412844	1.04538	0.018735	0	0	0	0
6-bromo-5-nitro-3-pyridinecarboxylic acid	4532766			ChEMBLE_NTD	3-Dehydroshikimate	1467890251	C02637	4.2.1.10	4.2.1A6	0.133333	Fumarate	1467867176	C00122,C01384,D02308	4.2.1.2,4.2.1.31,4.2.1.36	4.2.1A1,,4.2.1C1	0.114625	1.16321	0.018708	0	0	0	0
5-isopropyl-6,6-dimethyl-hept-3-yne-2,5-diol	6296883			ChEMBLE_NTD	Deoxyinosine,5'-Methylthioadenosine	1467910150,1467867842	C05512,C00170	2.4.2.1,2.4.2.4,2.5.1.16,2.5.1.16,2.5.1.22	2.4.2A1,2.5.1A1	0.104326,0.073852	Lauroyl-CoA	1467883918	C01832	2.3.1.51	2.3.1B1,,2.3.1C1	0.085714	1.21714	0.018612	0	0	0	0
Aspirin	1467880291		C01405,D00109	ChEMBLE_NTD,CHEMBL25	3-Dehydroshikimate	1467890251	C02637	4.2.1.10	4.2.1A6	0.160121	Fumarate	1467867176	C00122,C01384,D02308	4.2.1.2,4.2.1.31,4.2.1.36	4.2.1A1,,4.2.1C1	0.141593	1.13085	0.018528	0	0	0	0
Eupaformosanin	1467946805		C09432,C09475		Deoxyinosine,5'-Methylthioadenosine	1467910150,1467867842	C05512,C00170	2.4.2.1,2.4.2.4,2.5.1.16,2.5.1.16,2.5.1.22	2.4.2A1,2.5.1A1	0.098837,0.066372	5-Phospho-alpha-D-ribose 1-diphosphate	1467867132	C00119	2.4.2.8	,2.4.2B2	0.080402	1.22929	0.018435	0	0	0	0
Eupatoriopicrin	1467946925		C09442	CHEMBL2000827,CHEMBL221283,CHEMBL2373889	Deoxyinosine,5'-Methylthioadenosine	1467910150,1467867842	C05512,C00170	2.4.2.1,2.4.2.4,2.5.1.16,2.5.1.16,2.5.1.22	2.4.2A1,2.5.1A1	0.098837,0.066372	5-Phospho-alpha-D-ribose 1-diphosphate	1467867132	C00119	2.4.2.8	,2.4.2B2	0.080402	1.22929	0.018435	0	0	0	0
7-[2-[[3-(3-chlorophenoxy)-2-hydroxypropyl]thio]-3,5-dihydroxycyclopentyl]-5-heptenoic acid	437379		D08151	CHEMBL2218923	(S)-3-Hydroxybutanoyl-CoA	1467878105	C01144,C03561,C05116	1.1.1.36,1.1.1.100	1.2.1B2	0.125532	GMP	1467867475	C00144	2.4.2.7,2.4.2.8,2.4.2.22,3.6.1.10	2.4.2B1,	0.107143	1.17163	0.018389	0	0	0	0
Janthitrem C	1468046570		C20601		Deoxyinosine	1467910150	C05512	2.4.2.1,2.4.2.4	2.4.2A1	0.071097	5-Phospho-alpha-D-ribose 1-diphosphate	1467867132	C00119	2.4.2.8	,2.4.2B2	0.052709	1.34886	0.018388	0	0	0	0
2-propoxybenzoic acid	6307427			ChEMBLE_NTD	3-Dehydroshikimate	1467890251	C02637	4.2.1.10	4.2.1A6	0.161094	Fumarate	1467867176	C00122,C01384,D02308	4.2.1.2,4.2.1.31,4.2.1.36	4.2.1A1,,4.2.1C1	0.142857	1.12766	0.018237	0	0	0	0
5-(hydroxymethyl)-6,8-dioxabicyclo[3.2.1]oct-2-en-4-ol	4628612			ChEMBLE_NTD	Deoxyinosine,5'-Methylthioadenosine	1467910150,1467867842	C05512,C00170	2.4.2.1,2.4.2.4,2.5.1.16,2.5.1.16,2.5.1.22	2.4.2A1,2.5.1A1	0.154867,0.106007	5-Phospho-alpha-D-ribose 1-diphosphate	1467867132	C00119	2.4.2.8	,2.4.2B2	0.136634	1.13344	0.018233	0	0	0	0
3-[(2-methyl-3-furyl)disulfanyl]pentan-2-one	6187175			ChEMBLE_NTD	5-Aminolevulinate	1467870875	C00430,D07567	2.3.1.37	4.1.1A6	0.2	Ribulose	1467906853	C05052	1.1.1.9,1.1.1.15	1.1.1A1,	0.181818	1.1	0.018182	0	0	0	0
3-[(2-methyl-3-thienyl)disulfanyl]pentan-2-one	6218661			ChEMBLE_NTD	5-Aminolevulinate	1467870875	C00430,D07567	2.3.1.37	4.1.1A6	0.2	Ribulose	1467906853	C05052	1.1.1.9,1.1.1.15	1.1.1A1,	0.181818	1.1	0.018182	0	0	0	0
25-hydroxyvitamin D2	1468348297				Deoxyinosine	1467910150	C05512	2.4.2.1,2.4.2.4	2.4.2A1	0.095652	5-Phospho-alpha-D-ribose 1-diphosphate	1467867132	C00119	2.4.2.8	,2.4.2B2	0.077519	1.23392	0.018133	0	0	0	0
Provincialin	1467948024		C09533		Deoxyinosine,5'-Methylthioadenosine	1467910150,1467867842	C05512,C00170	2.4.2.1,2.4.2.4,2.5.1.16,2.5.1.16,2.5.1.22	2.4.2A1,2.5.1A1	0.097701,0.065789	5-Phospho-alpha-D-ribose 1-diphosphate	1467867132	C00119	2.4.2.8	,2.4.2B2	0.079602	1.22737	0.018099	0	0	0	0
Arctiopicrin	1467945165		C09297		Deoxyinosine,5'-Methylthioadenosine	1467910150,1467867842	C05512,C00170	2.4.2.1,2.4.2.4,2.5.1.16,2.5.1.16,2.5.1.22	2.4.2A1,2.5.1A1	0.109375,0.077236	5-Phospho-alpha-D-ribose 1-diphosphate	1467867132	C00119	2.4.2.8	,2.4.2B2	0.091324	1.19766	0.018051	0	0	0	0
4-Methyl-2-oxopentanoate	1467868629		C00233	CHEMBL445647	3-Dehydroshikimate	1467890251	C02637	4.2.1.10	4.2.1A6	0.214612	Fumarate	1467867176	C00122,C01384,D02308	4.2.1.2,4.2.1.31,4.2.1.36	4.2.1A1,,4.2.1C1	0.196581	1.09172	0.018031	0	0	0	0
5-[(2,3-dimethyl-2-oxolanyl)oxy]-3-methyl-2-pentanone	3725665			ChEMBLE_NTD,CHEMBL1741455,CHEMBL1964329	5-Aminolevulinate	1467870875	C00430,D07567	2.3.1.37	4.1.1A6	0.314685	O-(N-acetyl-alpha-D-galactosaminyl)-L-serine	1468095622		2.4.1.41,2.4.1.102,2.4.1.148	1.1.1A1,	0.296748	1.06045	0.017937	0	0	0	0
5,5-dichlorospiro[2.3]hexan-6-one	6259998			ChEMBLE_NTD	5-Aminolevulinate	1467870875	C00430,D07567	2.3.1.37	4.1.1A6	0.178082	Dihydrotestosterone	1467899341	C03917,C05293,D07456	1.1.1.53,1.1.1.105	1.1.1A1,	0.160243	1.11132	0.017839	0	0	0	0
3-vinylhex-5-en-2-one	6214989			ChEMBLE_NTD	5-Aminolevulinate	1467870875	C00430,D07567	2.3.1.37	4.1.1A6	0.359223	Acetoin	1467871215	C00466,C00810,C01769	1.1.1.1,3.6.1.10	1.1.1A2,,1.2.1B2	0.341463	1.05201	0.01776	0	0	0	0
N-Glucosylnicotinate	1467892956		C03003		3-Dehydroshikimate	1467890251	C02637	4.2.1.10	4.2.1A6	0.10628	Fumarate	1467867176	C00122,C01384,D02308	4.2.1.2,4.2.1.31,4.2.1.36	4.2.1A1,,4.2.1C1	0.088525	1.20056	0.017755	0	0	0	0
DCU	1468676907		D03796	CHEMBL2106294	Deoxyinosine	1467910150	C05512	2.4.2.1,2.4.2.4	2.4.2A1	0.058568	5-Phospho-alpha-D-ribose 1-diphosphate	1467867132	C00119	2.4.2.8	,2.4.2B2	0.040816	1.43493	0.017752	0	0	0	0
3-[3-[bis(2-hydroxyethyl)amino]phenyl]-2-(1,3-dioxo-2-isoindolyl)propanoic acid methyl ester	3372283			ChEMBLE_NTD	Deoxyinosine,5'-Methylthioadenosine	1467910150,1467867842	C05512,C00170	2.4.2.1,2.4.2.4,2.5.1.16,2.5.1.16,2.5.1.22	2.4.2A1,2.5.1A1	0.106952,0.089286	5'-Methylthioadenosine	1467867842	C00170	2.5.1.16,2.5.1.22	2.5.1A1,	0.089286	1.19786	0.017666	0	0	0	0
21,22-Diprenylpaxilline	1468046268		C20561	CHEMBL2408944	Deoxyinosine	1467910150	C05512	2.4.2.1,2.4.2.4	2.4.2A1	0.071207	5-Phospho-alpha-D-ribose 1-diphosphate	1467867132	C00119	2.4.2.8	,2.4.2B2	0.053558	1.32953	0.017649	0	0	0	0
4alpha-hydroxymethyl-4beta-methyl-5alpha-8-cholesten-3beta-ol	1468350717				Deoxyinosine	1467910150	C05512	2.4.2.1,2.4.2.4	2.4.2A1	0.085072	5-Phospho-alpha-D-ribose 1-diphosphate	1467867132	C00119	2.4.2.8	,2.4.2B2	0.067449	1.26128	0.017623	0	0	0	0
4alpha-hydroxymethyl-4beta-methylzymosterol	1468352285				Deoxyinosine	1467910150	C05512	2.4.2.1,2.4.2.4	2.4.2A1	0.085072	5-Phospho-alpha-D-ribose 1-diphosphate	1467867132	C00119	2.4.2.8	,2.4.2B2	0.067449	1.26128	0.017623	0	0	0	0
4-(3,3-dimethyl-2-phenyl-2-oxiranyl)-2-butanone	6314358			ChEMBLE_NTD	5-Aminolevulinate	1467870875	C00430,D07567	2.3.1.37	4.1.1A6	0.257143	Ribulose	1467906853	C05052	1.1.1.9,1.1.1.15	1.1.1A1,	0.239583	1.07329	0.01756	0	0	0	0
Eupacunolin	1467946757		C09428	CHEMBL489985	Deoxyinosine,5'-Methylthioadenosine	1467910150,1467867842	C05512,C00170	2.4.2.1,2.4.2.4,2.5.1.16,2.5.1.16,2.5.1.22	2.4.2A1,2.5.1A1	0.100885,0.069219	5-Phospho-alpha-D-ribose 1-diphosphate	1467867132	C00119	2.4.2.8	,2.4.2B2	0.083601	1.20674	0.017284	0	0	0	0
Onopordopicrin	1467947866		C09520	CHEMBL522604	Deoxyinosine,5'-Methylthioadenosine	1467910150,1467867842	C05512,C00170	2.4.2.1,2.4.2.4,2.5.1.16,2.5.1.16,2.5.1.22	2.4.2A1,2.5.1A1	0.103627,0.072874	5-Phospho-alpha-D-ribose 1-diphosphate	1467867132	C00119	2.4.2.8	,2.4.2B2	0.086364	1.19989	0.017263	0	0	0	0
2-(2-acetoxybenzoyl)oxybenzoic acid	111099			ChEMBLE_NTD,CHEMBL350343	3-Dehydroshikimate	1467890251	C02637	4.2.1.10	4.2.1A6	0.139842	Isocitrate	1467869532	C00311,C00451,C04617	1.1.1.41,1.1.1.286	1.1.1A9,	0.122625	1.1404	0.017217	0	0	0	0
m-Carboxyphenyl phenylacetamidomethylphosphonate	1467904829		C04684		3-Dehydroshikimate	1467890251	C02637	4.2.1.10	4.2.1A6	0.147632	Fumarate	1467867176	C00122,C01384,D02308	4.2.1.2,4.2.1.31,4.2.1.36	4.2.1A1,,4.2.1C1	0.130435	1.13184	0.017197	0	0	0	0
5-(1-aziridinyl)-3-(hydroxymethyl)-2-(3-hydroxyprop-1-enyl)-1-methylindole-4,7-dione	2211570		D02965	CHEMBL73822	Deoxyinosine,5'-Methylthioadenosine	1467910150,1467867842	C05512,C00170	2.4.2.1,2.4.2.4,2.5.1.16,2.5.1.16,2.5.1.22	2.4.2A1,2.5.1A1	0.077263,0.059034	GMP	1467867475	C00144	2.4.2.7,2.4.2.8,2.4.2.22,3.6.1.10	2.4.2B1,	0.060201	1.28342	0.017062	0	0	0	0
2-chloro-4,6-dimethyl-5-nitro-3-pyridinecarboxylic acid	6285344			ChEMBLE_NTD	3-Dehydroshikimate	1467890251	C02637	4.2.1.10	4.2.1A6	0.118644	Fumarate	1467867176	C00122,C01384,D02308	4.2.1.2,4.2.1.31,4.2.1.36	4.2.1A1,,4.2.1C1	0.101639	1.16731	0.017005	0	0	0	0
2-[(7-fluoro-9H-fluoren-2-yl)-(2-hydroxyethyl)amino]ethanol	3489687			ChEMBLE_NTD	Deoxyinosine,5'-Methylthioadenosine	1467910150,1467867842	C05512,C00170	2.4.2.1,2.4.2.4,2.5.1.16,2.5.1.16,2.5.1.22	2.4.2A1,2.5.1A1	0.104712,0.087719	5'-Methylthioadenosine	1467867842	C00170	2.5.1.16,2.5.1.22	2.5.1A1,	0.087719	1.19372	0.016993	0	0	0	0
Octane-1,8-diol	1467988751		C14218		Deoxyinosine,5'-Methylthioadenosine	1467910150,1467867842	C05512,C00170	2.4.2.1,2.4.2.4,2.5.1.16,2.5.1.16,2.5.1.22	2.4.2A1,2.5.1A1	0.112628,0.080402	5-Phospho-alpha-D-ribose 1-diphosphate	1467867132	C00119	2.4.2.8	,2.4.2B2	0.095652	1.17748	0.016976	0	0	0	0
Capsidiol	1467949162		C09627		Deoxyinosine,5'-Methylthioadenosine	1467910150,1467867842	C05512,C00170	2.4.2.1,2.4.2.4,2.5.1.16,2.5.1.16,2.5.1.22	2.4.2A1,2.5.1A1	0.091211,0.056865	Lauroyl-CoA	1467883918	C01832	2.3.1.51	2.3.1B1,,2.3.1C1	0.074236	1.22866	0.016975	0	0	0	0
6-[(E)-3-hydroxybut-1-enyl]-1,5,5-trimethyl-7-oxabicyclo[4.1.0]heptan-2-ol	53411976			ChEMBLE_NTD	Deoxyinosine,5'-Methylthioadenosine	1467910150,1467867842	C05512,C00170	2.4.2.1,2.4.2.4,2.5.1.16,2.5.1.16,2.5.1.22	2.4.2A1,2.5.1A1	0.122034,0.080395	Lauroyl-CoA	1467883918	C01832	2.3.1.51	2.3.1B1,,2.3.1C1	0.105145	1.16063	0.016889	0	0	0	0
8-[2-[2-(8-hydroxyoctylamino)ethyldisulfanyl]ethylamino]octan-1-ol	6333572			ChEMBLE_NTD	Deoxyinosine,5'-Methylthioadenosine	1467910150,1467867842	C05512,C00170	2.4.2.1,2.4.2.4,2.5.1.16,2.5.1.16,2.5.1.22	2.4.2A1,2.5.1A1	0.111864,0.08	5-Phospho-alpha-D-ribose 1-diphosphate	1467867132	C00119	2.4.2.8	,2.4.2B2	0.095101	1.17627	0.016763	0	0	0	0
[truncated: 3,822 more rows]

## Sheet: S6.2
Drug name	Drug NICEdrug ID	Drug DrugBank ID	Drug KEGG ID	Drug ChEMBL ID	# Steps away	Substrate name (it is the drug if #steps away is one)	Substrate NICEdrug ID	Product name	Product NICEdrug ID	Product DrugBank ID	Product KEGG ID	Product ChEMBL ID	Substrate-product pair NICEdrug ID	Substrate-product atom conserved ratio	Plasmodium metabolite name	Plasmodium metabolite NICEdrug ID	Plasmodium metabolite KEGG ID	Plasmodium metabolite-linked EC number	Plasmodium metabolite-linked BNICE.ch enzymatic reaction rule	Plasmodium metabolite NICEdrug similarity score to drug	Human metabolite name	Human metabolite NICEdrug ID	Human metabolite KEGG ID	Human metabolite-linked EC number	Human metabolite-linked BNICE.ch enzymatic reaction rule	Human metabolite NICEdrug similarity score to drug	Ratio: (similarity score to parasite metabolite) / (similarity score to human metabolite)	Difference: (similarity score to parasite metabolite) - (similarity score to human metabolite)	Drug showing NICEdrug score with Plasmodium metabolite above 0.5 (as highlighted in main text)	Drug minimizing inhibition of essential human enzyme (as highlighted in main text)	TRUE (or 1) if this drug inhibits enzymes in the shikimate metabolism (shikimate metabolism in Plasmodium as defined in Table S4)	TRUE (or 1) if this drug or a metabolic neighbor was identified in Antonova-Koch et al study as inhibitory of Plasmodium liver stage (see Table S5.3)
[truncated: 25,047 more rows]

[truncated: 1 more sheets: S6.3]
